# Supplementary material for: Transcriptome Dynamics Reveal the Potential Roles of Long Non-Coding RNAs in Regulating Flower Color of Safflowers (Carthamus tinctorius)
Source: Int J Mol Sci. 2026 Jun 5;27(11):5142. doi: 10.3390/ijms27115142 (PMC13257136; doi:10.3390/ijms27115142)
Supplement: Supplementary file 1 [file ijms-27-05142-s001.zip › Supplementary Tables.xlsx]

## Sheet: Supplementary Table S1
Table S1. Primer sequence
gene name	primer
CtYH8G243210-F	CCATCGTTAGACGAGCGACA
CtYH8G243210-R	TGTCCCCATTCCTTGATGGC
CtYH10G318070-F	TGTGGCGGTTCATGTCGTTA
CtYH10G318070-R	AGCTCAGAGGCCTTTCGTTC
CtYH11G331460-F	TATGGCGAGTTTGTGGCTGT
CtYH11G331460-R	CTCAATGCATGACGCAGCTC
CtYH8G220570-F	GCAGGGGAAATGAAGGGTGA
CtYH8G220570-R	ACTTGTGCCACCTGGTTTGA
Actin-F	TCAGCATTGTCGTCATCGGA
Actin-R	ACGTTCGATCACACGCTTGTC

## Sheet: Supplementary Table S2
Table S2 Summary of RNA-seq Data for Yunhong-7, CtWW, and CtYY Flower Bud and Flower Samples
Sample ID	Reads pair	Data size (bp)
Yunhong-7_flower_bud_rep1	24123600	3618540000
Yunhong-7_flower_bud_rep2	24077197	3611579550
Yunhong-7_flower_bud_rep3	24044516	3606677400
CtWW_flower_bud_rep1	24011577	3601736550
CtWW_flower_bud_rep2	24094689	3614203350
CtWW_flower_bud_rep3	24103847	3615577050
CtYY_flower_bud_rep1	24060029	3609004350
CtYY_flower_bud_rep2	24046780	3607017000
CtYY_flower_bud_rep3	24116962	3617544300
Yunhong-7_flower_rep1	24003819	3600572850
Yunhong-7_flower_rep2	24142451	3621367650
Yunhong-7_flower_rep3	24075657	3611348550
CtWW_flower_rep1	24040569	3606085350
CtWW_flower_rep2	24065942	3609891300
CtWW_flower_rep3	24028069	3604210350
CtYY_flower_rep1	24139934	3620990100
CtYY_flower_rep2	24140838	3621125700
CtYY_flower_rep3	24049707	3607456050
Total	433366183	65004927450

## Sheet: Supplementary Table S3
Table S3. Statistics of long noncoding RNAs (lncRNAs).
Chromosome	Gene id	Start	End	Strand	length	type
CtYH1	MSTRG.81	1516916	1547753	+	30838	lncNAT
CtYH1	MSTRG.83	1534584	1537393	+	2810	lncRNA
CtYH1	MSTRG.94	1671056	1671510	-	455	lncRNA
CtYH1	MSTRG.97	1695164	1700953	-	5790	lncNAT
CtYH1	MSTRG.98	1697324	1697922	-	599	lncNAT
CtYH1	MSTRG.106	1830571	1831649	-	1079	lncRNA
CtYH1	MSTRG.107	1830437	1831209	+	773	lncNAT
CtYH1	MSTRG.117	1926527	1943270	-	16744	lncRNA
CtYH1	MSTRG.123	2107833	2115296	+	7464	lncNAT
CtYH1	MSTRG.161	2534524	2541867	-	7344	lncRNA
CtYH1	MSTRG.176	2720094	2722374	-	2281	lncRNA
CtYH1	MSTRG.182	2767038	2774044	+	7007	lncNAT
CtYH1	MSTRG.184	2790986	2792636	+	1651	lncRNA
CtYH1	MSTRG.209	3063544	3070390	+	6847	lncRNA
CtYH1	MSTRG.216	3132470	3132808	-	339	lncRNA
CtYH1	MSTRG.224	3373001	3379927	-	6927	lncRNA
CtYH1	MSTRG.255	3684154	3684845	+	692	lncRNA
CtYH1	MSTRG.256	3685022	3686113	-	1092	lncRNA
CtYH1	MSTRG.257	3700432	3707207	+	6776	lncRNA
CtYH1	MSTRG.258	3704886	3706221	-	1336	lncNAT
CtYH1	MSTRG.290	4200717	4207922	+	7206	lncNAT
CtYH1	MSTRG.292	4227159	4237968	+	10810	lncRNA
CtYH1	MSTRG.294	4286526	4287463	+	938	lncNAT
CtYH1	MSTRG.304	4461292	4465990	-	4699	lncRNA
CtYH1	MSTRG.305	4512302	4522196	+	9895	lncRNA
CtYH1	MSTRG.316	4650883	4651614	-	732	lncNAT
CtYH1	MSTRG.318	4660822	4668100	-	7279	lncNAT
CtYH1	MSTRG.326	4772095	4772779	+	685	lncRNA
CtYH1	MSTRG.335	4922558	4933206	+	10649	lncRNA
CtYH1	MSTRG.344	5046042	5053445	+	7404	lncRNA
CtYH1	MSTRG.358	5487466	5487782	+	317	lncRNA
CtYH1	MSTRG.365	5550299	5558243	+	7945	lncRNA
CtYH1	MSTRG.375	5683605	5685249	-	1645	lncRNA
CtYH1	MSTRG.387	5927134	5928873	-	1740	lncRNA
CtYH1	MSTRG.388	5931491	5932034	-	544	lncRNA
CtYH1	MSTRG.397	6098000	6099954	+	1955	lncNAT
CtYH1	MSTRG.398	6098039	6100407	-	2369	lncRNA
CtYH1	MSTRG.401	6155957	6160487	+	4531	lncNAT
CtYH1	MSTRG.405	6196045	6199762	-	3718	lncNAT
CtYH1	MSTRG.407	6201705	6202416	+	712	lncRNA
CtYH1	MSTRG.415	6519710	6522102	-	2393	lncRNA
CtYH1	MSTRG.417	6540965	6545180	-	4216	lncNAT
CtYH1	MSTRG.432	6902275	6904641	-	2367	lncRNA
CtYH1	MSTRG.457	7357815	7358705	+	891	lncRNA
CtYH1	MSTRG.458	7366193	7368491	+	2299	lncRNA
CtYH1	MSTRG.462	7464897	7466310	+	1414	lncRNA
CtYH1	MSTRG.463	7470368	7472428	+	2061	lncRNA
CtYH1	MSTRG.474	7627149	7629182	-	2034	lncRNA
CtYH1	MSTRG.476	7636260	7637138	-	879	lncRNA
CtYH1	MSTRG.483	7709854	7712459	+	2606	lncRNA
CtYH1	MSTRG.485	7738528	7740198	-	1671	lncRNA
CtYH1	MSTRG.492	7850932	7851917	-	986	lncRNA
CtYH1	MSTRG.493	7876046	7876718	-	673	lncRNA
CtYH1	MSTRG.508	8151691	8152997	+	1307	lncRNA
CtYH1	MSTRG.511	8235811	8243131	+	7321	lncRNA
CtYH1	MSTRG.519	8368724	8369525	+	802	lncRNA
CtYH1	MSTRG.524	8428777	8434319	-	5543	lncRNA
CtYH1	MSTRG.526	8452449	8456189	-	3741	lncRNA
CtYH1	MSTRG.529	8514198	8515105	+	908	lncRNA
CtYH1	MSTRG.543	8717024	8719846	+	2823	lncRNA
CtYH1	MSTRG.560	9056554	9056808	+	255	lncRNA
CtYH1	MSTRG.563	9179858	9180519	+	662	lncRNA
CtYH1	MSTRG.564	9202194	9202645	+	452	lncRNA
CtYH1	MSTRG.570	9304381	9304733	+	353	lncRNA
CtYH1	MSTRG.576	9452519	9453327	-	809	lncRNA
CtYH1	MSTRG.609	9974686	9977140	+	2455	lncRNA
CtYH1	MSTRG.618	10169526	10182498	-	12973	lncRNA
CtYH1	MSTRG.640	10705156	10705386	-	231	lncRNA
CtYH1	MSTRG.643	10797602	10797856	-	255	lncRNA
CtYH1	MSTRG.648	10926103	10930598	-	4496	lncRNA
CtYH1	MSTRG.669	11321683	11322775	-	1093	lncNAT
CtYH1	MSTRG.701	12356559	12357710	-	1152	lncRNA
CtYH1	MSTRG.708	12561927	12562182	-	256	lncRNA
CtYH1	MSTRG.712	12696730	12697117	-	388	lncNAT
CtYH1	MSTRG.715	12731946	12732740	+	795	lncRNA
CtYH1	MSTRG.724	13619309	13648546	-	29238	lncNAT
CtYH1	MSTRG.727	13691716	13692412	+	697	lncNAT
CtYH1	MSTRG.728	13693036	13693463	+	428	lncNAT
CtYH1	MSTRG.731	13863850	13864272	+	423	lncRNA
CtYH1	MSTRG.732	13866739	13867443	+	705	lncRNA
CtYH1	MSTRG.759	14738862	14744227	+	5366	lncRNA
CtYH1	MSTRG.760	14753920	14760824	+	6905	lncRNA
CtYH1	MSTRG.771	15226588	15227207	-	620	lncRNA
CtYH1	MSTRG.781	15628406	15630491	-	2086	lncRNA
CtYH1	MSTRG.801	16336156	16336577	-	422	lncRNA
CtYH1	MSTRG.806	16440277	16458329	+	18053	lncRNA
CtYH1	MSTRG.807	16455443	16456235	-	793	lncNAT
CtYH1	MSTRG.810	16543757	16544459	+	703	lncRNA
CtYH1	MSTRG.815	16727437	16730264	-	2828	lncRNA
CtYH1	MSTRG.816	16731387	16733017	-	1631	lncRNA
CtYH1	MSTRG.820	16886772	16889223	-	2452	lncNAT
CtYH1	MSTRG.823	16894506	16895255	+	750	lncRNA
CtYH1	MSTRG.828	17023960	17024381	+	422	lncRNA
CtYH1	MSTRG.832	17150236	17151742	+	1507	lncRNA
CtYH1	MSTRG.835	17205648	17206243	-	596	lncRNA
CtYH1	MSTRG.838	17283142	17285706	+	2565	lncRNA
CtYH1	MSTRG.851	17691107	17691768	-	662	lncRNA
CtYH1	MSTRG.855	17824965	17827592	-	2628	lncNAT
CtYH1	MSTRG.859	17902397	17903722	-	1326	lncNAT
CtYH1	MSTRG.864	18120889	18121939	+	1051	lncRNA
CtYH1	MSTRG.871	18228690	18232332	+	3643	lncNAT
CtYH1	MSTRG.883	18501743	18503829	+	2087	lncNAT
CtYH1	MSTRG.886	18601401	18612195	+	10795	lncRNA
CtYH1	MSTRG.892	18822116	18822770	-	655	lncRNA
CtYH1	MSTRG.893	18823301	18824632	-	1332	lncRNA
CtYH1	MSTRG.894	18833156	18835250	-	2095	lncRNA
CtYH1	MSTRG.898	18938250	18939167	-	918	lncRNA
CtYH1	MSTRG.920	19806715	19808201	+	1487	lncRNA
CtYH1	MSTRG.921	19850094	19850687	-	594	lncRNA
CtYH1	MSTRG.923	19972936	19973756	+	821	lncRNA
CtYH1	MSTRG.925	20038780	20043699	-	4920	lncRNA
CtYH1	MSTRG.938	20426823	20427227	-	405	lncNAT
CtYH1	MSTRG.942	20569183	20570201	+	1019	lncNAT
CtYH1	MSTRG.949	20971964	20972616	+	653	lncRNA
CtYH1	MSTRG.952	21055307	21056327	-	1021	lncNAT
CtYH1	MSTRG.963	21396731	21397930	-	1200	lncRNA
CtYH1	MSTRG.966	21660052	21663132	-	3081	lncRNA
CtYH1	MSTRG.976	22040501	22041328	+	828	lncRNA
CtYH1	MSTRG.979	22101680	22103088	-	1409	lncRNA
CtYH1	MSTRG.980	22125052	22126046	+	995	lncRNA
CtYH1	MSTRG.993	22546049	22551642	-	5594	lncRNA
CtYH1	MSTRG.1003	23676403	23693639	+	17237	lncRNA
CtYH1	MSTRG.1022	24977982	24983712	+	5731	lncRNA
CtYH1	MSTRG.1023	25020793	25021008	-	216	lncRNA
CtYH1	MSTRG.1029	25238006	25238684	+	679	lncNAT
CtYH1	MSTRG.1032	25397448	25398294	+	847	lncRNA
CtYH1	MSTRG.1033	25438480	25440642	-	2163	lncNAT
CtYH1	MSTRG.1036	25455854	25457988	-	2135	lncRNA
CtYH1	MSTRG.1038	25600324	25601965	+	1642	lncRNA
CtYH1	MSTRG.1041	25749342	25766309	+	16968	lncRNA
CtYH1	MSTRG.1047	25841876	25842343	-	468	lncRNA
CtYH1	MSTRG.1053	26081594	26088784	+	7191	lncRNA
CtYH1	MSTRG.1059	26476989	26479426	-	2438	lncRNA
CtYH1	MSTRG.1065	27073282	27075218	-	1937	lncRNA
CtYH1	MSTRG.1076	28459509	28460197	-	689	lncRNA
CtYH1	MSTRG.1089	29292668	29292964	-	297	lncRNA
CtYH1	MSTRG.1106	32375411	32437815	+	62405	lncRNA
CtYH1	MSTRG.1109	32608458	32616983	-	8526	lncRNA
CtYH1	MSTRG.1110	32662960	32664422	-	1463	lncRNA
CtYH1	MSTRG.1114	33352018	33352510	-	493	lncRNA
CtYH1	MSTRG.1118	34470966	34475146	-	4181	lncNAT
CtYH1	MSTRG.1120	34493609	34495198	-	1590	lncRNA
CtYH1	MSTRG.1123	34663586	34664417	+	832	lncRNA
CtYH1	MSTRG.1124	34670876	34671386	+	511	lncRNA
CtYH1	MSTRG.1125	34683173	34684123	-	951	lncRNA
CtYH1	MSTRG.1136	35743541	35746962	-	3422	lncRNA
CtYH1	MSTRG.1140	36014760	36017839	-	3080	lncRNA
CtYH1	MSTRG.1142	36034900	36037728	+	2829	lncRNA
CtYH1	MSTRG.1143	36163476	36167552	-	4077	lncRNA
CtYH1	MSTRG.1145	36270276	36272307	-	2032	lncRNA
CtYH1	MSTRG.1147	36452974	36454113	+	1140	lncNAT
CtYH1	MSTRG.1150	36541529	36545386	+	3858	lncNAT
CtYH1	MSTRG.1151	36593876	36595323	-	1448	lncNAT
CtYH1	MSTRG.1156	36844062	36848270	-	4209	lncRNA
CtYH1	MSTRG.1165	37596795	37597023	+	229	lncRNA
CtYH1	MSTRG.1168	37944638	37945359	-	722	lncRNA
CtYH1	MSTRG.1171	38482479	38482683	+	205	lncRNA
CtYH1	MSTRG.1180	39362538	39362898	+	361	lncRNA
CtYH1	MSTRG.1182	39468522	39468955	-	434	lncRNA
CtYH1	MSTRG.1196	40189757	40192001	+	2245	lncRNA
CtYH1	MSTRG.1209	41351667	41352644	-	978	lncRNA
CtYH1	MSTRG.1210	41352837	41353702	+	866	lncRNA
CtYH1	MSTRG.1216	41701147	41702472	-	1326	lncNAT
CtYH1	MSTRG.1218	41731235	41734631	+	3397	lncRNA
CtYH1	MSTRG.1225	42531412	42534136	+	2725	lncRNA
CtYH1	MSTRG.1229	42885863	42889101	-	3239	lncRNA
CtYH1	MSTRG.1231	43137294	43137667	+	374	lncRNA
CtYH1	MSTRG.1234	43677102	43677455	+	354	lncRNA
CtYH1	MSTRG.1235	43836689	43839527	-	2839	lncRNA
CtYH1	MSTRG.1237	44006192	44009211	+	3020	lncRNA
CtYH1	MSTRG.1241	44200954	44202045	+	1092	lncNAT
CtYH1	MSTRG.1249	44902405	44909881	+	7477	lncNAT
CtYH1	MSTRG.1250	44912921	44917632	+	4712	lncRNA
CtYH1	MSTRG.1252	45117065	45117337	-	273	lncRNA
CtYH1	MSTRG.1255	45212783	45214969	+	2187	lncRNA
CtYH1	MSTRG.1258	45626349	45626576	-	228	lncRNA
CtYH1	MSTRG.1264	46280527	46280797	-	271	lncRNA
CtYH1	MSTRG.1265	46281934	46282233	-	300	lncRNA
CtYH1	MSTRG.1266	46400993	46403718	-	2726	lncRNA
CtYH1	MSTRG.1269	46539926	46543443	-	3518	lncRNA
CtYH1	MSTRG.1271	46574697	46582086	-	7390	lncRNA
CtYH1	MSTRG.1272	46581060	46592344	+	11285	lncRNA
CtYH1	MSTRG.1275	46704151	46704426	+	276	lncRNA
CtYH1	MSTRG.1277	46928238	46928507	-	270	lncRNA
CtYH1	MSTRG.1287	48657378	48659103	-	1726	lncRNA
CtYH1	MSTRG.1288	48753423	48758757	-	5335	lncRNA
CtYH1	MSTRG.1294	49514359	49524778	-	10420	lncRNA
CtYH1	MSTRG.1300	51245504	51246623	-	1120	lncNAT
CtYH1	MSTRG.1301	51278228	51281355	+	3128	lncRNA
CtYH1	MSTRG.1305	52035470	52037368	+	1899	lncRNA
CtYH1	MSTRG.1312	52548290	52548662	-	373	lncRNA
CtYH1	MSTRG.1316	52659802	52660518	-	717	lncRNA
CtYH1	MSTRG.1320	53428715	53431294	-	2580	lncRNA
CtYH1	MSTRG.1321	53449163	53450997	-	1835	lncRNA
CtYH1	MSTRG.1322	53570369	53593107	+	22739	lncRNA
CtYH1	MSTRG.1323	53603266	53607990	-	4725	lncRNA
CtYH1	MSTRG.1332	54544600	54567313	+	22714	lncRNA
CtYH1	MSTRG.1339	56042870	56043103	-	234	lncRNA
CtYH1	MSTRG.1340	56057140	56057372	-	233	lncRNA
CtYH1	MSTRG.1343	56397291	56397526	+	236	lncRNA
CtYH1	MSTRG.1345	56455528	56458287	+	2760	lncRNA
CtYH1	MSTRG.1352	57501302	57501721	-	420	lncRNA
CtYH1	MSTRG.1373	58529972	58530924	+	953	lncRNA
CtYH1	MSTRG.1374	58717491	58720440	+	2950	lncRNA
CtYH1	MSTRG.1376	58839219	58839708	+	490	lncRNA
CtYH1	MSTRG.1378	58883505	58934133	+	50629	lncRNA
CtYH1	MSTRG.1379	58944140	58947418	+	3279	lncRNA
CtYH1	MSTRG.1381	58995466	58999955	-	4490	lncNAT
CtYH1	MSTRG.1385	59040221	59045950	-	5730	lncRNA
CtYH1	MSTRG.1388	59124732	59125538	-	807	lncRNA
CtYH1	MSTRG.1392	59654484	59655160	+	677	lncRNA
CtYH1	MSTRG.1401	60694467	60699143	-	4677	lncRNA
CtYH1	MSTRG.1404	60931337	60938928	+	7592	lncRNA
CtYH1	MSTRG.1411	61575042	61583190	+	8149	lncRNA
CtYH1	MSTRG.1412	61622386	61625102	-	2717	lncNAT
CtYH1	MSTRG.1420	62534996	62535369	+	374	lncRNA
CtYH1	MSTRG.1422	62711479	62720275	-	8797	lncRNA
CtYH1	MSTRG.1429	63067965	63068220	-	256	lncRNA
CtYH1	MSTRG.1431	63155211	63165232	-	10022	lncNAT
CtYH1	MSTRG.1436	63507925	63508611	-	687	lncNAT
CtYH1	MSTRG.1437	63593610	63594638	-	1029	lncRNA
CtYH1	MSTRG.1439	63904720	63913167	+	8448	lncRNA
CtYH1	MSTRG.1443	64056184	64056645	+	462	lncRNA
CtYH1	MSTRG.1444	64056784	64058599	-	1816	lncRNA
CtYH1	MSTRG.1445	64061784	64065836	+	4053	lncRNA
CtYH1	MSTRG.1452	65057977	65058955	-	979	lncRNA
CtYH1	MSTRG.1461	65622476	65629780	+	7305	lncNAT
CtYH1	MSTRG.1466	65712875	65713501	+	627	lncRNA
CtYH1	MSTRG.1475	67301827	67302864	+	1038	lncRNA
CtYH1	MSTRG.1477	67331600	67332105	-	506	lncRNA
CtYH1	MSTRG.1478	67335104	67337110	+	2007	lncRNA
CtYH1	MSTRG.1481	67381009	67381573	-	565	lncNAT
CtYH1	MSTRG.1486	67525427	67527360	-	1934	lncRNA
CtYH1	MSTRG.1488	67547330	67549820	-	2491	lncRNA
CtYH1	MSTRG.1496	68375736	68377309	-	1574	lncRNA
CtYH1	MSTRG.1503	68813494	68813844	-	351	lncRNA
CtYH1	MSTRG.1506	68996137	68996885	+	749	lncRNA
CtYH1	MSTRG.1512	69080469	69082600	+	2132	lncNAT
CtYH1	MSTRG.1513	69112326	69112960	-	635	lncRNA
CtYH1	MSTRG.1520	70189723	70190727	+	1005	lncRNA
CtYH1	MSTRG.1532	70832198	70833085	-	888	lncRNA
CtYH1	MSTRG.1533	70855394	70869554	+	14161	lncRNA
CtYH1	MSTRG.1534	70869657	70870476	+	820	lncRNA
CtYH1	MSTRG.1537	71059942	71064635	-	4694	lncRNA
CtYH1	MSTRG.1538	71437421	71442309	-	4889	lncRNA
CtYH1	MSTRG.1539	71560566	71562138	+	1573	lncRNA
CtYH1	MSTRG.1541	71667369	71674264	+	6896	lncRNA
CtYH1	MSTRG.1546	71885670	71886307	+	638	lncRNA
CtYH1	MSTRG.1551	72209246	72212039	+	2794	lncRNA
CtYH1	MSTRG.1554	72334364	72337889	-	3526	lncRNA
CtYH1	MSTRG.1557	72562899	72565072	+	2174	lncRNA
CtYH1	MSTRG.1558	72570540	72582369	+	11830	lncRNA
CtYH1	MSTRG.1562	72794601	72797027	+	2427	lncRNA
CtYH1	MSTRG.1563	72842459	72843116	-	658	lncRNA
CtYH1	MSTRG.1564	72843278	72843956	+	679	lncRNA
CtYH1	MSTRG.1567	72883052	72883799	-	748	lncRNA
CtYH1	MSTRG.1577	73440872	73441137	-	266	lncRNA
CtYH1	MSTRG.1580	73594407	73597059	-	2653	lncRNA
CtYH1	MSTRG.1587	73839303	73839664	+	362	lncNAT
CtYH1	MSTRG.1596	74267915	74273597	-	5683	lncRNA
CtYH1	MSTRG.1600	74371167	74380174	+	9008	lncRNA
CtYH1	MSTRG.1604	74392249	74397904	-	5656	lncRNA
CtYH1	MSTRG.1615	74965767	74972236	+	6470	lncRNA
CtYH1	MSTRG.1621	75258316	75259096	+	781	lncRNA
CtYH1	MSTRG.1622	75263251	75265855	-	2605	lncNAT
CtYH1	MSTRG.1631	75526996	75527228	+	233	lncRNA
CtYH1	MSTRG.1633	75566241	75567759	+	1519	lncRNA
CtYH1	MSTRG.1635	75594693	75599061	+	4369	lncRNA
CtYH1	MSTRG.1654	76317372	76320950	+	3579	lncRNA
CtYH1	MSTRG.1659	76472367	76472937	-	571	lncRNA
CtYH1	MSTRG.1666	76774938	76777768	+	2831	lncNAT
CtYH1	MSTRG.1669	76852379	76855273	-	2895	lncRNA
CtYH1	MSTRG.1677	77037264	77038114	+	851	lncNAT
CtYH1	MSTRG.1678	77070896	77072687	+	1792	lncRNA
CtYH1	MSTRG.1680	77191961	77195444	-	3484	lncRNA
CtYH1	MSTRG.1683	77342442	77342951	+	510	lncRNA
CtYH1	MSTRG.1685	77403493	77491429	-	87937	lncNAT
CtYH1	MSTRG.1689	77612668	77613932	+	1265	lncRNA
CtYH1	MSTRG.1693	77931696	77942402	+	10707	lncRNA
CtYH1	MSTRG.1694	77951707	77952339	+	633	lncRNA
CtYH1	MSTRG.1696	78232227	78233648	+	1422	lncRNA
CtYH1	MSTRG.1699	78503853	78506956	+	3104	lncRNA
CtYH1	MSTRG.1700	78635788	78636580	+	793	lncRNA
CtYH1	MSTRG.1706	79081809	79086041	+	4233	lncRNA
CtYH1	MSTRG.1714	79375318	79377875	-	2558	lncRNA
CtYH1	MSTRG.1724	79508820	79509704	-	885	lncRNA
CtYH1	MSTRG.1730	79619838	79622816	-	2979	lncRNA
CtYH1	MSTRG.1744	80140791	80141941	-	1151	lncRNA
CtYH1	MSTRG.1748	80182657	80186499	+	3843	lncRNA
CtYH1	MSTRG.1750	80205727	80210248	+	4522	lncRNA
CtYH1	MSTRG.1754	80340483	80341466	+	984	lncRNA
CtYH1	MSTRG.1760	80634108	80638865	+	4758	lncNAT
CtYH1	MSTRG.1762	80731610	80732387	+	778	lncNAT
CtYH1	MSTRG.1768	81052638	81056875	-	4238	lncRNA
CtYH1	MSTRG.1769	81083462	81084422	-	961	lncRNA
CtYH1	MSTRG.1772	81106081	81110357	-	4277	lncNAT
CtYH1	MSTRG.1778	81236233	81268210	+	31978	lncRNA
CtYH1	MSTRG.1781	81476769	81479584	-	2816	lncRNA
CtYH1	MSTRG.1782	81708792	81709972	-	1181	lncNAT
CtYH1	MSTRG.1784	81731919	81733044	-	1126	lncRNA
CtYH1	MSTRG.1812	82464665	82465199	-	535	lncRNA
CtYH1	MSTRG.1814	82496703	82500018	+	3316	lncRNA
CtYH1	MSTRG.1816	82529194	82529929	+	736	lncRNA
CtYH1	MSTRG.1820	82660569	82668264	-	7696	lncRNA
CtYH1	MSTRG.1823	82927560	82929190	-	1631	lncRNA
CtYH1	MSTRG.1825	82977553	82991550	+	13998	lncNAT
CtYH1	MSTRG.1835	83338869	83340925	-	2057	lncRNA
CtYH1	MSTRG.1844	83503718	83505994	-	2277	lncRNA
CtYH1	MSTRG.1852	83787004	83792616	-	5613	lncRNA
CtYH1	MSTRG.1855	83819893	83820888	+	996	lncRNA
CtYH1	MSTRG.1860	83904020	83905183	+	1164	lncRNA
CtYH1	MSTRG.1861	83927168	83974325	+	47158	lncRNA
CtYH1	MSTRG.1864	83993614	83993912	-	299	lncRNA
CtYH1	MSTRG.1866	84040199	84042878	-	2680	lncRNA
CtYH1	MSTRG.1878	84301095	84303252	-	2158	lncRNA
CtYH1	MSTRG.1900	84682941	84688226	+	5286	lncNAT
CtYH1	MSTRG.1907	84799479	84800872	-	1394	lncRNA
CtYH1	MSTRG.1913	85065284	85065593	+	310	lncRNA
CtYH1	MSTRG.1923	85231798	85256419	+	24622	lncRNA
CtYH1	MSTRG.1928	85409917	85410251	+	335	lncRNA
CtYH1	MSTRG.1930	85454529	85466766	-	12238	lncRNA
CtYH1	MSTRG.1934	85593820	85595273	+	1454	lncRNA
CtYH1	MSTRG.1942	85799642	85800173	+	532	lncRNA
CtYH1	MSTRG.1948	85897697	85898199	+	503	lncRNA
CtYH1	MSTRG.1951	85962970	85964561	+	1592	lncRNA
CtYH1	MSTRG.1959	86126683	86130173	+	3491	lncRNA
CtYH1	MSTRG.1968	86319383	86325007	+	5625	lncRNA
CtYH1	MSTRG.1986	87038569	87039501	-	933	lncNAT
CtYH1	MSTRG.1988	87080331	87082033	+	1703	lncRNA
CtYH1	MSTRG.1990	87107031	87107563	+	533	lncRNA
CtYH1	MSTRG.2004	87426927	87427196	+	270	lncRNA
CtYH1	MSTRG.2009	87512295	87512556	+	262	lncRNA
CtYH1	MSTRG.2011	87598558	87601687	+	3130	lncNAT
CtYH1	MSTRG.2018	87721756	87723442	+	1687	lncRNA
CtYH1	MSTRG.2042	88089716	88098604	-	8889	lncRNA
CtYH1	MSTRG.2045	88164548	88164818	-	271	lncRNA
CtYH1	MSTRG.2048	88198650	88200543	-	1894	lncRNA
CtYH1	MSTRG.2052	88238455	88243052	+	4598	lncRNA
CtYH1	MSTRG.2060	88336761	88342599	+	5839	lncRNA
CtYH1	MSTRG.2069	88473276	88475170	-	1895	lncRNA
CtYH1	MSTRG.2082	88617291	88620747	+	3457	lncRNA
CtYH1	MSTRG.2084	88634292	88636091	+	1800	lncRNA
CtYH1	MSTRG.2097	88816019	88820524	-	4506	lncRNA
CtYH1	MSTRG.2101	88835972	88840686	-	4715	lncRNA
CtYH1	MSTRG.2102	88860551	88862154	+	1604	lncNAT
CtYH1	MSTRG.2113	89044282	89103941	-	59660	lncNAT
CtYH1	MSTRG.2140	89135025	89164571	+	29547	lncNAT
CtYH1	MSTRG.2166	89327272	89328932	-	1661	lncRNA
CtYH1	MSTRG.2182	89493178	89494432	+	1255	lncNAT
CtYH1	MSTRG.2185	89511116	89512174	-	1059	lncRNA
CtYH1	MSTRG.2203	90629734	90635181	+	5448	lncRNA
CtYH10	MSTRG.2206	430476	430727	-	252	lncRNA
CtYH10	MSTRG.2210	472064	474901	+	2838	lncRNA
CtYH10	MSTRG.2214	498657	499271	-	615	lncNAT
CtYH10	MSTRG.2249	957324	958045	+	722	lncRNA
CtYH10	MSTRG.2257	1077381	1077657	-	277	lncNAT
CtYH10	MSTRG.2260	1107404	1108966	-	1563	lncRNA
CtYH10	MSTRG.2262	1114557	1115868	+	1312	lncRNA
CtYH10	MSTRG.2267	1180776	1182991	-	2216	lncRNA
CtYH10	MSTRG.2280	1381936	1382445	-	510	lncRNA
CtYH10	MSTRG.2288	1581337	1586215	-	4879	lncRNA
CtYH10	MSTRG.2299	1742574	1743664	-	1091	lncRNA
CtYH10	MSTRG.2310	1905844	1922761	-	16918	lncNAT
CtYH10	MSTRG.2318	2053563	2054258	-	696	lncNAT
CtYH10	MSTRG.2323	2093809	2094509	-	701	lncRNA
CtYH10	MSTRG.2329	2193971	2195437	+	1467	lncRNA
CtYH10	MSTRG.2354	2600108	2601441	+	1334	lncRNA
CtYH10	MSTRG.2391	3279452	3287008	+	7557	lncRNA
CtYH10	MSTRG.2396	3370500	3375623	+	5124	lncNAT
CtYH10	MSTRG.2400	3432157	3432954	-	798	lncRNA
CtYH10	MSTRG.2402	3467842	3469744	+	1903	lncRNA
CtYH10	MSTRG.2413	3692691	3695162	-	2472	lncRNA
CtYH10	MSTRG.2421	3868548	3870211	+	1664	lncRNA
CtYH10	MSTRG.2429	3941752	3943191	+	1440	lncRNA
CtYH10	MSTRG.2430	3945364	3947150	-	1787	lncRNA
CtYH10	MSTRG.2436	4063703	4065536	-	1834	lncRNA
CtYH10	MSTRG.2437	4114503	4116954	+	2452	lncRNA
CtYH10	MSTRG.2438	4143457	4144192	+	736	lncRNA
CtYH10	MSTRG.2444	4246040	4248771	-	2732	lncRNA
CtYH10	MSTRG.2454	4361145	4369233	-	8089	lncRNA
CtYH10	MSTRG.2456	4386271	4387476	-	1206	lncNAT
CtYH10	MSTRG.2458	4388098	4388739	+	642	lncRNA
CtYH10	MSTRG.2473	4803794	4805083	-	1290	lncRNA
CtYH10	MSTRG.2483	4915020	4919991	+	4972	lncRNA
CtYH10	MSTRG.2484	4983577	4984199	+	623	lncRNA
CtYH10	MSTRG.2496	5193411	5193841	+	431	lncRNA
CtYH10	MSTRG.2497	5227514	5229345	-	1832	lncRNA
CtYH10	MSTRG.2499	5260968	5261634	-	667	lncRNA
CtYH10	MSTRG.2503	5366489	5370328	+	3840	lncRNA
CtYH10	MSTRG.2504	5368896	5369344	-	449	lncRNA
CtYH10	MSTRG.2508	5456858	5459126	-	2269	lncRNA
CtYH10	MSTRG.2528	5932136	5940914	+	8779	lncRNA
CtYH10	MSTRG.2530	5973006	5974092	+	1087	lncRNA
CtYH10	MSTRG.2535	6061939	6062556	-	618	lncRNA
CtYH10	MSTRG.2537	6094821	6095277	+	457	lncRNA
CtYH10	MSTRG.2545	6234635	6245497	+	10863	lncRNA
CtYH10	MSTRG.2555	6440471	6441619	+	1149	lncRNA
CtYH10	MSTRG.2557	6447751	6448148	-	398	lncRNA
CtYH10	MSTRG.2579	6894242	6895064	+	823	lncRNA
CtYH10	MSTRG.2580	6926408	6928497	+	2090	lncRNA
CtYH10	MSTRG.2583	6968045	6969138	-	1094	lncRNA
CtYH10	MSTRG.2609	7448214	7453339	+	5126	lncRNA
CtYH10	MSTRG.2610	7451282	7451570	-	289	lncRNA
CtYH10	MSTRG.2611	7512848	7519560	-	6713	lncRNA
CtYH10	MSTRG.2616	7617836	7618638	-	803	lncRNA
CtYH10	MSTRG.2623	7832437	7834137	+	1701	lncRNA
CtYH10	MSTRG.2629	7972587	7976559	-	3973	lncRNA
CtYH10	MSTRG.2646	8437566	8440200	+	2635	lncRNA
CtYH10	MSTRG.2655	8626577	8628891	+	2315	lncRNA
CtYH10	MSTRG.2659	8740848	8741915	+	1068	lncRNA
CtYH10	MSTRG.2662	8882297	8892665	+	10369	lncRNA
CtYH10	MSTRG.2667	8952245	8952569	+	325	lncRNA
CtYH10	MSTRG.2676	9140829	9148464	-	7636	lncRNA
CtYH10	MSTRG.2697	9386129	9386811	+	683	lncRNA
CtYH10	MSTRG.2707	9560017	9561220	+	1204	lncRNA
CtYH10	MSTRG.2710	9593368	9594970	-	1603	lncNAT
CtYH10	MSTRG.2711	9594407	9606422	+	12016	lncRNA
CtYH10	MSTRG.2712	9629454	9630386	+	933	lncRNA
CtYH10	MSTRG.2713	9630471	9634425	+	3955	lncRNA
CtYH10	MSTRG.2716	9684031	9684309	-	279	lncRNA
CtYH10	MSTRG.2717	9752482	9752785	-	304	lncRNA
CtYH10	MSTRG.2723	9799400	9799929	-	530	lncNAT
CtYH10	MSTRG.2737	10126029	10126983	-	955	lncNAT
CtYH10	MSTRG.2740	10245334	10245543	-	210	lncRNA
CtYH10	MSTRG.2742	10349527	10359336	+	9810	lncRNA
CtYH10	MSTRG.2746	10387033	10387887	-	855	lncNAT
CtYH10	MSTRG.2748	10433105	10434489	+	1385	lncRNA
CtYH10	MSTRG.2750	10461787	10462460	-	674	lncRNA
CtYH10	MSTRG.2751	10462891	10463108	-	218	lncRNA
CtYH10	MSTRG.2754	10500197	10500675	-	479	lncRNA
CtYH10	MSTRG.2760	10608351	10608830	+	480	lncRNA
CtYH10	MSTRG.2765	10681296	10683003	+	1708	lncRNA
CtYH10	MSTRG.2767	10700218	10701199	-	982	lncRNA
CtYH10	MSTRG.2769	10724242	10725181	-	940	lncRNA
CtYH10	MSTRG.2777	10936266	10937473	+	1208	lncRNA
CtYH10	MSTRG.2780	10949414	10951264	-	1851	lncRNA
CtYH10	MSTRG.2783	10981685	10983353	-	1669	lncRNA
CtYH10	MSTRG.2800	11329253	11330610	-	1358	lncNAT
CtYH10	MSTRG.2805	11421527	11427907	+	6381	lncNAT
CtYH10	MSTRG.2806	11423676	11427420	-	3745	lncRNA
CtYH10	MSTRG.2807	11432058	11433525	-	1468	lncRNA
CtYH10	MSTRG.2808	11434385	11441972	+	7588	lncRNA
CtYH10	MSTRG.2813	11528141	11528698	+	558	lncRNA
CtYH10	MSTRG.2824	11755924	11767499	+	11576	lncRNA
CtYH10	MSTRG.2827	11817959	11819183	+	1225	lncRNA
CtYH10	MSTRG.2830	11857484	11858522	-	1039	lncRNA
CtYH10	MSTRG.2836	11919311	11920512	+	1202	lncNAT
CtYH10	MSTRG.2847	12101257	12103635	-	2379	lncRNA
CtYH10	MSTRG.2851	12154936	12155937	-	1002	lncRNA
CtYH10	MSTRG.2854	12194396	12195161	-	766	lncRNA
CtYH10	MSTRG.2855	12194563	12195422	+	860	lncNAT
CtYH10	MSTRG.2864	12280082	12280714	+	633	lncRNA
CtYH10	MSTRG.2911	13111304	13112467	+	1164	lncRNA
CtYH10	MSTRG.2922	13225125	13225675	-	551	lncRNA
CtYH10	MSTRG.2923	13237813	13241914	+	4102	lncRNA
CtYH10	MSTRG.2927	13370497	13373928	-	3432	lncRNA
CtYH10	MSTRG.2928	13378577	13381794	-	3218	lncRNA
CtYH10	MSTRG.2937	13621058	13621998	+	941	lncRNA
CtYH10	MSTRG.2948	13841292	13841632	-	341	lncRNA
CtYH10	MSTRG.2951	13989025	13989425	+	401	lncNAT
CtYH10	MSTRG.2995	15221097	15224695	-	3599	lncNAT
CtYH10	MSTRG.3002	15390161	15394016	+	3856	lncRNA
CtYH10	MSTRG.3005	15461837	15465348	+	3512	lncRNA
CtYH10	MSTRG.3010	15498630	15506643	-	8014	lncRNA
CtYH10	MSTRG.3011	15509994	15510551	-	558	lncRNA
CtYH10	MSTRG.3025	15855441	15857084	+	1644	lncRNA
CtYH10	MSTRG.3040	16073750	16074164	-	415	lncRNA
CtYH10	MSTRG.3046	16178038	16179619	-	1582	lncRNA
CtYH10	MSTRG.3048	16228719	16231696	-	2978	lncRNA
CtYH10	MSTRG.3051	16241280	16244422	-	3143	lncRNA
CtYH10	MSTRG.3054	16319343	16332706	+	13364	lncRNA
CtYH10	MSTRG.3058	16405921	16407202	+	1282	lncRNA
CtYH10	MSTRG.3061	16452337	16452870	+	534	lncNAT
CtYH10	MSTRG.3064	16572073	16576235	-	4163	lncRNA
CtYH10	MSTRG.3069	16648693	16649974	-	1282	lncRNA
CtYH10	MSTRG.3073	16728880	16731535	+	2656	lncRNA
CtYH10	MSTRG.3076	16760094	16760625	-	532	lncRNA
CtYH10	MSTRG.3081	16804807	16805314	-	508	lncRNA
CtYH10	MSTRG.3085	16866963	16867222	+	260	lncRNA
CtYH10	MSTRG.3089	16909397	16910612	-	1216	lncNAT
CtYH10	MSTRG.3096	17070054	17070843	-	790	lncRNA
CtYH10	MSTRG.3106	17311748	17312148	-	401	lncRNA
CtYH10	MSTRG.3113	17459345	17462576	-	3232	lncRNA
CtYH10	MSTRG.3124	17638261	17641955	+	3695	lncRNA
CtYH10	MSTRG.3130	17772547	17782468	+	9922	lncNAT
CtYH10	MSTRG.3131	17774264	17779595	-	5332	lncRNA
CtYH10	MSTRG.3132	17823116	17824308	-	1193	lncRNA
CtYH10	MSTRG.3133	17817285	17817788	-	504	lncRNA
CtYH10	MSTRG.3141	18042970	18044162	+	1193	lncRNA
CtYH10	MSTRG.3165	18331806	18333757	-	1952	lncRNA
CtYH10	MSTRG.3166	18338475	18341908	-	3434	lncRNA
CtYH10	MSTRG.3174	18430388	18434060	-	3673	lncRNA
CtYH10	MSTRG.3183	18503490	18504959	+	1470	lncRNA
CtYH10	MSTRG.3211	18829073	18831523	+	2451	lncNAT
CtYH10	MSTRG.3219	18967045	18967275	-	231	lncRNA
CtYH10	MSTRG.3245	19489310	19498058	+	8749	lncNAT
CtYH10	MSTRG.3278	19966567	19970316	-	3750	lncRNA
CtYH10	MSTRG.3315	20506265	20506576	+	312	lncRNA
CtYH10	MSTRG.3317	20522779	20523690	-	912	lncNAT
CtYH10	MSTRG.3320	20638741	20639883	+	1143	lncRNA
CtYH10	MSTRG.3321	20643729	20646526	-	2798	lncRNA
CtYH10	MSTRG.3322	20648583	20660829	+	12247	lncNAT
CtYH10	MSTRG.3331	20733519	20738918	+	5400	lncRNA
CtYH10	MSTRG.3333	20929563	20956332	-	26770	lncRNA
CtYH10	MSTRG.3345	21262016	21264278	-	2263	lncRNA
CtYH10	MSTRG.3347	21280326	21282194	+	1869	lncRNA
CtYH10	MSTRG.3350	21317065	21318220	+	1156	lncRNA
CtYH10	MSTRG.3371	21647657	21649058	-	1402	lncNAT
CtYH10	MSTRG.3383	22077943	22078151	+	209	lncRNA
CtYH10	MSTRG.3386	22322231	22328839	+	6609	lncRNA
CtYH10	MSTRG.3389	22469501	22469715	+	215	lncRNA
CtYH10	MSTRG.3390	22850421	22853084	+	2664	lncRNA
CtYH10	MSTRG.3402	26066348	26067752	-	1405	lncRNA
CtYH10	MSTRG.3404	26152389	26155754	+	3366	lncNAT
CtYH10	MSTRG.3405	26534774	26535025	+	252	lncRNA
CtYH10	MSTRG.3412	27635868	27636651	-	784	lncRNA
CtYH10	MSTRG.3413	27700325	27701461	+	1137	lncRNA
CtYH10	MSTRG.3417	27826484	27829686	+	3203	lncRNA
CtYH10	MSTRG.3418	27828716	27829177	+	462	lncRNA
CtYH10	MSTRG.3422	28059695	28078791	-	19097	lncRNA
CtYH10	MSTRG.3425	28191156	28192695	+	1540	lncRNA
CtYH10	MSTRG.3428	28439364	28442834	+	3471	lncRNA
CtYH10	MSTRG.3430	28562520	28581090	+	18571	lncRNA
CtYH10	MSTRG.3443	29475727	29479354	-	3628	lncRNA
CtYH10	MSTRG.3447	29653805	29654078	+	274	lncRNA
CtYH10	MSTRG.3451	30159761	30171370	+	11610	lncRNA
CtYH10	MSTRG.3454	30309567	30311080	-	1514	lncRNA
CtYH10	MSTRG.3455	30588602	30589723	+	1122	lncRNA
CtYH10	MSTRG.3457	30841323	30843580	-	2258	lncRNA
CtYH10	MSTRG.3467	33375248	33383758	-	8511	lncRNA
CtYH10	MSTRG.3469	33464501	33466550	-	2050	lncRNA
CtYH10	MSTRG.3471	33977842	33978665	+	824	lncNAT
CtYH10	MSTRG.3473	34203627	34203902	+	276	lncRNA
CtYH10	MSTRG.3477	34544188	34544830	+	643	lncRNA
CtYH10	MSTRG.3485	34953720	34957914	-	4195	lncRNA
CtYH10	MSTRG.3504	35886052	35890314	-	4263	lncRNA
CtYH10	MSTRG.3517	36787244	36787553	+	310	lncRNA
CtYH10	MSTRG.3523	37288409	37298200	-	9792	lncRNA
CtYH10	MSTRG.3533	37767432	37768891	-	1460	lncRNA
CtYH10	MSTRG.3535	37900761	37906011	+	5251	lncRNA
CtYH10	MSTRG.3543	38278350	38282143	+	3794	lncRNA
CtYH10	MSTRG.3545	38519517	38521029	-	1513	lncRNA
CtYH10	MSTRG.3556	40412653	40436417	+	23765	lncRNA
CtYH10	MSTRG.3560	40687661	40693158	+	5498	lncRNA
CtYH10	MSTRG.3562	40746240	40748871	+	2632	lncRNA
CtYH10	MSTRG.3564	41775665	41780579	-	4915	lncRNA
CtYH10	MSTRG.3566	42177543	42184232	+	6690	lncRNA
CtYH10	MSTRG.3568	42621208	42621649	+	442	lncRNA
CtYH10	MSTRG.3569	42698668	42700830	+	2163	lncRNA
CtYH10	MSTRG.3570	42748393	42750273	-	1881	lncRNA
CtYH10	MSTRG.3571	42753262	42755583	-	2322	lncRNA
CtYH10	MSTRG.3572	43159306	43161054	-	1749	lncNAT
CtYH10	MSTRG.3577	44425384	44430213	+	4830	lncRNA
CtYH10	MSTRG.3578	44832068	44834467	+	2400	lncRNA
CtYH10	MSTRG.3580	45309300	45312085	-	2786	lncRNA
CtYH10	MSTRG.3581	45350021	45351648	+	1628	lncRNA
CtYH10	MSTRG.3582	45357749	45370783	+	13035	lncRNA
CtYH10	MSTRG.3584	45925019	45927773	+	2755	lncRNA
CtYH10	MSTRG.3587	46355309	46358742	-	3434	lncRNA
CtYH10	MSTRG.3589	46385134	46389160	-	4027	lncNAT
CtYH10	MSTRG.3591	46500657	46506147	-	5491	lncRNA
CtYH10	MSTRG.3592	46568760	46570365	-	1606	lncRNA
CtYH10	MSTRG.3600	47770382	47770974	-	593	lncNAT
CtYH10	MSTRG.3605	48012490	48013389	+	900	lncRNA
CtYH10	MSTRG.3607	48056230	48057268	-	1039	lncNAT
CtYH10	MSTRG.3609	48220976	48221489	-	514	lncRNA
CtYH10	MSTRG.3610	48221697	48223514	-	1818	lncRNA
CtYH10	MSTRG.3613	48484916	48485868	-	953	lncRNA
CtYH10	MSTRG.3616	48781717	48785962	-	4246	lncRNA
CtYH10	MSTRG.3619	49003140	49004556	+	1417	lncRNA
CtYH10	MSTRG.3623	49233446	49240122	-	6677	lncRNA
CtYH10	MSTRG.3631	49716324	49722010	+	5687	lncRNA
CtYH10	MSTRG.3632	49961259	49963752	-	2494	lncRNA
CtYH10	MSTRG.3633	49966710	49967238	-	529	lncRNA
CtYH10	MSTRG.3635	50066772	50080281	-	13510	lncRNA
CtYH10	MSTRG.3642	50317550	50318127	-	578	lncRNA
CtYH10	MSTRG.3645	50762539	50766640	+	4102	lncRNA
CtYH10	MSTRG.3646	50803070	50809419	-	6350	lncRNA
CtYH10	MSTRG.3655	50888355	50892731	+	4377	lncNAT
CtYH10	MSTRG.3658	50920357	50921188	-	832	lncNAT
CtYH10	MSTRG.3659	50954170	50961024	+	6855	lncRNA
CtYH10	MSTRG.3675	51358576	51358858	+	283	lncRNA
CtYH10	MSTRG.3679	51548718	51550768	-	2051	lncRNA
CtYH10	MSTRG.3681	51612163	51613008	+	846	lncRNA
CtYH10	MSTRG.3686	51810514	51811166	-	653	lncRNA
CtYH10	MSTRG.3691	52022146	52023439	+	1294	lncRNA
CtYH10	MSTRG.3705	52589117	52597060	-	7944	lncRNA
CtYH10	MSTRG.3707	52715523	52724904	-	9382	lncRNA
CtYH10	MSTRG.3708	52724662	52727184	+	2523	lncNAT
CtYH10	MSTRG.3709	52772939	52777185	+	4247	lncRNA
CtYH10	MSTRG.3715	53688450	53689374	+	925	lncRNA
CtYH10	MSTRG.3717	54260559	54267033	+	6475	lncRNA
CtYH10	MSTRG.3719	54302930	54309511	+	6582	lncRNA
CtYH10	MSTRG.3720	54443894	54444149	+	256	lncRNA
CtYH10	MSTRG.3724	54670621	54672026	-	1406	lncRNA
CtYH10	MSTRG.3729	55350338	55351855	-	1518	lncRNA
CtYH10	MSTRG.3730	55840876	55848091	-	7216	lncRNA
CtYH10	MSTRG.3746	57051767	57052652	+	886	lncRNA
CtYH10	MSTRG.3747	57124762	57127700	+	2939	lncRNA
CtYH10	MSTRG.3749	57158588	57158892	+	305	lncRNA
CtYH10	MSTRG.3762	57781903	57785068	+	3166	lncRNA
CtYH10	MSTRG.3767	58217608	58231377	-	13770	lncRNA
CtYH10	MSTRG.3771	58518639	58531867	-	13229	lncRNA
CtYH10	MSTRG.3774	58788144	58793218	+	5075	lncRNA
CtYH10	MSTRG.3775	58808457	58808853	+	397	lncRNA
CtYH10	MSTRG.3776	58876678	58882547	-	5870	lncRNA
CtYH10	MSTRG.3778	59079800	59091275	-	11476	lncRNA
CtYH10	MSTRG.3779	59219250	59222127	+	2878	lncRNA
CtYH10	MSTRG.3781	59414557	59417219	+	2663	lncNAT
CtYH10	MSTRG.3794	60113656	60117720	+	4065	lncRNA
CtYH10	MSTRG.3806	60633728	60635897	-	2170	lncRNA
CtYH10	MSTRG.3821	61563383	61568743	+	5361	lncRNA
CtYH10	MSTRG.3823	61634607	61638573	+	3967	lncRNA
CtYH10	MSTRG.3828	61894926	61901308	+	6383	lncRNA
CtYH10	MSTRG.3840	62887230	62887737	-	508	lncRNA
CtYH10	MSTRG.3842	62945278	62955725	-	10448	lncRNA
CtYH10	MSTRG.3849	63288961	63292977	-	4017	lncRNA
CtYH10	MSTRG.3865	64060981	64062208	-	1228	lncRNA
CtYH10	MSTRG.3867	64099940	64100578	+	639	lncRNA
CtYH10	MSTRG.3871	64273338	64274056	+	719	lncRNA
CtYH10	MSTRG.3874	64308138	64308428	-	291	lncRNA
CtYH10	MSTRG.3878	64583324	64583998	+	675	lncRNA
CtYH10	MSTRG.3881	64636553	64641590	-	5038	lncRNA
CtYH10	MSTRG.3883	64740107	64740376	+	270	lncRNA
CtYH10	MSTRG.3892	65122786	65123704	-	919	lncNAT
CtYH10	MSTRG.3896	65274208	65277928	-	3721	lncRNA
CtYH10	MSTRG.3900	65377844	65381830	+	3987	lncRNA
CtYH10	MSTRG.3902	65397429	65398091	+	663	lncRNA
CtYH10	MSTRG.3909	65698695	65698934	-	240	lncRNA
CtYH10	MSTRG.3911	65952715	65953731	-	1017	lncRNA
CtYH10	MSTRG.3912	65958871	65965681	-	6811	lncRNA
CtYH10	MSTRG.3916	66029198	66029960	-	763	lncRNA
CtYH10	MSTRG.3923	66268848	66271253	-	2406	lncRNA
CtYH10	MSTRG.3928	66693394	66699861	+	6468	lncRNA
CtYH10	MSTRG.3935	67052208	67055191	-	2984	lncRNA
CtYH10	MSTRG.3943	67394818	67399533	+	4716	lncRNA
CtYH10	MSTRG.3948	67671684	67672386	-	703	lncRNA
CtYH10	MSTRG.3955	68003022	68003284	.	263	lncRNA
CtYH10	MSTRG.3985	68997040	69006000	+	8961	lncRNA
CtYH10	MSTRG.3987	69150297	69150584	+	288	lncRNA
CtYH10	MSTRG.3992	69269125	69269673	+	549	lncNAT
CtYH10	MSTRG.3993	69277029	69280115	+	3087	lncRNA
CtYH10	MSTRG.3996	69497278	69498316	+	1039	lncRNA
CtYH10	MSTRG.3997	69542596	69547377	-	4782	lncRNA
CtYH10	MSTRG.4006	69797940	69798531	-	592	lncRNA
CtYH10	MSTRG.4007	69801629	69808491	+	6863	lncRNA
CtYH10	MSTRG.4012	69882671	69884265	-	1595	lncRNA
CtYH10	MSTRG.4017	70041723	70047908	+	6186	lncRNA
CtYH10	MSTRG.4019	70124397	70125015	-	619	lncRNA
CtYH10	MSTRG.4025	70313367	70314986	+	1620	lncRNA
CtYH10	MSTRG.4033	70480109	70482927	+	2819	lncRNA
CtYH10	MSTRG.4038	70637130	70645588	-	8459	lncRNA
CtYH10	MSTRG.4047	70889244	70890729	-	1486	lncRNA
CtYH10	MSTRG.4049	70901983	70907177	-	5195	lncNAT
CtYH10	MSTRG.4055	71141020	71142001	+	982	lncRNA
CtYH10	MSTRG.4061	71221240	71229289	+	8050	lncRNA
CtYH10	MSTRG.4072	71404672	71405150	+	479	lncRNA
CtYH10	MSTRG.4076	71475944	71476354	+	411	lncRNA
CtYH10	MSTRG.4078	71533928	71534557	-	630	lncNAT
CtYH10	MSTRG.4082	71631846	71637180	+	5335	lncRNA
CtYH10	MSTRG.4086	71745915	71750247	-	4333	lncRNA
CtYH10	MSTRG.4087	71784857	71785583	+	727	lncRNA
CtYH10	MSTRG.4091	71855549	71858593	-	3045	lncRNA
CtYH10	MSTRG.4098	71960925	71963776	+	2852	lncNAT
CtYH10	MSTRG.4100	71964507	71965615	+	1109	lncRNA
CtYH10	MSTRG.4104	72049631	72052174	+	2544	lncNAT
CtYH10	MSTRG.4106	72324130	72324959	+	830	lncRNA
CtYH10	MSTRG.4112	72592835	72605172	+	12338	lncRNA
CtYH10	MSTRG.4114	72678753	72679053	-	301	lncRNA
CtYH10	MSTRG.4116	72743313	72743540	-	228	lncRNA
CtYH10	MSTRG.4129	73102114	73103963	-	1850	lncRNA
CtYH10	MSTRG.4130	73112390	73117212	+	4823	lncRNA
CtYH10	MSTRG.4134	73212443	73222556	+	10114	lncRNA
CtYH10	MSTRG.4158	73611382	73620243	-	8862	lncRNA
CtYH10	MSTRG.4171	74189431	74189968	-	538	lncRNA
CtYH10	MSTRG.4176	74410329	74411827	-	1499	lncRNA
CtYH10	MSTRG.4177	74418837	74423208	-	4372	lncRNA
CtYH10	MSTRG.4184	74510289	74510516	+	228	lncRNA
CtYH10	MSTRG.4201	74814919	74819019	+	4101	lncRNA
CtYH10	MSTRG.4207	74894709	74895350	+	642	lncRNA
CtYH10	MSTRG.4214	75023466	75023791	-	326	lncRNA
CtYH10	MSTRG.4218	75130698	75133350	-	2653	lncRNA
CtYH10	MSTRG.4221	75157938	75158221	-	284	lncRNA
CtYH10	MSTRG.4222	75158471	75159176	+	706	lncRNA
CtYH10	MSTRG.4244	75695142	75701064	+	5923	lncRNA
CtYH10	MSTRG.4248	75748283	75753263	-	4981	lncRNA
CtYH10	MSTRG.4253	75840294	75844150	+	3857	lncRNA
CtYH10	MSTRG.4256	75886793	75887551	-	759	lncNAT
CtYH10	MSTRG.4263	76056564	76056880	-	317	lncRNA
CtYH10	MSTRG.4271	76128593	76129166	+	574	lncRNA
CtYH10	MSTRG.4273	76154645	76159044	+	4400	lncRNA
CtYH10	MSTRG.4278	76263186	76269375	+	6190	lncRNA
CtYH10	MSTRG.4280	76356959	76357951	+	993	lncRNA
CtYH10	MSTRG.4284	76410002	76422260	+	12259	lncRNA
CtYH10	MSTRG.4297	76585366	76586946	+	1581	lncRNA
CtYH10	MSTRG.4318	76783988	76790803	-	6816	lncRNA
CtYH10	MSTRG.4321	76878094	76885688	+	7595	lncRNA
CtYH10	MSTRG.4333	77004741	77011075	-	6335	lncRNA
CtYH10	MSTRG.4347	77166669	77174808	+	8140	lncRNA
CtYH10	MSTRG.4351	77219043	77220409	+	1367	lncRNA
CtYH10	MSTRG.4356	77402687	77402891	+	205	lncRNA
CtYH10	MSTRG.4364	77736275	77736504	+	230	lncRNA
CtYH10	MSTRG.4367	77778284	77779066	+	783	lncRNA
CtYH10	MSTRG.4375	77907940	77908156	-	217	lncRNA
CtYH10	MSTRG.4378	78021293	78022601	-	1309	lncRNA
CtYH10	MSTRG.4384	78297780	78305703	+	7924	lncRNA
CtYH10	MSTRG.4385	78309898	78310745	+	848	lncRNA
CtYH10	MSTRG.4393	78453768	78454506	-	739	lncRNA
CtYH10	MSTRG.4398	78727353	78728125	+	773	lncNAT
CtYH10	MSTRG.4402	78877471	78878416	-	946	lncNAT
CtYH10	MSTRG.4425	79278188	79279400	-	1213	lncRNA
CtYH10	MSTRG.4448	79727626	79752785	+	25160	lncRNA
CtYH10	MSTRG.4449	79735850	79736352	-	503	lncNAT
CtYH10	MSTRG.4451	79778481	79867703	-	89223	lncNAT
CtYH10	MSTRG.4457	79940222	79940685	-	464	lncRNA
CtYH10	MSTRG.4458	79940979	79941777	-	799	lncRNA
CtYH10	MSTRG.4459	79942244	79942587	-	344	lncRNA
CtYH10	MSTRG.4460	79955918	79958035	+	2118	lncRNA
CtYH10	MSTRG.4471	80210733	80211259	-	527	lncRNA
CtYH10	MSTRG.4485	80365346	80366073	+	728	lncRNA
CtYH10	MSTRG.4486	80383359	80383932	+	574	lncRNA
CtYH10	MSTRG.4494	80484408	80486814	-	2407	lncRNA
CtYH10	MSTRG.4499	80575661	80577170	-	1510	lncRNA
CtYH10	MSTRG.4504	80625803	80627160	+	1358	lncRNA
CtYH10	MSTRG.4506	80633090	80633416	+	327	lncRNA
CtYH10	MSTRG.4507	80634526	80640752	-	6227	lncNAT
CtYH10	MSTRG.4514	80716712	80717189	-	478	lncRNA
CtYH10	MSTRG.4516	80731586	80732556	+	971	lncNAT
CtYH10	MSTRG.4523	80816035	80819565	+	3531	lncRNA
CtYH10	MSTRG.4528	80973547	80975066	+	1520	lncRNA
CtYH10	MSTRG.4538	81212067	81217449	-	5383	lncRNA
CtYH10	MSTRG.4539	81212482	81212894	+	413	lncNAT
CtYH10	MSTRG.4553	81351414	81352221	+	808	lncRNA
CtYH10	MSTRG.4560	81500669	81509643	-	8975	lncRNA
CtYH10	MSTRG.4565	81748418	81750741	+	2324	lncRNA
CtYH10	MSTRG.4581	82010533	82010984	-	452	lncRNA
CtYH10	MSTRG.4608	82380273	82381040	+	768	lncRNA
CtYH10	MSTRG.4636	82800260	82801514	-	1255	lncRNA
CtYH10	MSTRG.4644	82917659	82940308	-	22650	lncNAT
CtYH10	MSTRG.4645	82923012	82926866	-	3855	lncNAT
CtYH10	MSTRG.4647	82943921	82944648	-	728	lncRNA
CtYH10	MSTRG.4649	82952490	82952872	-	383	lncRNA
CtYH10	MSTRG.4665	83171324	83180028	+	8705	lncNAT
CtYH10	MSTRG.4668	83199084	83203469	-	4386	lncRNA
CtYH10	MSTRG.4669	83205058	83207809	-	2752	lncRNA
CtYH10	MSTRG.4679	83336565	83340675	-	4111	lncRNA
CtYH10	MSTRG.4680	83343681	83344184	+	504	lncRNA
CtYH10	MSTRG.4696	83522713	83523735	+	1023	lncRNA
CtYH10	MSTRG.4700	83586099	83593249	-	7151	lncRNA
CtYH10	MSTRG.4721	83820140	83821091	+	952	lncRNA
CtYH10	MSTRG.4725	83869366	83876855	+	7490	lncRNA
CtYH10	MSTRG.4742	84086788	84092909	-	6122	lncRNA
CtYH10	MSTRG.4759	84304641	84306772	-	2132	lncRNA
CtYH10	MSTRG.4762	84351081	84355769	+	4689	lncRNA
CtYH10	MSTRG.4800	84811599	84812027	-	429	lncRNA
CtYH10	MSTRG.4837	85094344	85094742	-	399	lncRNA
CtYH10	MSTRG.4850	85172461	85174787	-	2327	lncNAT
CtYH10	MSTRG.4856	85212958	85215877	-	2920	lncNAT
CtYH10	MSTRG.4878	86037381	86041110	-	3730	lncRNA
CtYH10	MSTRG.4879	86039651	86040122	+	472	lncNAT
CtYH11	MSTRG.4881	27241	30124	-	2884	lncNAT
CtYH11	MSTRG.4921	1704043	1709908	+	5866	lncRNA
CtYH11	MSTRG.4924	1727679	1740969	+	13291	lncRNA
CtYH11	MSTRG.4928	1771377	1819813	+	48437	lncNAT
CtYH11	MSTRG.4933	1801498	1814401	-	12904	lncRNA
CtYH11	MSTRG.4947	1984399	1987520	-	3122	lncRNA
CtYH11	MSTRG.4954	2048467	2049295	-	829	lncRNA
CtYH11	MSTRG.4958	2113835	2114596	-	762	lncNAT
CtYH11	MSTRG.4967	2234603	2240834	+	6232	lncNAT
CtYH11	MSTRG.4976	2328853	2330179	-	1327	lncRNA
CtYH11	MSTRG.4982	2456016	2458642	+	2627	lncNAT
CtYH11	MSTRG.5017	2945130	2946658	+	1529	lncRNA
CtYH11	MSTRG.5036	3180969	3188622	-	7654	lncRNA
CtYH11	MSTRG.5038	3206417	3206849	+	433	lncRNA
CtYH11	MSTRG.5069	3652053	3665632	-	13580	lncRNA
CtYH11	MSTRG.5073	3821491	3831768	-	10278	lncNAT
CtYH11	MSTRG.5076	3884777	3887631	-	2855	lncNAT
CtYH11	MSTRG.5085	4103751	4110879	+	7129	lncRNA
CtYH11	MSTRG.5092	4217973	4220943	-	2971	lncRNA
CtYH11	MSTRG.5095	4265897	4266158	-	262	lncRNA
CtYH11	MSTRG.5098	4295091	4300571	+	5481	lncRNA
CtYH11	MSTRG.5102	4358975	4359347	-	373	lncRNA
CtYH11	MSTRG.5112	4481357	4484317	+	2961	lncRNA
CtYH11	MSTRG.5114	4555164	4560282	-	5119	lncRNA
CtYH11	MSTRG.5118	4614660	4615724	+	1065	lncNAT
CtYH11	MSTRG.5139	4876811	4877655	+	845	lncRNA
CtYH11	MSTRG.5152	5068438	5069313	-	876	lncRNA
CtYH11	MSTRG.5162	5194174	5196847	+	2674	lncRNA
CtYH11	MSTRG.5176	5547256	5550759	-	3504	lncRNA
CtYH11	MSTRG.5199	6035914	6036175	-	262	lncNAT
CtYH11	MSTRG.5200	6039413	6040867	-	1455	lncRNA
CtYH11	MSTRG.5206	6223645	6223922	+	278	lncRNA
CtYH11	MSTRG.5220	6639105	6640066	-	962	lncRNA
CtYH11	MSTRG.5222	6657920	6658178	-	259	lncRNA
CtYH11	MSTRG.5223	6658989	6659336	+	348	lncRNA
CtYH11	MSTRG.5230	6802691	6809517	+	6827	lncRNA
CtYH11	MSTRG.5267	7540807	7541070	+	264	lncRNA
CtYH11	MSTRG.5279	7893007	7897420	+	4414	lncRNA
CtYH11	MSTRG.5302	8246558	8247590	+	1033	lncRNA
CtYH11	MSTRG.5307	8399447	8400815	-	1369	lncRNA
CtYH11	MSTRG.5308	8418880	8421367	+	2488	lncRNA
CtYH11	MSTRG.5329	9107198	9108267	-	1070	lncRNA
CtYH11	MSTRG.5331	9117694	9118606	+	913	lncRNA
CtYH11	MSTRG.5336	9177857	9183545	+	5689	lncNAT
CtYH11	MSTRG.5340	9218887	9220090	-	1204	lncNAT
CtYH11	MSTRG.5347	9327704	9328394	-	691	lncRNA
CtYH11	MSTRG.5352	9473504	9473890	-	387	lncRNA
CtYH11	MSTRG.5357	9571021	9572469	-	1449	lncRNA
CtYH11	MSTRG.5358	9637921	9638394	+	474	lncRNA
CtYH11	MSTRG.5368	9772668	9773255	-	588	lncRNA
CtYH11	MSTRG.5370	9792728	9798691	+	5964	lncRNA
CtYH11	MSTRG.5371	9794941	9796172	-	1232	lncRNA
CtYH11	MSTRG.5372	9795068	9797163	+	2096	lncRNA
CtYH11	MSTRG.5379	9857654	9858207	-	554	lncRNA
CtYH11	MSTRG.5384	9945928	9948156	-	2229	lncRNA
CtYH11	MSTRG.5390	10028257	10030851	-	2595	lncRNA
CtYH11	MSTRG.5398	10216083	10223844	+	7762	lncRNA
CtYH11	MSTRG.5416	10595615	10599989	-	4375	lncRNA
CtYH11	MSTRG.5418	10782187	10783104	-	918	lncRNA
CtYH11	MSTRG.5422	10876107	10876760	-	654	lncRNA
CtYH11	MSTRG.5425	10926070	10926623	-	554	lncRNA
CtYH11	MSTRG.5430	10989974	10990945	-	972	lncRNA
CtYH11	MSTRG.5432	11003710	11003983	-	274	lncRNA
CtYH11	MSTRG.5434	11013889	11014804	+	916	lncRNA
CtYH11	MSTRG.5437	11117309	11117940	-	632	lncRNA
CtYH11	MSTRG.5456	11850378	11851229	+	852	lncRNA
CtYH11	MSTRG.5461	11981037	12000761	+	19725	lncRNA
CtYH11	MSTRG.5462	12001311	12001822	+	512	lncRNA
CtYH11	MSTRG.5463	12078100	12078673	+	574	lncRNA
CtYH11	MSTRG.5470	12211517	12216794	+	5278	lncRNA
CtYH11	MSTRG.5474	12562390	12563210	-	821	lncRNA
CtYH11	MSTRG.5477	12663320	12664250	+	931	lncRNA
CtYH11	MSTRG.5486	12839524	12840994	+	1471	lncRNA
CtYH11	MSTRG.5491	12904215	12910677	+	6463	lncNAT
CtYH11	MSTRG.5493	12930142	12932621	+	2480	lncRNA
CtYH11	MSTRG.5495	13074647	13076301	.	1655	lncRNA
CtYH11	MSTRG.5498	13174345	13177795	+	3451	lncRNA
CtYH11	MSTRG.5502	13215589	13218735	-	3147	lncRNA
CtYH11	MSTRG.5509	13326966	13330238	+	3273	lncRNA
CtYH11	MSTRG.5529	13900831	13902229	-	1399	lncRNA
CtYH11	MSTRG.5534	14116030	14119471	-	3442	lncRNA
CtYH11	MSTRG.5536	14184586	14195881	-	11296	lncNAT
CtYH11	MSTRG.5550	14865876	14867054	-	1179	lncRNA
CtYH11	MSTRG.5556	14977584	14978419	-	836	lncRNA
CtYH11	MSTRG.5558	15056846	15065985	-	9140	lncNAT
CtYH11	MSTRG.5563	15083410	15132455	-	49046	lncNAT
CtYH11	MSTRG.5576	15466305	15469022	+	2718	lncRNA
CtYH11	MSTRG.5583	15702313	15703740	+	1428	lncNAT
CtYH11	MSTRG.5590	15914873	15987991	+	73119	lncNAT
CtYH11	MSTRG.5598	16089515	16092613	-	3099	lncRNA
CtYH11	MSTRG.5600	16179848	16183061	+	3214	lncRNA
CtYH11	MSTRG.5611	16506779	16508829	+	2051	lncRNA
CtYH11	MSTRG.5618	16656443	16657038	-	596	lncRNA
CtYH11	MSTRG.5634	17680793	17681942	+	1150	lncRNA
CtYH11	MSTRG.5639	18225630	18232316	-	6687	lncRNA
CtYH11	MSTRG.5643	18514079	18514547	-	469	lncRNA
CtYH11	MSTRG.5645	18522728	18523579	-	852	lncRNA
CtYH11	MSTRG.5650	18653118	18660706	-	7589	lncRNA
CtYH11	MSTRG.5660	19433834	19434364	+	531	lncRNA
CtYH11	MSTRG.5670	20316720	20317697	+	978	lncRNA
CtYH11	MSTRG.5676	20731192	20735182	-	3991	lncRNA
CtYH11	MSTRG.5679	20889548	20891707	+	2160	lncRNA
CtYH11	MSTRG.5680	20954144	20957549	-	3406	lncRNA
CtYH11	MSTRG.5684	21713952	21716143	-	2192	lncRNA
CtYH11	MSTRG.5687	21951057	21951986	+	930	lncNAT
CtYH11	MSTRG.5706	22482769	22489665	+	6897	lncNAT
CtYH11	MSTRG.5724	23837898	23842777	-	4880	lncRNA
CtYH11	MSTRG.5729	24610660	24616868	+	6209	lncRNA
CtYH11	MSTRG.5731	24981001	24985147	-	4147	lncRNA
CtYH11	MSTRG.5732	24998635	25000587	-	1953	lncRNA
CtYH11	MSTRG.5735	25310928	25312177	+	1250	lncNAT
CtYH11	MSTRG.5738	25341826	25342208	-	383	lncRNA
CtYH11	MSTRG.5744	25633566	25638625	-	5060	lncRNA
CtYH11	MSTRG.5767	27465186	27467850	+	2665	lncRNA
CtYH11	MSTRG.5772	28398944	28399185	-	242	lncRNA
CtYH11	MSTRG.5777	29654103	29654760	-	658	lncRNA
CtYH11	MSTRG.5784	30970263	30972980	+	2718	lncNAT
CtYH11	MSTRG.5788	32004228	32006834	+	2607	lncRNA
CtYH11	MSTRG.5791	32359798	32363026	-	3229	lncNAT
CtYH11	MSTRG.5799	32876376	32894725	+	18350	lncRNA
CtYH11	MSTRG.5807	33905395	33907800	+	2406	lncRNA
CtYH11	MSTRG.5816	34863989	34872089	-	8101	lncRNA
CtYH11	MSTRG.5821	35606836	35612553	+	5718	lncRNA
CtYH11	MSTRG.5827	36478475	36478793	+	319	lncRNA
CtYH11	MSTRG.5834	36719752	36721353	-	1602	lncRNA
CtYH11	MSTRG.5835	36728588	36730579	-	1992	lncRNA
CtYH11	MSTRG.5836	36806081	37351154	-	545074	lncNAT
CtYH11	MSTRG.5837	36806677	36807217	-	541	lncRNA
CtYH11	MSTRG.5839	36945549	36945867	-	319	lncRNA
CtYH11	MSTRG.5840	36946603	36947460	-	858	lncRNA
CtYH11	MSTRG.5842	37069297	37071292	-	1996	lncRNA
CtYH11	MSTRG.5844	37123509	37124270	-	762	lncRNA
CtYH11	MSTRG.5845	37178342	37179103	-	762	lncRNA
CtYH11	MSTRG.5846	37233173	37235211	-	2039	lncRNA
CtYH11	MSTRG.5848	37318261	37320362	-	2102	lncRNA
CtYH11	MSTRG.5850	37361124	37361398	.	275	lncRNA
CtYH11	MSTRG.5852	37558558	37562177	+	3620	lncNAT
CtYH11	MSTRG.5859	38226434	38228286	+	1853	lncRNA
CtYH11	MSTRG.5862	38442075	38443386	+	1312	lncRNA
CtYH11	MSTRG.5863	38496126	38542739	-	46614	lncRNA
CtYH11	MSTRG.5870	39180679	39187567	+	6889	lncRNA
CtYH11	MSTRG.5879	39698882	39699732	+	851	lncNAT
CtYH11	MSTRG.5886	40543030	40545724	-	2695	lncRNA
CtYH11	MSTRG.5888	40683375	40684723	-	1349	lncRNA
CtYH11	MSTRG.5896	41325049	41331925	+	6877	lncRNA
CtYH11	MSTRG.5897	41329139	41331046	+	1908	lncRNA
CtYH11	MSTRG.5904	41464018	41464332	+	315	lncRNA
CtYH11	MSTRG.5906	41562725	41563302	-	578	lncRNA
CtYH11	MSTRG.5909	41857215	41860198	+	2984	lncRNA
CtYH11	MSTRG.5913	42049833	42050496	-	664	lncRNA
CtYH11	MSTRG.5919	42173291	42174093	-	803	lncRNA
CtYH11	MSTRG.5921	42268903	42270539	+	1637	lncRNA
CtYH11	MSTRG.5923	42323301	42324391	+	1091	lncRNA
CtYH11	MSTRG.5924	42366948	42371922	-	4975	lncRNA
CtYH11	MSTRG.5925	42389058	42391861	+	2804	lncNAT
CtYH11	MSTRG.5930	42596142	42598245	+	2104	lncRNA
CtYH11	MSTRG.5933	42741859	42743379	-	1521	lncRNA
CtYH11	MSTRG.5963	44056255	44057528	+	1274	lncRNA
CtYH11	MSTRG.5970	44348821	44352382	+	3562	lncRNA
CtYH11	MSTRG.5972	44374541	44374802	+	262	lncRNA
CtYH11	MSTRG.5973	44606888	44608456	-	1569	lncRNA
CtYH11	MSTRG.5978	44914293	44914702	-	410	lncRNA
CtYH11	MSTRG.5979	44917432	44921901	+	4470	lncRNA
CtYH11	MSTRG.5982	45191158	45191685	+	528	lncRNA
CtYH11	MSTRG.5984	45278064	45278553	+	490	lncRNA
CtYH11	MSTRG.5985	45306425	45310247	-	3823	lncNAT
CtYH11	MSTRG.5989	45743794	45748839	+	5046	lncRNA
CtYH11	MSTRG.5997	45940937	45941308	-	372	lncRNA
CtYH11	MSTRG.6003	46139122	46139439	+	318	lncRNA
CtYH11	MSTRG.6007	46444101	46448301	-	4201	lncRNA
CtYH11	MSTRG.6008	46624749	46625039	+	291	lncRNA
CtYH11	MSTRG.6010	46813491	46824561	-	11071	lncRNA
CtYH11	MSTRG.6013	46911404	46918826	+	7423	lncNAT
CtYH11	MSTRG.6025	47514552	47515026	+	475	lncRNA
CtYH11	MSTRG.6027	47596394	47596940	-	547	lncRNA
CtYH11	MSTRG.6028	47765623	47766390	+	768	lncRNA
CtYH11	MSTRG.6030	47882403	47883485	-	1083	lncRNA
CtYH11	MSTRG.6031	47888478	47894397	-	5920	lncRNA
CtYH11	MSTRG.6041	48441544	48457473	-	15930	lncRNA
CtYH11	MSTRG.6061	49126808	49131365	-	4558	lncRNA
CtYH11	MSTRG.6065	49428129	49428508	-	380	lncRNA
CtYH11	MSTRG.6067	49817507	49819564	+	2058	lncRNA
CtYH11	MSTRG.6073	50022946	50025433	-	2488	lncRNA
CtYH11	MSTRG.6075	50057025	50057901	+	877	lncRNA
CtYH11	MSTRG.6076	50058902	50059515	+	614	lncRNA
CtYH11	MSTRG.6077	50059661	50061884	-	2224	lncRNA
CtYH11	MSTRG.6080	50155186	50155773	+	588	lncRNA
CtYH11	MSTRG.6084	50268176	50272348	+	4173	lncRNA
CtYH11	MSTRG.6089	50824535	50825762	-	1228	lncRNA
CtYH11	MSTRG.6090	50824839	50825610	+	772	lncNAT
CtYH11	MSTRG.6098	51290502	51293103	-	2602	lncRNA
CtYH11	MSTRG.6131	52272268	52273554	+	1287	lncRNA
CtYH11	MSTRG.6133	52281782	52282076	+	295	lncRNA
CtYH11	MSTRG.6134	52302355	52303000	-	646	lncRNA
CtYH11	MSTRG.6136	52350707	52352774	-	2068	lncRNA
CtYH11	MSTRG.6138	52404066	52416813	-	12748	lncRNA
CtYH11	MSTRG.6139	52480218	52484070	-	3853	lncRNA
CtYH11	MSTRG.6146	52712207	52717146	+	4940	lncRNA
CtYH11	MSTRG.6152	52941983	52945892	-	3910	lncRNA
CtYH11	MSTRG.6157	53041062	53047355	+	6294	lncRNA
CtYH11	MSTRG.6165	53222964	53226945	+	3982	lncRNA
CtYH11	MSTRG.6169	53285796	53287499	-	1704	lncRNA
CtYH11	MSTRG.6172	53382632	53389063	+	6432	lncRNA
CtYH11	MSTRG.6181	53823573	53824109	-	537	lncRNA
CtYH11	MSTRG.6183	53850860	53853170	-	2311	lncRNA
CtYH11	MSTRG.6187	53932081	53932419	+	339	lncRNA
CtYH11	MSTRG.6196	54164574	54171413	-	6840	lncRNA
CtYH11	MSTRG.6200	54348307	54348962	+	656	lncRNA
CtYH11	MSTRG.6211	55049884	55050215	-	332	lncRNA
CtYH11	MSTRG.6214	55083098	55099246	-	16149	lncRNA
CtYH11	MSTRG.6215	55138421	55141781	-	3361	lncRNA
CtYH11	MSTRG.6223	55269983	55270616	+	634	lncRNA
CtYH11	MSTRG.6242	55797550	55803771	+	6222	lncRNA
CtYH11	MSTRG.6243	55806941	55811857	-	4917	lncNAT
CtYH11	MSTRG.6250	56205719	56233835	-	28117	lncRNA
CtYH11	MSTRG.6253	56446580	56452757	+	6178	lncNAT
CtYH11	MSTRG.6260	56723697	56735325	+	11629	lncNAT
CtYH11	MSTRG.6290	57601526	57602140	-	615	lncRNA
CtYH11	MSTRG.6295	57661124	57667260	+	6137	lncNAT
CtYH11	MSTRG.6308	57901163	57901816	-	654	lncRNA
CtYH11	MSTRG.6312	57939843	57941106	+	1264	lncRNA
CtYH11	MSTRG.6346	58683920	58685355	+	1436	lncRNA
CtYH11	MSTRG.6347	58705352	58707930	-	2579	lncRNA
CtYH11	MSTRG.6349	58759498	58759876	+	379	lncRNA
CtYH11	MSTRG.6355	58816893	58818480	-	1588	lncRNA
CtYH11	MSTRG.6357	58843876	58844271	+	396	lncRNA
CtYH11	MSTRG.6372	59049184	59049409	-	226	lncNAT
CtYH11	MSTRG.6375	59096287	59096658	+	372	lncRNA
CtYH11	MSTRG.6397	59485537	59489227	+	3691	lncNAT
CtYH11	MSTRG.6404	59725830	59731160	+	5331	lncNAT
CtYH11	MSTRG.6406	59788676	59790685	+	2010	lncNAT
CtYH11	MSTRG.6409	59863328	59867005	+	3678	lncRNA
CtYH11	MSTRG.6411	59881945	59882175	+	231	lncRNA
CtYH11	MSTRG.6424	60078214	60078529	-	316	lncRNA
CtYH11	MSTRG.6426	60101710	60104360	-	2651	lncRNA
CtYH11	MSTRG.6427	60166779	60169606	+	2828	lncRNA
CtYH11	MSTRG.6432	60274396	60276468	+	2073	lncRNA
CtYH11	MSTRG.6442	60388290	60390192	+	1903	lncRNA
CtYH11	MSTRG.6452	60509786	60512366	+	2581	lncRNA
CtYH11	MSTRG.6454	60519461	60520697	-	1237	lncRNA
CtYH11	MSTRG.6479	60743881	60744577	+	697	lncNAT
CtYH11	MSTRG.6488	60870694	60870991	-	298	lncNAT
CtYH11	MSTRG.6491	60883858	60887610	-	3753	lncRNA
CtYH11	MSTRG.6503	61079720	61080818	+	1099	lncNAT
CtYH11	MSTRG.6519	61546036	61547918	-	1883	lncRNA
CtYH11	MSTRG.6565	62430865	62431782	-	918	lncRNA
CtYH11	MSTRG.6569	62525901	62526330	+	430	lncRNA
CtYH11	MSTRG.6570	62526801	62527154	-	354	lncRNA
CtYH11	MSTRG.6585	62725475	62726422	+	948	lncRNA
CtYH11	MSTRG.6593	62868982	62872978	-	3997	lncRNA
CtYH11	MSTRG.6600	63016692	63017090	+	399	lncRNA
CtYH11	MSTRG.6602	63028479	63033858	-	5380	lncRNA
CtYH11	MSTRG.6626	63300480	63304377	+	3898	lncNAT
CtYH11	MSTRG.6638	63421880	63422325	+	446	lncRNA
CtYH11	MSTRG.6650	63619366	63621143	+	1778	lncRNA
CtYH11	MSTRG.6653	63640237	63642659	-	2423	lncRNA
CtYH11	MSTRG.6654	63643026	63646200	-	3175	lncRNA
CtYH11	MSTRG.6656	63689997	63700446	+	10450	lncNAT
CtYH11	MSTRG.6663	63770973	63774493	-	3521	lncRNA
CtYH11	MSTRG.6675	63954422	63955271	+	850	lncRNA
CtYH11	MSTRG.6679	64021268	64021611	+	344	lncRNA
CtYH11	MSTRG.6719	64801551	64802592	+	1042	lncRNA
CtYH11	MSTRG.6732	65050061	65051137	-	1077	lncRNA
CtYH11	MSTRG.6749	65296203	65296577	-	375	lncRNA
CtYH11	MSTRG.6767	65537797	65540024	-	2228	lncRNA
CtYH11	MSTRG.6775	65601912	65604069	+	2158	lncNAT
CtYH11	MSTRG.6783	65916309	65970777	-	54469	lncNAT
CtYH11	MSTRG.6796	66140386	66141775	-	1390	lncRNA
CtYH11	MSTRG.6797	66154763	66156069	+	1307	lncRNA
CtYH11	MSTRG.6803	66292347	66294101	-	1755	lncNAT
CtYH11	MSTRG.6806	66333571	66334333	-	763	lncNAT
CtYH11	MSTRG.6812	66395259	66397052	-	1794	lncRNA
CtYH11	MSTRG.6825	66615720	66616755	+	1036	lncRNA
CtYH11	MSTRG.6828	66637443	66641206	+	3764	lncRNA
CtYH11	MSTRG.6833	66693958	66694338	-	381	lncRNA
CtYH11	MSTRG.6848	66905021	66909999	-	4979	lncNAT
CtYH11	MSTRG.6855	67038579	67049224	+	10646	lncRNA
CtYH11	MSTRG.6857	67070743	67072668	-	1926	lncRNA
CtYH11	MSTRG.6860	67096798	67098042	+	1245	lncRNA
CtYH11	MSTRG.6864	67260784	67261735	-	952	lncRNA
CtYH11	MSTRG.6871	67375816	67376654	-	839	lncRNA
CtYH11	MSTRG.6872	67376053	67376602	+	550	lncRNA
CtYH11	MSTRG.6880	67519659	67520180	+	522	lncNAT
CtYH11	MSTRG.6885	67789013	67789922	-	910	lncRNA
CtYH11	MSTRG.6886	67793811	67796101	-	2291	lncRNA
CtYH11	MSTRG.6889	67822558	67826346	-	3789	lncRNA
CtYH11	MSTRG.6905	68035039	68035988	-	950	lncRNA
CtYH11	MSTRG.6908	68095878	68099509	-	3632	lncRNA
CtYH11	MSTRG.6913	68254824	68255876	-	1053	lncRNA
CtYH11	MSTRG.6925	68454713	68455863	-	1151	lncRNA
CtYH11	MSTRG.6927	68473543	68474142	+	600	lncNAT
CtYH11	MSTRG.6929	68505141	68506504	+	1364	lncRNA
CtYH11	MSTRG.6934	68557160	68557629	-	470	lncRNA
CtYH11	MSTRG.6944	68656811	68657131	-	321	lncRNA
CtYH11	MSTRG.6956	68806376	68832685	-	26310	lncNAT
CtYH11	MSTRG.6958	68866328	68868150	-	1823	lncNAT
CtYH11	MSTRG.6961	68947050	68948121	-	1072	lncNAT
CtYH11	MSTRG.6973	69101429	69103602	+	2174	lncRNA
CtYH11	MSTRG.6974	69108165	69108672	+	508	lncRNA
CtYH11	MSTRG.6977	69143030	69143726	+	697	lncRNA
CtYH11	MSTRG.6985	69359787	69361663	+	1877	lncRNA
CtYH11	MSTRG.6991	69481371	69494148	+	12778	lncRNA
CtYH11	MSTRG.6995	69558923	69566694	+	7772	lncRNA
CtYH11	MSTRG.7000	69699553	69699891	+	339	lncRNA
CtYH11	MSTRG.7015	70044603	70045816	-	1214	lncRNA
CtYH11	MSTRG.7016	70068796	70069795	+	1000	lncRNA
CtYH11	MSTRG.7024	70226885	70227402	-	518	lncRNA
CtYH11	MSTRG.7041	70602292	70608122	-	5831	lncRNA
CtYH11	MSTRG.7045	70632789	70633837	+	1049	lncRNA
CtYH11	MSTRG.7058	70737689	70738293	-	605	lncRNA
CtYH11	MSTRG.7072	70891889	70893221	-	1333	lncRNA
CtYH11	MSTRG.7078	70952534	70953078	+	545	lncNAT
CtYH11	MSTRG.7089	71107115	71107932	+	818	lncRNA
CtYH11	MSTRG.7095	71190677	71193108	+	2432	lncRNA
CtYH11	MSTRG.7101	71306966	71335207	+	28242	lncNAT
CtYH11	MSTRG.7110	71410300	71413132	+	2833	lncRNA
CtYH11	MSTRG.7113	71468050	71468668	-	619	lncRNA
CtYH11	MSTRG.7115	71473092	71473630	-	539	lncRNA
CtYH11	MSTRG.7123	71554389	71555337	+	949	lncRNA
CtYH11	MSTRG.7127	71581979	71583368	-	1390	lncNAT
CtYH11	MSTRG.7129	71627516	71628549	-	1034	lncNAT
CtYH11	MSTRG.7155	72109270	72114396	+	5127	lncRNA
CtYH11	MSTRG.7156	72122693	72131023	+	8331	lncRNA
CtYH11	MSTRG.7157	72131267	72134492	+	3226	lncRNA
CtYH11	MSTRG.7160	72177103	72180084	-	2982	lncNAT
CtYH11	MSTRG.7172	72344112	72345502	-	1391	lncRNA
CtYH11	MSTRG.7180	72463050	72499826	+	36777	lncRNA
CtYH11	MSTRG.7192	72733278	72735463	-	2186	lncRNA
CtYH11	MSTRG.7209	72978277	72982617	-	4341	lncRNA
CtYH11	MSTRG.7219	73190443	73192501	-	2059	lncRNA
CtYH11	MSTRG.7227	73279534	73298421	-	18888	lncNAT
CtYH11	MSTRG.7250	73521727	73522450	+	724	lncRNA
CtYH11	MSTRG.7254	73556029	73557250	-	1222	lncRNA
CtYH11	MSTRG.7255	73566255	73597508	-	31254	lncRNA
CtYH11	MSTRG.7256	73596086	73601808	-	5723	lncRNA
CtYH11	MSTRG.7274	73834244	73855485	+	21242	lncRNA
CtYH11	MSTRG.7313	74242009	74243518	+	1510	lncRNA
CtYH11	MSTRG.7359	74758105	74758318	-	214	lncNAT
CtYH11	MSTRG.7368	74905442	74906313	+	872	lncRNA
CtYH11	MSTRG.7373	74948550	74948920	-	371	lncRNA
CtYH11	MSTRG.7386	75069728	75076132	-	6405	lncRNA
CtYH11	MSTRG.7391	75144845	75149560	+	4716	lncRNA
CtYH11	MSTRG.7392	75152471	75154216	+	1746	lncRNA
CtYH11	MSTRG.7426	75469208	75480326	+	11119	lncNAT
CtYH12	MSTRG.7439	383985	389609	+	5625	lncRNA
CtYH12	MSTRG.7450	561716	563332	-	1617	lncRNA
CtYH12	MSTRG.7454	626865	627257	+	393	lncRNA
CtYH12	MSTRG.7481	1490857	1491163	+	307	lncRNA
CtYH12	MSTRG.7482	1491568	1493963	+	2396	lncRNA
CtYH12	MSTRG.7493	1686001	1708993	+	22993	lncRNA
CtYH12	MSTRG.7499	1941613	1941815	-	203	lncRNA
CtYH12	MSTRG.7502	1967040	1969748	+	2709	lncRNA
CtYH12	MSTRG.7503	1974168	1975802	+	1635	lncRNA
CtYH12	MSTRG.7504	1997696	1998446	+	751	lncRNA
CtYH12	MSTRG.7505	2000022	2000540	-	519	lncRNA
CtYH12	MSTRG.7517	2342319	2351954	-	9636	lncRNA
CtYH12	MSTRG.7518	2352345	2368185	+	15841	lncRNA
CtYH12	MSTRG.7519	2503314	2504969	-	1656	lncRNA
CtYH12	MSTRG.7523	2677007	2677301	+	295	lncRNA
CtYH12	MSTRG.7527	2770461	2771233	+	773	lncRNA
CtYH12	MSTRG.7528	2854476	2856475	-	2000	lncRNA
CtYH12	MSTRG.7529	2854765	2855622	+	858	lncNAT
CtYH12	MSTRG.7545	3478207	3482781	-	4575	lncRNA
CtYH12	MSTRG.7548	3599097	3612869	-	13773	lncRNA
CtYH12	MSTRG.7558	4158888	4159572	+	685	lncRNA
CtYH12	MSTRG.7567	4756239	4801604	-	45366	lncNAT
CtYH12	MSTRG.7569	4819417	4821840	-	2424	lncRNA
CtYH12	MSTRG.7584	5581988	5587039	-	5052	lncRNA
CtYH12	MSTRG.7585	5606491	5614196	+	7706	lncRNA
CtYH12	MSTRG.7586	5633965	5636555	-	2591	lncRNA
CtYH12	MSTRG.7591	5885692	5886644	-	953	lncRNA
CtYH12	MSTRG.7593	5977744	6005929	+	28186	lncNAT
CtYH12	MSTRG.7598	6031034	6035586	-	4553	lncRNA
CtYH12	MSTRG.7601	6095331	6098415	-	3085	lncRNA
CtYH12	MSTRG.7607	6220690	6222976	+	2287	lncRNA
CtYH12	MSTRG.7608	6221223	6221892	+	670	lncRNA
CtYH12	MSTRG.7616	6685347	6688184	-	2838	lncRNA
CtYH12	MSTRG.7618	6740509	6743317	+	2809	lncNAT
CtYH12	MSTRG.7620	6748112	6750758	-	2647	lncRNA
CtYH12	MSTRG.7622	7122588	7126984	-	4397	lncRNA
CtYH12	MSTRG.7625	7374994	7377119	+	2126	lncRNA
CtYH12	MSTRG.7632	7791358	7794477	-	3120	lncRNA
CtYH12	MSTRG.7633	7797612	7800933	+	3322	lncRNA
CtYH12	MSTRG.7643	8229479	8230074	-	596	lncRNA
CtYH12	MSTRG.7649	8623127	8624192	-	1066	lncRNA
CtYH12	MSTRG.7650	8653371	8656433	-	3063	lncRNA
CtYH12	MSTRG.7652	8691489	8702049	-	10561	lncRNA
CtYH12	MSTRG.7667	9131029	9133966	-	2938	lncRNA
CtYH12	MSTRG.7668	9134205	9136198	+	1994	lncRNA
CtYH12	MSTRG.7682	10249903	10256341	+	6439	lncRNA
CtYH12	MSTRG.7685	11019876	11020175	-	300	lncRNA
CtYH12	MSTRG.7698	11568012	11569417	+	1406	lncRNA
CtYH12	MSTRG.7700	11733331	11736405	+	3075	lncRNA
CtYH12	MSTRG.7711	12147219	12147800	+	582	lncRNA
CtYH12	MSTRG.7712	12162536	12163149	+	614	lncRNA
CtYH12	MSTRG.7713	12177881	12178451	+	571	lncRNA
CtYH12	MSTRG.7717	12230672	12232091	+	1420	lncRNA
CtYH12	MSTRG.7738	13666617	13667566	-	950	lncRNA
CtYH12	MSTRG.7741	13840994	13844060	-	3067	lncRNA
CtYH12	MSTRG.7747	14052523	14053362	-	840	lncNAT
CtYH12	MSTRG.7750	14577235	14642042	-	64808	lncRNA
CtYH12	MSTRG.7758	15053247	15059348	+	6102	lncRNA
CtYH12	MSTRG.7765	15278833	15289049	-	10217	lncRNA
CtYH12	MSTRG.7769	15863592	15878612	-	15021	lncRNA
CtYH12	MSTRG.7770	16203371	16203801	-	431	lncRNA
CtYH12	MSTRG.7773	16317196	16317625	-	430	lncRNA
CtYH12	MSTRG.7778	16558951	16560818	+	1868	lncRNA
CtYH12	MSTRG.7784	17026574	17028386	-	1813	lncRNA
CtYH12	MSTRG.7788	17082039	17087406	-	5368	lncRNA
CtYH12	MSTRG.7797	17450755	17452083	+	1329	lncRNA
CtYH12	MSTRG.7804	17674523	17674807	+	285	lncRNA
CtYH12	MSTRG.7806	17868990	17870912	-	1923	lncRNA
CtYH12	MSTRG.7807	18103273	18103736	+	464	lncRNA
CtYH12	MSTRG.7809	18127074	18128821	-	1748	lncRNA
CtYH12	MSTRG.7811	18147252	18151216	+	3965	lncRNA
CtYH12	MSTRG.7812	18276462	18277905	+	1444	lncRNA
CtYH12	MSTRG.7814	18313174	18313455	-	282	lncRNA
CtYH12	MSTRG.7815	18330585	18331161	-	577	lncRNA
CtYH12	MSTRG.7828	18715855	18730951	-	15097	lncRNA
CtYH12	MSTRG.7831	19301152	19308509	+	7358	lncRNA
CtYH12	MSTRG.7833	19692656	19693015	+	360	lncRNA
CtYH12	MSTRG.7843	20527680	20528308	+	629	lncRNA
CtYH12	MSTRG.7846	21134183	21134898	+	716	lncRNA
CtYH12	MSTRG.7849	21275063	21278022	-	2960	lncRNA
CtYH12	MSTRG.7851	21439719	21443638	+	3920	lncRNA
CtYH12	MSTRG.7860	22019506	22022173	+	2668	lncNAT
CtYH12	MSTRG.7865	22274905	22282368	+	7464	lncRNA
CtYH12	MSTRG.7868	22451107	22454611	-	3505	lncRNA
CtYH12	MSTRG.7871	22640407	22643425	-	3019	lncRNA
CtYH12	MSTRG.7873	22806084	22807277	+	1194	lncNAT
CtYH12	MSTRG.7875	23203467	23207860	-	4394	lncRNA
CtYH12	MSTRG.7876	23240424	23245380	+	4957	lncRNA
CtYH12	MSTRG.7886	23359149	23368603	-	9455	lncRNA
CtYH12	MSTRG.7934	23623794	23625402	-	1609	lncRNA
CtYH12	MSTRG.7939	23643901	23657621	-	13721	lncRNA
CtYH12	MSTRG.7950	23729769	23739304	-	9536	lncRNA
CtYH12	MSTRG.7953	23746929	23771613	-	24685	lncRNA
CtYH12	MSTRG.7964	23822333	23824187	-	1855	lncRNA
CtYH12	MSTRG.7969	23854276	23856360	-	2085	lncRNA
CtYH12	MSTRG.7973	23892717	23906268	-	13552	lncNAT
CtYH12	MSTRG.7982	23925445	23971597	-	46153	lncNAT
CtYH12	MSTRG.8024	24196940	24285442	-	88503	lncNAT
CtYH12	MSTRG.8027	24207871	24253566	-	45696	lncNAT
CtYH12	MSTRG.8039	24294381	24318063	-	23683	lncNAT
CtYH12	MSTRG.8069	24489248	24513345	-	24098	lncNAT
CtYH12	MSTRG.8077	24553981	24555760	-	1780	lncRNA
CtYH12	MSTRG.8078	24560655	24567008	-	6354	lncRNA
CtYH12	MSTRG.8122	24821032	24853756	-	32725	lncRNA
CtYH12	MSTRG.8126	24838731	24936127	-	97397	lncNAT
CtYH12	MSTRG.8127	24889941	24940050	-	50110	lncRNA
CtYH12	MSTRG.8128	24903456	24914058	-	10603	lncRNA
CtYH12	MSTRG.8139	25049238	25091532	-	42295	lncNAT
CtYH12	MSTRG.8148	25356557	25357187	+	631	lncRNA
CtYH12	MSTRG.8149	25357495	25358975	+	1481	lncRNA
CtYH12	MSTRG.8151	25400524	25402675	-	2152	lncRNA
CtYH12	MSTRG.8153	26000224	26000822	+	599	lncRNA
CtYH12	MSTRG.8154	26009997	26010255	+	259	lncRNA
CtYH12	MSTRG.8156	26397734	26400791	+	3058	lncRNA
CtYH12	MSTRG.8158	27266768	27267417	+	650	lncRNA
CtYH12	MSTRG.8159	27294520	27299332	+	4813	lncRNA
CtYH12	MSTRG.8161	27736304	27737605	-	1302	lncNAT
CtYH12	MSTRG.8164	28406526	28411549	-	5024	lncRNA
CtYH12	MSTRG.8171	31521506	31524683	+	3178	lncRNA
CtYH12	MSTRG.8172	31550470	31553402	+	2933	lncRNA
CtYH12	MSTRG.8177	32696440	32696660	+	221	lncRNA
CtYH12	MSTRG.8179	33258784	33259916	+	1133	lncRNA
CtYH12	MSTRG.8182	33961284	33962277	+	994	lncRNA
CtYH12	MSTRG.8197	35273755	35274117	+	363	lncRNA
CtYH12	MSTRG.8199	35351875	35395723	-	43849	lncNAT
CtYH12	MSTRG.8202	35447368	35450701	-	3334	lncRNA
CtYH12	MSTRG.8205	35475647	35475976	+	330	lncRNA
CtYH12	MSTRG.8215	36153115	36154840	-	1726	lncNAT
CtYH12	MSTRG.8225	38254211	38254470	-	260	lncRNA
CtYH12	MSTRG.8226	38260877	38261943	+	1067	lncNAT
CtYH12	MSTRG.8238	40645605	40646612	-	1008	lncRNA
CtYH12	MSTRG.8244	40811544	40829315	+	17772	lncRNA
CtYH12	MSTRG.8246	40905347	40907568	+	2222	lncRNA
CtYH12	MSTRG.8249	41283458	41284697	-	1240	lncRNA
CtYH12	MSTRG.8250	41619562	41621510	-	1949	lncRNA
CtYH12	MSTRG.8263	42838696	42839944	-	1249	lncRNA
CtYH12	MSTRG.8265	43062784	43065133	+	2350	lncRNA
CtYH12	MSTRG.8266	43073245	43073898	-	654	lncRNA
CtYH12	MSTRG.8270	43169724	43169951	+	228	lncRNA
CtYH12	MSTRG.8274	43555714	43557315	-	1602	lncRNA
CtYH12	MSTRG.8280	43959638	43963650	-	4013	lncRNA
CtYH12	MSTRG.8284	44232196	44240144	-	7949	lncRNA
CtYH12	MSTRG.8301	45523028	45525370	+	2343	lncRNA
CtYH12	MSTRG.8303	45561608	45575708	-	14101	lncRNA
CtYH12	MSTRG.8309	45734623	45736107	+	1485	lncRNA
CtYH12	MSTRG.8310	45790069	45796468	+	6400	lncNAT
CtYH12	MSTRG.8312	45842984	45843990	-	1007	lncRNA
CtYH12	MSTRG.8314	45881175	45884694	+	3520	lncRNA
CtYH12	MSTRG.8318	45926862	45927675	-	814	lncRNA
CtYH12	MSTRG.8319	45992273	45993622	+	1350	lncRNA
CtYH12	MSTRG.8329	46501015	46516943	+	15929	lncRNA
CtYH12	MSTRG.8333	46867058	46870310	+	3253	lncRNA
CtYH12	MSTRG.8350	48975226	48975685	-	460	lncRNA
CtYH12	MSTRG.8359	49640554	49647989	+	7436	lncRNA
CtYH12	MSTRG.8362	49742765	49744325	+	1561	lncRNA
CtYH12	MSTRG.8366	49965612	49967352	-	1741	lncRNA
CtYH12	MSTRG.8371	50150239	50150819	-	581	lncNAT
CtYH12	MSTRG.8373	50473986	50475822	-	1837	lncRNA
CtYH12	MSTRG.8375	50667215	50668052	-	838	lncRNA
CtYH12	MSTRG.8376	50696771	50697471	-	701	lncRNA
CtYH12	MSTRG.8377	50788463	50790676	-	2214	lncRNA
CtYH12	MSTRG.8378	50826786	50827049	+	264	lncRNA
CtYH12	MSTRG.8386	51284968	51285321	-	354	lncNAT
CtYH12	MSTRG.8387	51341587	51342711	-	1125	lncRNA
CtYH12	MSTRG.8390	51727150	51803599	-	76450	lncRNA
CtYH12	MSTRG.8391	51741507	51742157	+	651	lncNAT
CtYH12	MSTRG.8404	52935259	52938667	-	3409	lncRNA
CtYH12	MSTRG.8426	54056635	54057019	-	385	lncRNA
CtYH12	MSTRG.8434	54604897	54609792	-	4896	lncRNA
CtYH12	MSTRG.8438	54810078	54811216	+	1139	lncRNA
CtYH12	MSTRG.8443	54861179	54861788	-	610	lncRNA
CtYH12	MSTRG.8445	55036242	55048273	+	12032	lncRNA
CtYH12	MSTRG.8446	55051214	55055350	-	4137	lncRNA
CtYH12	MSTRG.8447	55163583	55164206	+	624	lncRNA
CtYH12	MSTRG.8451	55348530	55351255	-	2726	lncRNA
CtYH12	MSTRG.8461	55956905	55958413	+	1509	lncNAT
CtYH12	MSTRG.8463	56079057	56079558	+	502	lncRNA
CtYH12	MSTRG.8465	56119534	56123390	+	3857	lncRNA
CtYH12	MSTRG.8466	56124728	56127799	+	3072	lncRNA
CtYH12	MSTRG.8467	56157813	56158583	+	771	lncRNA
CtYH12	MSTRG.8479	56535827	56536525	+	699	lncRNA
CtYH12	MSTRG.8485	57038080	57048938	+	10859	lncRNA
CtYH12	MSTRG.8492	57313139	57320076	+	6938	lncNAT
CtYH12	MSTRG.8496	57461704	57462798	-	1095	lncRNA
CtYH12	MSTRG.8499	57541147	57541449	+	303	lncRNA
CtYH12	MSTRG.8509	58038175	58040350	+	2176	lncRNA
CtYH12	MSTRG.8511	58121848	58125034	-	3187	lncRNA
CtYH12	MSTRG.8526	59255339	59256145	+	807	lncRNA
CtYH12	MSTRG.8540	59950743	59952043	-	1301	lncRNA
CtYH12	MSTRG.8542	59999821	60002918	-	3098	lncRNA
CtYH12	MSTRG.8546	60097204	60097894	-	691	lncRNA
CtYH12	MSTRG.8547	60136514	60137324	-	811	lncRNA
CtYH12	MSTRG.8552	60219314	60219882	+	569	lncNAT
CtYH12	MSTRG.8555	60398833	60400057	+	1225	lncRNA
CtYH12	MSTRG.8567	60881045	60881589	+	545	lncRNA
CtYH12	MSTRG.8568	61012888	61013532	-	645	lncRNA
CtYH12	MSTRG.8569	61139477	61155725	+	16249	lncRNA
CtYH12	MSTRG.8581	61331080	61331918	-	839	lncRNA
CtYH12	MSTRG.8600	61892731	61893419	-	689	lncRNA
CtYH12	MSTRG.8604	61978636	61980717	+	2082	lncRNA
CtYH12	MSTRG.8615	62173006	62174820	+	1815	lncRNA
CtYH12	MSTRG.8619	62372708	62373477	+	770	lncRNA
CtYH12	MSTRG.8626	62664688	62667490	+	2803	lncRNA
CtYH12	MSTRG.8627	62670567	62671110	+	544	lncRNA
CtYH12	MSTRG.8628	62671356	62671868	+	513	lncRNA
CtYH12	MSTRG.8630	62751915	62760385	-	8471	lncRNA
CtYH12	MSTRG.8634	62946814	62948446	+	1633	lncRNA
CtYH12	MSTRG.8643	63687857	63688191	+	335	lncRNA
CtYH12	MSTRG.8655	64295608	64296229	-	622	lncRNA
CtYH12	MSTRG.8658	64342345	64344488	+	2144	lncRNA
CtYH12	MSTRG.8660	64359114	64361039	+	1926	lncRNA
CtYH12	MSTRG.8671	64693364	64693727	+	364	lncRNA
CtYH12	MSTRG.8679	64955931	64958123	+	2193	lncRNA
CtYH12	MSTRG.8681	64973519	64974294	-	776	lncNAT
CtYH12	MSTRG.8687	65237267	65239950	+	2684	lncRNA
CtYH12	MSTRG.8691	65432277	65432756	-	480	lncRNA
CtYH12	MSTRG.8693	65478522	65479770	+	1249	lncRNA
CtYH12	MSTRG.8695	65506411	65506961	-	551	lncRNA
CtYH12	MSTRG.8696	65511912	65512418	-	507	lncRNA
CtYH12	MSTRG.8700	65562301	65563295	-	995	lncRNA
CtYH12	MSTRG.8707	65901110	65902180	+	1071	lncNAT
CtYH12	MSTRG.8717	66394946	66396341	+	1396	lncRNA
CtYH12	MSTRG.8719	66527729	66528405	+	677	lncRNA
CtYH12	MSTRG.8728	66648639	66655895	+	7257	lncRNA
CtYH12	MSTRG.8729	66692869	66694286	-	1418	lncNAT
CtYH12	MSTRG.8732	66727654	66728625	-	972	lncRNA
CtYH12	MSTRG.8737	66847213	66847543	+	331	lncRNA
CtYH12	MSTRG.8744	67102483	67106459	+	3977	lncRNA
CtYH12	MSTRG.8755	67623877	67629670	-	5794	lncNAT
CtYH12	MSTRG.8764	67856831	67857483	+	653	lncRNA
CtYH12	MSTRG.8766	67911883	67918348	-	6466	lncRNA
CtYH12	MSTRG.8767	67936160	67936963	+	804	lncRNA
CtYH12	MSTRG.8770	68027946	68028319	+	374	lncRNA
CtYH12	MSTRG.8778	68388970	68390712	-	1743	lncRNA
CtYH12	MSTRG.8779	68424742	68425501	+	760	lncRNA
CtYH12	MSTRG.8783	68626486	68626687	-	202	lncRNA
CtYH12	MSTRG.8785	68700307	68701000	-	694	lncRNA
CtYH12	MSTRG.8792	68819483	68820053	-	571	lncNAT
CtYH12	MSTRG.8799	68951622	68952207	-	586	lncRNA
CtYH12	MSTRG.8807	69023382	69024096	+	715	lncRNA
CtYH12	MSTRG.8809	69052927	69055920	+	2994	lncRNA
CtYH12	MSTRG.8816	69165120	69167374	-	2255	lncRNA
CtYH12	MSTRG.8819	69195938	69200870	+	4933	lncRNA
CtYH12	MSTRG.8831	69459873	69461449	+	1577	lncRNA
CtYH12	MSTRG.8832	69485667	69487306	+	1640	lncRNA
CtYH12	MSTRG.8838	69808609	69810144	-	1536	lncRNA
CtYH12	MSTRG.8840	69854154	69857566	-	3413	lncRNA
CtYH12	MSTRG.8842	69861803	69870021	-	8219	lncRNA
CtYH12	MSTRG.8850	70080104	70081931	+	1828	lncRNA
CtYH12	MSTRG.8851	70082966	70086093	+	3128	lncRNA
CtYH12	MSTRG.8857	70195983	70197553	-	1571	lncNAT
CtYH12	MSTRG.8867	70237458	70240206	-	2749	lncNAT
CtYH12	MSTRG.8868	70255151	70257997	+	2847	lncNAT
CtYH12	MSTRG.8869	70259249	70265098	-	5850	lncNAT
CtYH12	MSTRG.8872	70268708	70270333	+	1626	lncRNA
CtYH12	MSTRG.8873	70273151	70273707	-	557	lncRNA
CtYH12	MSTRG.8874	70275065	70282962	-	7898	lncNAT
CtYH12	MSTRG.8877	70288557	70289285	-	729	lncRNA
CtYH12	MSTRG.8879	70302235	70303747	-	1513	lncNAT
CtYH12	MSTRG.8883	70364448	70365642	-	1195	lncNAT
CtYH12	MSTRG.8884	70442567	70455951	+	13385	lncRNA
CtYH12	MSTRG.8886	70500963	70501240	+	278	lncRNA
CtYH12	MSTRG.8892	70646681	70647556	-	876	lncRNA
CtYH12	MSTRG.8906	70901915	70902611	-	697	lncNAT
CtYH12	MSTRG.8913	70934965	70935591	+	627	lncRNA
CtYH12	MSTRG.8919	71037919	71038471	+	553	lncNAT
CtYH12	MSTRG.8927	71133296	71134831	+	1536	lncNAT
CtYH12	MSTRG.8935	71230283	71233798	-	3516	lncRNA
CtYH12	MSTRG.8939	71330208	71335122	+	4915	lncRNA
CtYH12	MSTRG.8942	71397287	71398230	-	944	lncRNA
CtYH12	MSTRG.8946	71552258	71553099	-	842	lncRNA
CtYH12	MSTRG.8947	71565503	71571748	+	6246	lncRNA
CtYH12	MSTRG.8959	71781456	71782375	+	920	lncRNA
CtYH12	MSTRG.8965	71902778	71903067	+	290	lncRNA
CtYH12	MSTRG.8982	72174420	72175094	+	675	lncRNA
CtYH12	MSTRG.8992	72261921	72262632	-	712	lncRNA
CtYH12	MSTRG.8996	72301917	72303017	-	1101	lncRNA
CtYH12	MSTRG.8999	72327818	72329375	-	1558	lncRNA
CtYH12	MSTRG.9026	72969593	72972822	-	3230	lncRNA
CtYH12	MSTRG.9039	73176443	73199432	-	22990	lncNAT
CtYH12	MSTRG.9040	73192475	73199627	+	7153	lncRNA
CtYH12	MSTRG.9043	73231610	73232004	-	395	lncNAT
CtYH12	MSTRG.9047	73290263	73290914	+	652	lncRNA
CtYH12	MSTRG.9053	73373057	73373915	-	859	lncNAT
CtYH12	MSTRG.9058	73548757	73552936	+	4180	lncRNA
CtYH12	MSTRG.9065	73667229	73674978	+	7750	lncRNA
CtYH12	MSTRG.9086	74121427	74130676	+	9250	lncRNA
CtYH12	MSTRG.9089	74157176	74160525	+	3350	lncRNA
CtYH12	MSTRG.9096	74353782	74354766	-	985	lncRNA
CtYH12	MSTRG.9100	74582786	74583737	+	952	lncRNA
CtYH12	MSTRG.9114	74926732	74927120	+	389	lncRNA
CtYH12	MSTRG.9126	75111021	75111762	-	742	lncRNA
CtYH12	MSTRG.9130	75200151	75218822	+	18672	lncNAT
CtYH12	MSTRG.9131	75222908	75224197	+	1290	lncRNA
CtYH12	MSTRG.9144	75409551	75412404	+	2854	lncRNA
CtYH12	MSTRG.9145	75428344	75433040	-	4697	lncRNA
CtYH12	MSTRG.9192	76230630	76236408	+	5779	lncRNA
CtYH12	MSTRG.9202	76361530	76365119	+	3590	lncRNA
CtYH12	MSTRG.9203	76370068	76373423	-	3356	lncRNA
CtYH12	MSTRG.9205	76384634	76387594	+	2961	lncRNA
CtYH12	MSTRG.9216	76509975	76511881	-	1907	lncRNA
CtYH12	MSTRG.9237	76777166	76777510	-	345	lncRNA
CtYH12	MSTRG.9253	77030397	77031194	+	798	lncRNA
CtYH12	MSTRG.9261	77136994	77140191	-	3198	lncRNA
CtYH12	MSTRG.9262	77146792	77152048	+	5257	lncRNA
CtYH12	MSTRG.9279	77323336	77324134	-	799	lncRNA
CtYH12	MSTRG.9283	77390481	77391331	-	851	lncRNA
CtYH12	MSTRG.9311	77829771	77830122	-	352	lncNAT
CtYH12	MSTRG.9312	77871065	77878849	+	7785	lncRNA
CtYH12	MSTRG.9342	78206496	78207160	-	665	lncRNA
CtYH12	MSTRG.9348	78249474	78251018	+	1545	lncRNA
CtYH12	MSTRG.9356	78315274	78315718	+	445	lncRNA
CtYH12	MSTRG.9367	78398453	78400682	-	2230	lncNAT
CtYH12	MSTRG.9372	78485285	78488643	+	3359	lncRNA
CtYH12	MSTRG.9410	79009255	79009629	+	375	lncRNA
CtYH12	MSTRG.9428	79184930	79185402	-	473	lncRNA
CtYH12	MSTRG.9446	79490765	79492934	-	2170	lncRNA
CtYH12	MSTRG.9447	79493676	79494860	-	1185	lncRNA
CtYH12	MSTRG.9463	79673576	79674857	+	1282	lncRNA
CtYH12	MSTRG.9519	80443293	80447989	+	4697	lncRNA
CtYH12	MSTRG.9544	80680919	80684494	-	3576	lncRNA
CtYH12	MSTRG.9558	80868071	80872315	-	4245	lncRNA
CtYH12	MSTRG.9581	81096294	81099140	+	2847	lncRNA
CtYH12	MSTRG.9594	81232160	81233776	+	1617	lncRNA
CtYH12	MSTRG.9609	81473312	81474340	+	1029	lncRNA
CtYH12	MSTRG.9615	81546756	81552128	-	5373	lncNAT
CtYH12	MSTRG.9651	81956706	81956925	+	220	lncRNA
CtYH12	MSTRG.9668	82156664	82157040	-	377	lncRNA
CtYH12	MSTRG.9689	82372681	82373305	-	625	lncRNA
CtYH12	MSTRG.9690	82376052	82376747	-	696	lncRNA
CtYH12	MSTRG.9702	82516860	82520982	+	4123	lncRNA
CtYH12	MSTRG.9705	82530912	82545423	-	14512	lncNAT
CtYH12	MSTRG.9731	82903193	82903880	+	688	lncNAT
CtYH12	MSTRG.9737	82969512	82970108	-	597	lncRNA
CtYH12	MSTRG.9742	83016851	83018250	+	1400	lncNAT
CtYH12	MSTRG.9760	83218503	83221936	-	3434	lncRNA
CtYH12	MSTRG.9769	83308766	83310682	+	1917	lncNAT
CtYH12	MSTRG.9784	83875964	83882543	+	6580	lncRNA
CtYH12	MSTRG.9809	84146215	84152037	+	5823	lncRNA
CtYH12	MSTRG.9810	84161906	84162682	+	777	lncNAT
CtYH12	MSTRG.9813	84167308	84167996	-	689	lncNAT
CtYH12	MSTRG.9814	84175836	84179698	+	3863	lncRNA
CtYH2	MSTRG.9835	33980	56206	+	22227	lncRNA
CtYH2	MSTRG.9841	632283	632823	-	541	lncRNA
CtYH2	MSTRG.9858	793457	794156	-	700	lncRNA
CtYH2	MSTRG.9866	850379	852479	+	2101	lncRNA
CtYH2	MSTRG.9880	978589	993159	-	14571	lncRNA
CtYH2	MSTRG.9884	1122213	1123320	+	1108	lncRNA
CtYH2	MSTRG.9894	1246523	1246808	-	286	lncRNA
CtYH2	MSTRG.9901	1309678	1310128	-	451	lncRNA
CtYH2	MSTRG.9903	1323971	1325542	+	1572	lncRNA
CtYH2	MSTRG.9934	1727988	1733204	+	5217	lncNAT
CtYH2	MSTRG.9940	1802426	1807072	+	4647	lncRNA
CtYH2	MSTRG.9970	2261532	2262729	-	1198	lncRNA
CtYH2	MSTRG.9993	2532752	2535208	-	2457	lncNAT
CtYH2	MSTRG.10034	3029428	3029893	+	466	lncRNA
CtYH2	MSTRG.10047	3248171	3255048	+	6878	lncRNA
CtYH2	MSTRG.10088	3761538	3772454	+	10917	lncRNA
CtYH2	MSTRG.10122	4263489	4264555	-	1067	lncRNA
CtYH2	MSTRG.10126	4288711	4291054	+	2344	lncRNA
CtYH2	MSTRG.10136	4476240	4477206	-	967	lncRNA
CtYH2	MSTRG.10139	4528577	4529865	+	1289	lncRNA
CtYH2	MSTRG.10157	4730896	4737111	-	6216	lncRNA
CtYH2	MSTRG.10158	4732849	4736020	+	3172	lncRNA
CtYH2	MSTRG.10162	4770356	4770721	-	366	lncRNA
CtYH2	MSTRG.10164	4785639	4786375	+	737	lncRNA
CtYH2	MSTRG.10165	4786813	4817326	-	30514	lncRNA
CtYH2	MSTRG.10175	5040056	5041798	-	1743	lncRNA
CtYH2	MSTRG.10191	5203828	5212335	-	8508	lncRNA
CtYH2	MSTRG.10206	5458902	5459865	-	964	lncRNA
CtYH2	MSTRG.10214	5615625	5624892	-	9268	lncRNA
CtYH2	MSTRG.10215	5620038	5620918	+	881	lncNAT
CtYH2	MSTRG.10218	5642116	5642367	-	252	lncRNA
CtYH2	MSTRG.10228	5765170	5766198	+	1029	lncNAT
CtYH2	MSTRG.10243	5995838	5997327	-	1490	lncRNA
CtYH2	MSTRG.10255	6091260	6091563	+	304	lncRNA
CtYH2	MSTRG.10274	6238713	6242831	-	4119	lncRNA
CtYH2	MSTRG.10279	6349692	6350822	-	1131	lncRNA
CtYH2	MSTRG.10285	6380054	6391459	+	11406	lncNAT
CtYH2	MSTRG.10290	6441225	6442082	+	858	lncRNA
CtYH2	MSTRG.10301	6540977	6553807	+	12831	lncNAT
CtYH2	MSTRG.10305	6590158	6591805	-	1648	lncRNA
CtYH2	MSTRG.10309	6706675	6708251	-	1577	lncRNA
CtYH2	MSTRG.10318	6832577	6833817	-	1241	lncRNA
CtYH2	MSTRG.10324	6932998	6933215	+	218	lncRNA
CtYH2	MSTRG.10337	7111297	7113935	+	2639	lncRNA
CtYH2	MSTRG.10339	7126227	7141298	+	15072	lncRNA
CtYH2	MSTRG.10340	7144406	7149633	+	5228	lncRNA
CtYH2	MSTRG.10343	7165912	7166266	-	355	lncRNA
CtYH2	MSTRG.10344	7167517	7186474	+	18958	lncNAT
CtYH2	MSTRG.10346	7174921	7182666	-	7746	lncRNA
CtYH2	MSTRG.10364	7452239	7454537	+	2299	lncRNA
CtYH2	MSTRG.10365	7452247	7454480	-	2234	lncRNA
CtYH2	MSTRG.10382	7792301	7792709	+	409	lncRNA
CtYH2	MSTRG.10397	7954987	7956779	-	1793	lncRNA
CtYH2	MSTRG.10431	8390544	8390843	+	300	lncRNA
CtYH2	MSTRG.10471	8930275	8930650	-	376	lncRNA
CtYH2	MSTRG.10475	9075094	9076187	+	1094	lncRNA
CtYH2	MSTRG.10480	9126255	9127498	-	1244	lncRNA
CtYH2	MSTRG.10515	9538852	9540857	-	2006	lncRNA
CtYH2	MSTRG.10516	9539630	9546147	+	6518	lncNAT
CtYH2	MSTRG.10527	9688206	9688594	+	389	lncNAT
CtYH2	MSTRG.10528	9691169	9691860	+	692	lncNAT
CtYH2	MSTRG.10531	9697789	9698429	+	641	lncRNA
CtYH2	MSTRG.10546	9900465	9901370	+	906	lncRNA
CtYH2	MSTRG.10561	10029496	10037988	+	8493	lncRNA
CtYH2	MSTRG.10581	10249098	10250864	+	1767	lncNAT
CtYH2	MSTRG.10586	10350108	10357570	+	7463	lncNAT
CtYH2	MSTRG.10596	10531038	10531997	+	960	lncRNA
CtYH2	MSTRG.10615	10807822	10811204	-	3383	lncRNA
CtYH2	MSTRG.10650	11247405	11260047	+	12643	lncRNA
CtYH2	MSTRG.10657	11498996	11500341	-	1346	lncRNA
CtYH2	MSTRG.10682	11890029	11899721	+	9693	lncNAT
CtYH2	MSTRG.10691	12017485	12018277	+	793	lncRNA
CtYH2	MSTRG.10706	12365719	12366070	-	352	lncRNA
CtYH2	MSTRG.10713	12454261	12457628	-	3368	lncRNA
CtYH2	MSTRG.10715	12480481	12480725	-	245	lncNAT
CtYH2	MSTRG.10739	12985392	12986348	+	957	lncRNA
CtYH2	MSTRG.10746	13110063	13121069	-	11007	lncRNA
CtYH2	MSTRG.10747	13123085	13125370	+	2286	lncRNA
CtYH2	MSTRG.10755	13275019	13279153	+	4135	lncRNA
CtYH2	MSTRG.10761	13352566	13360808	+	8243	lncRNA
CtYH2	MSTRG.10762	13354278	13354504	.	227	lncRNA
CtYH2	MSTRG.10764	13406351	13406857	+	507	lncRNA
CtYH2	MSTRG.10765	13409898	13410916	+	1019	lncRNA
CtYH2	MSTRG.10767	13504425	13504795	-	371	lncRNA
CtYH2	MSTRG.10768	13526442	13526840	+	399	lncRNA
CtYH2	MSTRG.10769	13531290	13545389	+	14100	lncRNA
CtYH2	MSTRG.10776	13602043	13602372	-	330	lncRNA
CtYH2	MSTRG.10780	13712830	13713787	-	958	lncRNA
CtYH2	MSTRG.10784	14137538	14138225	-	688	lncRNA
CtYH2	MSTRG.10789	14302443	14302673	+	231	lncRNA
CtYH2	MSTRG.10791	14370852	14372438	+	1587	lncRNA
CtYH2	MSTRG.10792	14416818	14419261	+	2444	lncRNA
CtYH2	MSTRG.10795	14494747	14528656	+	33910	lncNAT
CtYH2	MSTRG.10798	14564362	14600139	+	35778	lncNAT
CtYH2	MSTRG.10800	14614278	14615336	-	1059	lncRNA
CtYH2	MSTRG.10808	14824236	14827325	-	3090	lncNAT
CtYH2	MSTRG.10818	15053296	15056940	-	3645	lncRNA
CtYH2	MSTRG.10827	15348566	15400897	-	52332	lncNAT
CtYH2	MSTRG.10834	15403018	15404848	-	1831	lncNAT
CtYH2	MSTRG.10840	15495646	15496341	+	696	lncNAT
CtYH2	MSTRG.10841	15539832	15540444	-	613	lncNAT
CtYH2	MSTRG.10852	15803149	15804604	+	1456	lncRNA
CtYH2	MSTRG.10855	15900571	15902153	+	1583	lncRNA
CtYH2	MSTRG.10863	16032252	16033481	-	1230	lncRNA
CtYH2	MSTRG.10864	16094883	16095798	-	916	lncRNA
CtYH2	MSTRG.10874	16233492	16235427	-	1936	lncRNA
CtYH2	MSTRG.10876	16288867	16290526	-	1660	lncRNA
CtYH2	MSTRG.10878	16323386	16329671	-	6286	lncNAT
CtYH2	MSTRG.10884	16364870	16374852	-	9983	lncNAT
CtYH2	MSTRG.10891	16438928	16440045	+	1118	lncRNA
CtYH2	MSTRG.10894	16474824	16478039	-	3216	lncRNA
CtYH2	MSTRG.10897	16623973	16624372	-	400	lncRNA
CtYH2	MSTRG.10920	17090006	17091016	+	1011	lncRNA
CtYH2	MSTRG.10933	17540173	17542959	-	2787	lncRNA
CtYH2	MSTRG.10939	17856763	17857145	-	383	lncNAT
CtYH2	MSTRG.10963	18380974	18381188	-	215	lncRNA
CtYH2	MSTRG.10968	18451904	18453535	-	1632	lncRNA
CtYH2	MSTRG.10969	18456893	18459000	-	2108	lncRNA
CtYH2	MSTRG.10980	18700991	18701889	-	899	lncRNA
CtYH2	MSTRG.10986	18828272	18830667	-	2396	lncRNA
CtYH2	MSTRG.10992	18912590	18916023	-	3434	lncRNA
CtYH2	MSTRG.10994	18964132	18988935	-	24804	lncNAT
CtYH2	MSTRG.10995	18975712	18977896	+	2185	lncRNA
CtYH2	MSTRG.10997	19002047	19003238	-	1192	lncRNA
CtYH2	MSTRG.11006	19191570	19191778	+	209	lncRNA
CtYH2	MSTRG.11011	19324465	19380872	-	56408	lncRNA
CtYH2	MSTRG.11014	19395496	19395984	+	489	lncRNA
CtYH2	MSTRG.11033	19980521	19983860	-	3340	lncRNA
CtYH2	MSTRG.11046	20393607	20396103	-	2497	lncRNA
CtYH2	MSTRG.11047	20398204	20399766	+	1563	lncRNA
CtYH2	MSTRG.11048	20403125	20407995	-	4871	lncRNA
CtYH2	MSTRG.11050	20461856	20462186	+	331	lncRNA
CtYH2	MSTRG.11057	20577910	20603233	-	25324	lncNAT
CtYH2	MSTRG.11061	20821739	20823204	-	1466	lncNAT
CtYH2	MSTRG.11063	20833182	20838693	-	5512	lncNAT
CtYH2	MSTRG.11065	20840322	20929304	-	88983	lncNAT
CtYH2	MSTRG.11068	20934342	20935740	-	1399	lncRNA
CtYH2	MSTRG.11074	21255282	21256149	+	868	lncRNA
CtYH2	MSTRG.11076	21485758	21491174	+	5417	lncRNA
CtYH2	MSTRG.11079	21566763	21585522	+	18760	lncRNA
CtYH2	MSTRG.11080	21587140	21588105	-	966	lncNAT
CtYH2	MSTRG.11083	21612541	21616124	-	3584	lncRNA
CtYH2	MSTRG.11085	21648358	21656734	+	8377	lncRNA
CtYH2	MSTRG.11086	21659093	21678801	-	19709	lncRNA
CtYH2	MSTRG.11101	22961173	22962421	+	1249	lncRNA
CtYH2	MSTRG.11109	23403925	23410453	-	6529	lncRNA
CtYH2	MSTRG.11112	23583773	23607760	+	23988	lncRNA
CtYH2	MSTRG.11122	23921562	23924006	+	2445	lncRNA
CtYH2	MSTRG.11124	23961965	23978129	-	16165	lncRNA
CtYH2	MSTRG.11126	23986583	23986930	-	348	lncRNA
CtYH2	MSTRG.11132	24268620	24270255	+	1636	lncRNA
CtYH2	MSTRG.11136	24455877	24457995	-	2119	lncRNA
CtYH2	MSTRG.11139	24558220	24558557	-	338	lncRNA
CtYH2	MSTRG.11141	24630536	24634637	+	4102	lncRNA
CtYH2	MSTRG.11142	24736700	24745774	+	9075	lncNAT
CtYH2	MSTRG.11148	24810839	24817649	+	6811	lncRNA
CtYH2	MSTRG.11160	25131655	25134481	-	2827	lncRNA
CtYH2	MSTRG.11161	25299196	25302688	+	3493	lncRNA
CtYH2	MSTRG.11167	25414113	25417122	+	3010	lncRNA
CtYH2	MSTRG.11169	25460236	25461938	+	1703	lncRNA
CtYH2	MSTRG.11173	25512233	25512950	-	718	lncRNA
CtYH2	MSTRG.11182	25898765	25905390	-	6626	lncRNA
CtYH2	MSTRG.11183	25974963	25978770	+	3808	lncRNA
CtYH2	MSTRG.11189	26169968	26174165	+	4198	lncRNA
CtYH2	MSTRG.11191	26198610	26205453	+	6844	lncRNA
CtYH2	MSTRG.11196	26436169	26438615	-	2447	lncRNA
CtYH2	MSTRG.11216	27168376	27169922	-	1547	lncRNA
CtYH2	MSTRG.11222	27415002	27415833	+	832	lncRNA
CtYH2	MSTRG.11224	27463008	27463537	-	530	lncRNA
CtYH2	MSTRG.11238	28175589	28184220	-	8632	lncRNA
CtYH2	MSTRG.11240	28231698	28237381	-	5684	lncRNA
CtYH2	MSTRG.11245	28426499	28431253	-	4755	lncRNA
CtYH2	MSTRG.11247	28607888	28608149	+	262	lncRNA
CtYH2	MSTRG.11256	29048614	29048961	-	348	lncNAT
CtYH2	MSTRG.11257	29050852	29051122	-	271	lncNAT
CtYH2	MSTRG.11260	29286645	29287221	-	577	lncRNA
CtYH2	MSTRG.11273	30146947	30148319	+	1373	lncRNA
CtYH2	MSTRG.11279	30311237	30313806	-	2570	lncRNA
CtYH2	MSTRG.11282	30342625	30345859	+	3235	lncRNA
CtYH2	MSTRG.11302	30993899	30994674	-	776	lncRNA
CtYH2	MSTRG.11305	31062815	31063313	+	499	lncRNA
CtYH2	MSTRG.11309	31318577	31319568	-	992	lncRNA
CtYH2	MSTRG.11310	31372809	31374001	-	1193	lncNAT
CtYH2	MSTRG.11314	31512230	31512452	-	223	lncRNA
CtYH2	MSTRG.11315	31664063	31664680	-	618	lncRNA
CtYH2	MSTRG.11316	31675232	31684085	-	8854	lncRNA
CtYH2	MSTRG.11318	31728346	31732353	+	4008	lncRNA
CtYH2	MSTRG.11324	32307046	32310572	+	3527	lncRNA
CtYH2	MSTRG.11326	32471747	32472065	-	319	lncRNA
CtYH2	MSTRG.11329	32814561	32815203	+	643	lncRNA
CtYH2	MSTRG.11330	32833050	32836883	-	3834	lncRNA
CtYH2	MSTRG.11333	33299062	33302677	-	3616	lncRNA
CtYH2	MSTRG.11336	33976684	33980935	-	4252	lncRNA
CtYH2	MSTRG.11352	35876639	35882906	-	6268	lncNAT
CtYH2	MSTRG.11353	36890037	36890534	-	498	lncRNA
CtYH2	MSTRG.11355	38256336	38261523	-	5188	lncRNA
CtYH2	MSTRG.11359	38661472	38676830	-	15359	lncRNA
CtYH2	MSTRG.11360	38864239	38867199	+	2961	lncRNA
CtYH2	MSTRG.11362	39402079	39404702	+	2624	lncRNA
CtYH2	MSTRG.11364	39450074	39451132	-	1059	lncRNA
CtYH2	MSTRG.11366	39581194	39581824	-	631	lncRNA
CtYH2	MSTRG.11370	39806800	39808053	+	1254	lncRNA
CtYH2	MSTRG.11373	40366713	40366994	-	282	lncRNA
CtYH2	MSTRG.11374	40374657	40375018	-	362	lncRNA
CtYH2	MSTRG.11377	40553434	40554428	-	995	lncRNA
CtYH2	MSTRG.11379	40618299	40625626	+	7328	lncRNA
CtYH2	MSTRG.11381	40871126	40872219	+	1094	lncRNA
CtYH2	MSTRG.11387	41303732	41308061	+	4330	lncRNA
CtYH2	MSTRG.11392	41651208	41653217	-	2010	lncRNA
CtYH2	MSTRG.11397	42275917	42280675	+	4759	lncRNA
CtYH2	MSTRG.11400	42351925	42353605	-	1681	lncRNA
CtYH2	MSTRG.11418	45776107	45777154	-	1048	lncRNA
CtYH2	MSTRG.11420	45851486	46132513	+	281028	lncNAT
CtYH2	MSTRG.11421	46047971	46051286	+	3316	lncRNA
CtYH2	MSTRG.11425	46350533	46353229	+	2697	lncRNA
CtYH2	MSTRG.11426	46407373	46408348	-	976	lncRNA
CtYH2	MSTRG.11428	46947419	46950984	+	3566	lncRNA
CtYH2	MSTRG.11429	47131022	47139510	-	8489	lncRNA
CtYH2	MSTRG.11431	47500202	47502790	-	2589	lncRNA
CtYH2	MSTRG.11440	48551073	48551475	+	403	lncRNA
CtYH2	MSTRG.11449	48818550	48819133	+	584	lncRNA
CtYH2	MSTRG.11450	48868086	48868650	+	565	lncRNA
CtYH2	MSTRG.11457	49776758	49793625	+	16868	lncRNA
CtYH2	MSTRG.11460	49889714	49893191	+	3478	lncRNA
CtYH2	MSTRG.11464	50055993	50056239	-	247	lncRNA
CtYH2	MSTRG.11465	50164661	50165963	+	1303	lncRNA
CtYH2	MSTRG.11467	50498316	50501897	+	3582	lncRNA
CtYH2	MSTRG.11471	51514225	51514478	-	254	lncRNA
CtYH2	MSTRG.11473	52484440	52493227	-	8788	lncRNA
CtYH2	MSTRG.11475	52558908	52559414	-	507	lncRNA
CtYH2	MSTRG.11476	52574921	52580080	-	5160	lncRNA
CtYH2	MSTRG.11481	53016424	53019166	-	2743	lncRNA
CtYH2	MSTRG.11482	53204346	53206832	+	2487	lncRNA
CtYH2	MSTRG.11483	53240993	53241556	-	564	lncRNA
CtYH2	MSTRG.11485	53356226	53356931	+	706	lncRNA
CtYH2	MSTRG.11488	53489096	53490546	+	1451	lncRNA
CtYH2	MSTRG.11490	53646535	53647412	+	878	lncRNA
CtYH2	MSTRG.11495	54077880	54081561	-	3682	lncNAT
CtYH2	MSTRG.11496	54083617	54086655	+	3039	lncRNA
CtYH2	MSTRG.11498	54384574	54385055	-	482	lncRNA
CtYH2	MSTRG.11505	54931628	54961393	-	29766	lncRNA
CtYH2	MSTRG.11507	55085424	55090011	+	4588	lncRNA
CtYH2	MSTRG.11509	55479208	55482460	+	3253	lncRNA
CtYH2	MSTRG.11519	59435322	59448132	-	12811	lncRNA
CtYH2	MSTRG.11523	60824737	60824943	-	207	lncRNA
CtYH2	MSTRG.11524	61015292	61015985	-	694	lncRNA
CtYH2	MSTRG.11528	62538625	62544584	+	5960	lncRNA
CtYH2	MSTRG.11530	62551921	62552342	+	422	lncRNA
CtYH2	MSTRG.11535	63265638	63265954	-	317	lncRNA
CtYH2	MSTRG.11537	63906878	63914148	+	7271	lncRNA
CtYH2	MSTRG.11538	63963569	63963995	+	427	lncRNA
CtYH2	MSTRG.11557	67269220	67273801	+	4582	lncRNA
CtYH2	MSTRG.11561	67405296	67408800	+	3505	lncRNA
CtYH2	MSTRG.11573	68864821	68867964	+	3144	lncRNA
CtYH2	MSTRG.11574	69349848	69378534	-	28687	lncRNA
CtYH2	MSTRG.11577	69440356	69524404	-	84049	lncRNA
CtYH2	MSTRG.11580	69589817	69593824	+	4008	lncRNA
CtYH2	MSTRG.11582	69697527	69699606	+	2080	lncRNA
CtYH2	MSTRG.11584	69769381	69769602	-	222	lncRNA
CtYH2	MSTRG.11585	69805856	69825816	+	19961	lncRNA
CtYH2	MSTRG.11586	69826030	69826525	+	496	lncRNA
CtYH2	MSTRG.11589	70042360	70047464	+	5105	lncRNA
CtYH2	MSTRG.11593	70446779	70447383	+	605	lncRNA
CtYH2	MSTRG.11595	70667425	70672776	+	5352	lncRNA
CtYH2	MSTRG.11597	70841236	70844907	+	3672	lncRNA
CtYH2	MSTRG.11602	71069020	71077204	-	8185	lncRNA
CtYH2	MSTRG.11612	71766882	71771847	+	4966	lncRNA
CtYH2	MSTRG.11616	72146984	72149674	-	2691	lncRNA
CtYH2	MSTRG.11624	72979155	72979685	+	531	lncNAT
CtYH2	MSTRG.11633	73822479	73826182	-	3704	lncRNA
CtYH2	MSTRG.11637	74121801	74123255	+	1455	lncRNA
CtYH2	MSTRG.11638	74241379	74241595	-	217	lncRNA
CtYH2	MSTRG.11640	74339740	74340781	+	1042	lncNAT
CtYH2	MSTRG.11654	74801692	74802508	-	817	lncRNA
CtYH2	MSTRG.11657	74944499	74949264	-	4766	lncRNA
CtYH2	MSTRG.11658	75422841	75427050	+	4210	lncRNA
CtYH2	MSTRG.11661	75644568	75644917	-	350	lncRNA
CtYH2	MSTRG.11662	75790602	75790902	+	301	lncRNA
CtYH2	MSTRG.11668	76055039	76055805	+	767	lncRNA
CtYH2	MSTRG.11671	76258521	76261689	-	3169	lncRNA
CtYH2	MSTRG.11673	76451394	76452218	+	825	lncRNA
CtYH2	MSTRG.11677	76623272	76630425	-	7154	lncRNA
CtYH2	MSTRG.11681	76948107	76949619	-	1513	lncRNA
CtYH2	MSTRG.11682	76965381	76973708	-	8328	lncRNA
CtYH2	MSTRG.11683	76970323	76971235	+	913	lncNAT
CtYH2	MSTRG.11693	77212720	77213379	+	660	lncRNA
CtYH2	MSTRG.11713	78830677	78842120	-	11444	lncRNA
CtYH2	MSTRG.11718	79136062	79137752	+	1691	lncRNA
CtYH2	MSTRG.11725	79420601	79432372	+	11772	lncRNA
CtYH2	MSTRG.11728	79618575	79622535	+	3961	lncNAT
CtYH2	MSTRG.11735	80135793	80146109	+	10317	lncRNA
CtYH2	MSTRG.11750	80930336	80930690	-	355	lncRNA
CtYH2	MSTRG.11755	81177340	81179549	+	2210	lncRNA
CtYH2	MSTRG.11761	81271909	81272656	+	748	lncRNA
CtYH2	MSTRG.11764	81490773	81496092	-	5320	lncRNA
CtYH2	MSTRG.11766	81560664	81561997	-	1334	lncRNA
CtYH2	MSTRG.11773	81927229	81928361	-	1133	lncRNA
CtYH2	MSTRG.11774	82063187	82065952	-	2766	lncRNA
CtYH2	MSTRG.11779	82178599	82188754	-	10156	lncRNA
CtYH2	MSTRG.11780	82621540	82622618	-	1079	lncRNA
CtYH2	MSTRG.11782	82824726	82825733	+	1008	lncRNA
CtYH2	MSTRG.11794	84036895	84037759	+	865	lncRNA
CtYH2	MSTRG.11807	84629235	84629900	-	666	lncRNA
CtYH2	MSTRG.11812	84729022	84732741	-	3720	lncRNA
CtYH2	MSTRG.11814	85049852	85059284	-	9433	lncNAT
CtYH2	MSTRG.11818	85180652	85180951	-	300	lncRNA
CtYH2	MSTRG.11820	85186465	85191573	-	5109	lncRNA
CtYH2	MSTRG.11821	85197988	85200680	-	2693	lncRNA
CtYH2	MSTRG.11828	85458106	85460990	-	2885	lncRNA
CtYH2	MSTRG.11842	86447080	86448206	-	1127	lncRNA
CtYH2	MSTRG.11845	86524754	86525134	-	381	lncRNA
CtYH2	MSTRG.11847	86632630	86633382	-	753	lncRNA
CtYH2	MSTRG.11848	86717132	86726177	+	9046	lncRNA
CtYH2	MSTRG.11849	86754422	86757920	+	3499	lncRNA
CtYH2	MSTRG.11851	86779670	86781910	+	2241	lncRNA
CtYH2	MSTRG.11855	86867410	86869372	-	1963	lncRNA
CtYH2	MSTRG.11858	87049570	87050468	+	899	lncRNA
CtYH2	MSTRG.11862	87141251	87143277	-	2027	lncRNA
CtYH2	MSTRG.11863	87211332	87213975	+	2644	lncRNA
CtYH2	MSTRG.11864	87256943	87263784	+	6842	lncRNA
CtYH2	MSTRG.11866	87312024	87314822	-	2799	lncRNA
CtYH2	MSTRG.11868	87390914	87396083	+	5170	lncRNA
CtYH2	MSTRG.11870	87430412	87430935	-	524	lncRNA
CtYH2	MSTRG.11873	87614987	87615854	+	868	lncRNA
CtYH2	MSTRG.11877	87842398	87843610	+	1213	lncRNA
CtYH2	MSTRG.11880	87891909	87900075	+	8167	lncRNA
CtYH2	MSTRG.11884	87956942	87960387	-	3446	lncNAT
CtYH2	MSTRG.11890	88129657	88137173	-	7517	lncRNA
CtYH2	MSTRG.11891	88144141	88146982	-	2842	lncRNA
CtYH2	MSTRG.11892	88153436	88153785	-	350	lncRNA
CtYH2	MSTRG.11896	88265163	88275105	-	9943	lncRNA
CtYH2	MSTRG.11897	88491797	88494479	+	2683	lncRNA
CtYH2	MSTRG.11898	88505958	88509790	+	3833	lncRNA
CtYH3	MSTRG.11941	1649791	1650274	-	484	lncRNA
CtYH3	MSTRG.11945	1669699	1673357	+	3659	lncRNA
CtYH3	MSTRG.11981	2116487	2116721	+	235	lncRNA
CtYH3	MSTRG.12001	2927932	2930642	-	2711	lncRNA
CtYH3	MSTRG.12005	2960537	2967630	-	7094	lncNAT
CtYH3	MSTRG.12044	3396899	3397348	+	450	lncRNA
CtYH3	MSTRG.12082	3825784	3826687	+	904	lncRNA
CtYH3	MSTRG.12109	4146968	4152494	-	5527	lncRNA
CtYH3	MSTRG.12116	4279908	4280560	-	653	lncRNA
CtYH3	MSTRG.12137	4666291	4666657	+	367	lncRNA
CtYH3	MSTRG.12139	4690942	4703570	+	12629	lncRNA
CtYH3	MSTRG.12149	4862996	4865585	-	2590	lncRNA
CtYH3	MSTRG.12160	4975024	4976156	-	1133	lncRNA
CtYH3	MSTRG.12188	5392670	5396510	-	3841	lncRNA
CtYH3	MSTRG.12192	5460372	5461596	-	1225	lncRNA
CtYH3	MSTRG.12204	5727606	5845832	+	118227	lncRNA
CtYH3	MSTRG.12212	5954883	5956472	-	1590	lncRNA
CtYH3	MSTRG.12217	6006155	6007921	-	1767	lncRNA
CtYH3	MSTRG.12231	6209887	6211270	-	1384	lncRNA
CtYH3	MSTRG.12232	6213632	6230967	-	17336	lncRNA
CtYH3	MSTRG.12233	6288199	6291016	+	2818	lncRNA
CtYH3	MSTRG.12240	6632549	6638933	-	6385	lncRNA
CtYH3	MSTRG.12247	6698296	6733881	+	35586	lncNAT
CtYH3	MSTRG.12256	6899547	6903307	+	3761	lncRNA
CtYH3	MSTRG.12265	6990473	6999914	+	9442	lncRNA
CtYH3	MSTRG.12267	7034269	7035650	-	1382	lncRNA
CtYH3	MSTRG.12274	7175839	7179330	+	3492	lncRNA
CtYH3	MSTRG.12278	7257883	7260948	-	3066	lncRNA
CtYH3	MSTRG.12303	7810098	7810423	-	326	lncNAT
CtYH3	MSTRG.12304	7820154	7822312	-	2159	lncRNA
CtYH3	MSTRG.12305	7860866	7872534	+	11669	lncRNA
CtYH3	MSTRG.12306	7883575	7884485	-	911	lncRNA
CtYH3	MSTRG.12319	8417150	8417483	-	334	lncRNA
CtYH3	MSTRG.12322	8438831	8439132	+	302	lncNAT
CtYH3	MSTRG.12324	8441289	8446707	+	5419	lncNAT
CtYH3	MSTRG.12325	8447818	8448400	+	583	lncNAT
CtYH3	MSTRG.12332	8732915	8733862	-	948	lncRNA
CtYH3	MSTRG.12346	8908663	8909323	+	661	lncRNA
CtYH3	MSTRG.12369	9334920	9335655	-	736	lncRNA
CtYH3	MSTRG.12378	9418436	9419356	-	921	lncRNA
CtYH3	MSTRG.12379	9423049	9426910	-	3862	lncRNA
CtYH3	MSTRG.12381	9427506	9433409	-	5904	lncRNA
CtYH3	MSTRG.12384	9492661	9506461	-	13801	lncNAT
CtYH3	MSTRG.12389	9668447	9669210	-	764	lncRNA
CtYH3	MSTRG.12390	9672462	9677457	-	4996	lncRNA
CtYH3	MSTRG.12391	9688524	9689607	-	1084	lncRNA
CtYH3	MSTRG.12392	9700023	9703614	-	3592	lncRNA
CtYH3	MSTRG.12407	10097911	10163048	-	65138	lncNAT
CtYH3	MSTRG.12410	10132668	10133466	+	799	lncRNA
CtYH3	MSTRG.12411	10134871	10138133	+	3263	lncRNA
CtYH3	MSTRG.12412	10228558	10228810	-	253	lncRNA
CtYH3	MSTRG.12414	10246331	10249814	+	3484	lncRNA
CtYH3	MSTRG.12415	10262096	10262756	-	661	lncRNA
CtYH3	MSTRG.12422	10319277	10319525	+	249	lncRNA
CtYH3	MSTRG.12429	10529840	10530817	-	978	lncRNA
CtYH3	MSTRG.12440	10678457	10679151	+	695	lncRNA
CtYH3	MSTRG.12444	10760988	10761493	+	506	lncRNA
CtYH3	MSTRG.12446	10818674	10818984	-	311	lncRNA
CtYH3	MSTRG.12449	10859240	10860436	+	1197	lncNAT
CtYH3	MSTRG.12455	11083801	11085604	-	1804	lncRNA
CtYH3	MSTRG.12459	11153823	11190924	-	37102	lncRNA
CtYH3	MSTRG.12461	11199886	11200152	-	267	lncRNA
CtYH3	MSTRG.12462	11221274	11223495	+	2222	lncRNA
CtYH3	MSTRG.12463	11250312	11251762	-	1451	lncRNA
CtYH3	MSTRG.12465	11289279	11292945	+	3667	lncRNA
CtYH3	MSTRG.12474	11643622	11644015	-	394	lncRNA
CtYH3	MSTRG.12477	11735386	11741751	-	6366	lncRNA
CtYH3	MSTRG.12488	12113227	12115856	-	2630	lncRNA
CtYH3	MSTRG.12503	12363725	12364492	-	768	lncRNA
CtYH3	MSTRG.12504	12370117	12373243	+	3127	lncRNA
CtYH3	MSTRG.12510	12501687	12501972	-	286	lncRNA
CtYH3	MSTRG.12515	12653532	12728091	-	74560	lncNAT
CtYH3	MSTRG.12524	12897787	12898834	-	1048	lncRNA
CtYH3	MSTRG.12527	13035199	13035553	+	355	lncNAT
CtYH3	MSTRG.12528	13040882	13041416	+	535	lncNAT
CtYH3	MSTRG.12534	13271965	13277371	-	5407	lncRNA
CtYH3	MSTRG.12537	13656376	13659000	+	2625	lncRNA
CtYH3	MSTRG.12546	14010454	14012782	+	2329	lncRNA
CtYH3	MSTRG.12547	14015478	14042306	+	26829	lncNAT
CtYH3	MSTRG.12558	14329757	14329988	-	232	lncNAT
CtYH3	MSTRG.12559	14396827	14398182	+	1356	lncRNA
CtYH3	MSTRG.12566	14501675	14504467	+	2793	lncRNA
CtYH3	MSTRG.12568	14541089	14541906	+	818	lncRNA
CtYH3	MSTRG.12571	14778540	14785496	+	6957	lncRNA
CtYH3	MSTRG.12574	14930028	14939236	-	9209	lncRNA
CtYH3	MSTRG.12579	15202598	15203208	+	611	lncRNA
CtYH3	MSTRG.12580	15208992	15209459	-	468	lncRNA
CtYH3	MSTRG.12581	15254372	15281936	-	27565	lncRNA
CtYH3	MSTRG.12582	15277430	15279275	+	1846	lncRNA
CtYH3	MSTRG.12585	15310198	15311879	-	1682	lncRNA
CtYH3	MSTRG.12591	15434456	15435207	+	752	lncRNA
CtYH3	MSTRG.12598	15638958	15646878	+	7921	lncNAT
CtYH3	MSTRG.12602	15675570	15676500	-	931	lncRNA
CtYH3	MSTRG.12614	15905277	15906221	+	945	lncRNA
CtYH3	MSTRG.12621	16135294	16136124	+	831	lncRNA
CtYH3	MSTRG.12624	16196401	16197582	-	1182	lncRNA
CtYH3	MSTRG.12625	16231917	16233730	+	1814	lncRNA
CtYH3	MSTRG.12634	16571803	16574375	-	2573	lncRNA
CtYH3	MSTRG.12642	16650450	16653096	+	2647	lncRNA
CtYH3	MSTRG.12644	16683936	16692662	+	8727	lncRNA
CtYH3	MSTRG.12655	17227026	17228889	-	1864	lncRNA
CtYH3	MSTRG.12663	17718444	17719335	+	892	lncNAT
CtYH3	MSTRG.12665	17723564	17727479	-	3916	lncRNA
CtYH3	MSTRG.12666	17732834	17736532	+	3699	lncRNA
CtYH3	MSTRG.12669	17822335	17824282	-	1948	lncRNA
CtYH3	MSTRG.12672	17968678	17969124	-	447	lncRNA
CtYH3	MSTRG.12680	18802964	18803574	+	611	lncRNA
CtYH3	MSTRG.12688	19080854	19082894	-	2041	lncRNA
CtYH3	MSTRG.12689	19097727	19099355	-	1629	lncRNA
CtYH3	MSTRG.12699	19368388	19370637	+	2250	lncRNA
CtYH3	MSTRG.12701	19430000	19431322	-	1323	lncRNA
CtYH3	MSTRG.12707	19620148	19621780	-	1633	lncRNA
CtYH3	MSTRG.12708	19666819	19669461	+	2643	lncRNA
CtYH3	MSTRG.12714	19778984	19781168	-	2185	lncRNA
CtYH3	MSTRG.12716	19839971	19843585	-	3615	lncRNA
CtYH3	MSTRG.12717	19868139	19874956	+	6818	lncRNA
CtYH3	MSTRG.12721	19968519	19971267	-	2749	lncRNA
CtYH3	MSTRG.12723	19980321	19982972	-	2652	lncRNA
CtYH3	MSTRG.12738	20715325	20715986	-	662	lncRNA
CtYH3	MSTRG.12739	20727272	20728195	+	924	lncRNA
CtYH3	MSTRG.12740	20809111	20813472	-	4362	lncRNA
CtYH3	MSTRG.12754	21297883	21298144	+	262	lncRNA
CtYH3	MSTRG.12756	21307979	21308761	+	783	lncRNA
CtYH3	MSTRG.12770	21748338	21755319	+	6982	lncRNA
CtYH3	MSTRG.12772	21919477	21941339	-	21863	lncNAT
CtYH3	MSTRG.12774	21976009	21977545	-	1537	lncRNA
CtYH3	MSTRG.12781	22198824	22199641	-	818	lncNAT
CtYH3	MSTRG.12793	22570326	22580947	+	10622	lncNAT
CtYH3	MSTRG.12799	22803098	22804888	-	1791	lncRNA
CtYH3	MSTRG.12802	22856337	22856827	-	491	lncNAT
CtYH3	MSTRG.12807	23111063	23131605	-	20543	lncRNA
CtYH3	MSTRG.12820	24057096	24057365	-	270	lncRNA
CtYH3	MSTRG.12825	24433778	24436032	-	2255	lncRNA
CtYH3	MSTRG.12832	25181003	25185527	-	4525	lncRNA
CtYH3	MSTRG.12833	25231739	25238650	-	6912	lncRNA
CtYH3	MSTRG.12835	25421689	25422309	+	621	lncRNA
CtYH3	MSTRG.12840	25631509	25632003	-	495	lncRNA
CtYH3	MSTRG.12843	25871359	25884682	-	13324	lncRNA
CtYH3	MSTRG.12850	26370026	26372795	-	2770	lncRNA
CtYH3	MSTRG.12851	26576380	26578896	+	2517	lncRNA
CtYH3	MSTRG.12852	27187825	27191744	+	3920	lncRNA
CtYH3	MSTRG.12854	27300713	27315967	+	15255	lncRNA
CtYH3	MSTRG.12855	27327296	27329075	-	1780	lncRNA
CtYH3	MSTRG.12864	28173060	28185331	-	12272	lncRNA
CtYH3	MSTRG.12869	28520968	28529421	+	8454	lncRNA
CtYH3	MSTRG.12872	28807093	28807755	-	663	lncRNA
CtYH3	MSTRG.12881	29232110	29234279	-	2170	lncRNA
CtYH3	MSTRG.12882	29304583	29305258	-	676	lncRNA
CtYH3	MSTRG.12885	29442340	29445977	-	3638	lncNAT
CtYH3	MSTRG.12890	29604882	29606476	+	1595	lncRNA
CtYH3	MSTRG.12893	29747875	29748147	+	273	lncRNA
CtYH3	MSTRG.12901	30383457	30387077	+	3621	lncRNA
CtYH3	MSTRG.12904	30642268	30643132	-	865	lncRNA
CtYH3	MSTRG.12905	30658000	30661578	-	3579	lncRNA
CtYH3	MSTRG.12908	31208827	31212319	-	3493	lncRNA
CtYH3	MSTRG.12913	31392804	31394362	-	1559	lncRNA
CtYH3	MSTRG.12915	31405713	31408970	-	3258	lncRNA
CtYH3	MSTRG.12917	31452542	31453585	-	1044	lncRNA
CtYH3	MSTRG.12927	31752871	31755747	+	2877	lncRNA
CtYH3	MSTRG.12928	31818773	31819432	+	660	lncRNA
CtYH3	MSTRG.12930	31999753	32009047	+	9295	lncRNA
CtYH3	MSTRG.12931	32012523	32013270	-	748	lncRNA
CtYH3	MSTRG.12949	32655156	32656084	+	929	lncNAT
CtYH3	MSTRG.12950	32662607	32663663	+	1057	lncNAT
CtYH3	MSTRG.12962	33139343	33154503	+	15161	lncNAT
CtYH3	MSTRG.12970	33896506	33898238	+	1733	lncRNA
CtYH3	MSTRG.12975	34119070	34119885	-	816	lncRNA
CtYH3	MSTRG.12976	34122780	34129670	+	6891	lncRNA
CtYH3	MSTRG.12978	34134710	34137969	+	3260	lncRNA
CtYH3	MSTRG.12979	34141193	34143196	-	2004	lncRNA
CtYH3	MSTRG.12987	35258744	35259679	-	936	lncRNA
CtYH3	MSTRG.12997	35965348	35968182	+	2835	lncRNA
CtYH3	MSTRG.13007	36465588	36469042	-	3455	lncRNA
CtYH3	MSTRG.13010	36968302	36971760	+	3459	lncRNA
CtYH3	MSTRG.13011	36982778	36986510	+	3733	lncRNA
CtYH3	MSTRG.13012	36990042	36995767	-	5726	lncRNA
CtYH3	MSTRG.13027	38227730	38228279	-	550	lncRNA
CtYH3	MSTRG.13048	42554609	42554910	-	302	lncRNA
CtYH3	MSTRG.13051	42601123	42601380	-	258	lncNAT
CtYH3	MSTRG.13052	42612400	42613854	-	1455	lncNAT
CtYH3	MSTRG.13053	42983525	42989783	-	6259	lncRNA
CtYH3	MSTRG.13058	43844768	43854993	-	10226	lncNAT
CtYH3	MSTRG.13062	44774013	44776353	+	2341	lncRNA
CtYH3	MSTRG.13063	44776630	44777216	-	587	lncRNA
CtYH3	MSTRG.13064	44798091	44802806	-	4716	lncRNA
CtYH3	MSTRG.13070	45877044	45881821	+	4778	lncRNA
CtYH3	MSTRG.13072	45927862	45928445	-	584	lncRNA
CtYH3	MSTRG.13075	46121090	46121399	-	310	lncRNA
CtYH3	MSTRG.13076	46129528	46129911	-	384	lncRNA
CtYH3	MSTRG.13077	46136985	46151262	-	14278	lncRNA
CtYH3	MSTRG.13079	46340017	46340447	-	431	lncRNA
CtYH3	MSTRG.13089	47150819	47154884	-	4066	lncRNA
CtYH3	MSTRG.13092	47270070	47272093	+	2024	lncRNA
CtYH3	MSTRG.13098	47559038	47560013	-	976	lncRNA
CtYH3	MSTRG.13102	47665866	47669381	-	3516	lncRNA
CtYH3	MSTRG.13104	47738048	47739521	+	1474	lncRNA
CtYH3	MSTRG.13108	48362485	48363234	+	750	lncRNA
CtYH3	MSTRG.13111	49715532	49723869	+	8338	lncRNA
CtYH3	MSTRG.13112	49992444	49995766	+	3323	lncRNA
CtYH3	MSTRG.13113	49999542	49999946	+	405	lncRNA
CtYH3	MSTRG.13114	50002686	50006039	-	3354	lncRNA
CtYH3	MSTRG.13116	50263851	50264313	-	463	lncRNA
CtYH3	MSTRG.13120	50923880	50927303	-	3424	lncRNA
CtYH3	MSTRG.13121	51216910	51218161	+	1252	lncRNA
CtYH3	MSTRG.13125	52197573	52210351	-	12779	lncRNA
CtYH3	MSTRG.13129	52468963	52469472	+	510	lncRNA
CtYH3	MSTRG.13131	52475773	52476448	+	676	lncRNA
CtYH3	MSTRG.13135	53040803	53043518	+	2716	lncRNA
CtYH3	MSTRG.13136	53052333	53055142	-	2810	lncRNA
CtYH3	MSTRG.13141	53958175	53960266	-	2092	lncRNA
CtYH3	MSTRG.13142	54379397	54382005	+	2609	lncRNA
CtYH3	MSTRG.13146	54657196	54658410	+	1215	lncRNA
CtYH3	MSTRG.13148	54822925	54824646	-	1722	lncRNA
CtYH3	MSTRG.13150	54917850	54919504	-	1655	lncRNA
CtYH3	MSTRG.13151	54966267	54968058	+	1792	lncRNA
CtYH3	MSTRG.13152	54973828	54976480	-	2653	lncRNA
CtYH3	MSTRG.13153	55009516	55012376	+	2861	lncRNA
CtYH3	MSTRG.13156	55701640	55703578	-	1939	lncRNA
CtYH3	MSTRG.13161	57138426	57139209	-	784	lncRNA
[truncated: 2,853 more rows]

## Sheet: Supplementary Table S4
Table S4 The expression levels (TPM) of lncRNA in different varieties of safflower								FBS: flower bud stage
Gene id	Yunhong-7 (FBS)	Yunhong-7 (FS)	CtWW (FBS)	CtWW (FS)	CtYY (FBS)	CtYY (FS)		FS: flower stage
MSTRG.1003	9.87881	0.128591	9.38329	1.64349	4.80201	0.129761
MSTRG.10034	0.161164	0	3.04385	0.372545	1.0657	0
MSTRG.10047	11.5101	4.45026	10.9504	2.53049	17.8393	0.903079
MSTRG.10088	76.8305	138.639	55.5473	187.128	79.5389	146.468
MSTRG.10122	2.33421	3.48564	1.97101	4.27691	3.24119	5.55634
MSTRG.10126	2.29428	7.19144	2.40353	8.983	1.34394	6.07555
MSTRG.10136	1.79103	0.957067	2.02687	1.69887	0.597984	0.496676
MSTRG.10139	0	2.68211	0	0.0842153	0	0
MSTRG.10157	13.6904	2.41323	25.9988	8.87812	35.3589	9.60727
MSTRG.10158	21.027	21.3654	0.274821	0.611287	0.0994847	0.204244
MSTRG.10162	0	0.304793	0	2.6449	0	1.15177
MSTRG.10164	0.0444533	0	0.11742	0.061266	0	0
MSTRG.10165	26.3357	30.5005	21.2977	35.4259	20.2911	34.7429
MSTRG.10175	1.6831	3.37831	0.971483	4.2504	0.677773	4.14377
MSTRG.10191	0.436985	0.0189223	0	0.699284	0	43.7091
MSTRG.10206	3.28667	1.15684	2.38714	6.49066	2.79091	4.90392
MSTRG.10214	18.7191	3.59716	23.2322	8.11223	8.50106	1.73527
MSTRG.10215	1.90737	0	4.18878	0	2.27251	0
MSTRG.10218	0	0	1.91934	0.625351	3.25017	0
MSTRG.1022	28.6779	19.5477	25.8495	28.4196	24.638	25.5209
MSTRG.10228	2.42195	1.11157	1.67879	0.909704	1.7602	0.354683
MSTRG.1023	0	0	0	0	0	0
MSTRG.10243	0.638662	7.35411	0.898977	49.5638	0.250825	23.4748
MSTRG.10255	0.71377	2.73338	2.66341	7.57813	1.67071	1.89153
MSTRG.10274	4.47488	35.3891	6.41617	46.8497	4.63878	62.1543
MSTRG.10279	1.40029	1.01911	1.65061	0.189004	0.381747	1.0974
MSTRG.10285	13.442	10.1063	13.6683	14.8755	17.0515	11.4476
MSTRG.1029	1.30193	0.045875	1.41215	0.0558133	0	0
MSTRG.10290	0.0358487	3.471	0	0.726674	0	1.32644
MSTRG.10301	8.88234	107.841	13.8246	27.0364	4.06489	2.77061
MSTRG.10305	0	0.0646607	0.0529097	2.03265	0	0
MSTRG.10309	15.9023	10.3064	19.5958	16.5475	19.2307	12.7286
MSTRG.10318	0.362982	1.06481	0.662806	4.22371	0.561368	1.74717
MSTRG.1032	0.365458	5.85527	0.326107	1.65187	0.0163243	0.658882
MSTRG.10324	0.15527	0	0	0	0	0
MSTRG.1033	5.79761	0.585816	8.90469	0.506815	7.87839	0.577248
MSTRG.10337	4.00073	0.123219	16.6793	9.56356	5.96303	0.0641577
MSTRG.10339	12.207	0.282468	14.5216	1.3075	10.8584	0.240216
MSTRG.10340	43.8162	38.471	52.0737	34.4603	49.0365	39.0801
MSTRG.10343	0	0	0	0	0	3.48482
MSTRG.10344	11.4745	5.60325	11.3102	6.88595	8.59446	12.2164
MSTRG.10346	0.400696	2.20579	0.515946	17.2836	0.429346	3.00908
MSTRG.1036	34.6301	2.08586	17.6088	1.33904	13.8281	0.390114
MSTRG.10364	1.04913	0	1.06598	0.018978	1.09968	0
MSTRG.10365	1.11669	0.369086	3.05427	0.42834	2.60961	0.0971613
MSTRG.1038	0.257129	2.08832	0.547231	5.09264	0	0
MSTRG.10382	2.92818	0.264057	3.46195	0.285568	2.43862	0.228742
MSTRG.10397	1.54967	2.19638	7.81184	1.48497	2.90272	1.84266
MSTRG.1041	18.5226	9.11449	31.2216	16.1197	25.0397	7.68545
MSTRG.10431	0	0	0.094008	0.146991	0	2.25861
MSTRG.1047	0	0	1.5385	0.0513953	3.38665	0.264913
MSTRG.10471	0	0	0	0.119513	0	0.343628
MSTRG.10475	0.15778	0	5.78678	1.4884	0	0
MSTRG.10480	6.12979	4.71121	1.46419	0.333978	0	0
MSTRG.10515	6.71902	11.9356	4.5651	1.05967	4.72828	1.43435
MSTRG.10516	32.1685	26.6296	20.3761	5.00332	23.5429	2.74235
MSTRG.10527	1.49064	0.453864	0	0.0645427	0.11217	0
MSTRG.10528	0.0634167	3.56882	0	4.12706	0.110219	7.02601
MSTRG.1053	0	0	0	0.390743	0	2.00312
MSTRG.10531	10.9911	2.57759	12.9895	3.62453	3.71441	0.415754
MSTRG.10546	0.438729	1.191	0.683828	0.898337	0.620398	3.22947
MSTRG.10561	21.6556	28.8144	26.8797	28.0013	31.4205	35.0577
MSTRG.10581	7.72481	3.26582	2.74198	2.15025	1.35291	0
MSTRG.10586	3.48201	0.235676	5.87697	0.156714	1.16575	0.0150983
MSTRG.1059	16.1961	4.16421	22.8238	3.87724	1.38364	0.188163
MSTRG.10596	2.23766	1.33811	0.552922	14.6896	1.39438	4.75267
MSTRG.106	0.242012	0	0.769707	0.26518	0.426342	0
MSTRG.10615	7.50627	21.3247	1.33374	0.350316	1.28681	0.485023
MSTRG.1065	0.718686	0.04288	0.215427	0	0.334799	0
MSTRG.10650	3.87275	20.6261	18.9025	48.5907	5.44783	3.89876
MSTRG.10657	0	0	0	0	1.94097	1.32197
MSTRG.10682	3.75158	0.282474	0	0	0	0
MSTRG.10691	0.167129	0	2.89715	1.59045	2.80484	2.52034
MSTRG.107	3.82256	0.108548	2.44102	0	1.3742	0.77674
MSTRG.10706	0.131892	3.9853	0.066309	0.241983	0.735953	10.3362
MSTRG.10713	1.45466	0.94698	0.73534	0.177756	0.229737	0
MSTRG.10715	0	0	0	1.58783	0	1.82427
MSTRG.10739	1.71073	0	1.74419	0.073156	3.53524	0
MSTRG.10746	1.23017	2.36439	0.701175	1.736	0.658923	1.18706
MSTRG.10747	45.5313	17.4427	44.5315	18.6403	52.4842	29.8197
MSTRG.10755	3.8203	10.0177	21.5857	21.3783	22.0212	23.0396
MSTRG.1076	0.736665	0.0958727	1.59056	0.371191	0.236619	0.0593067
MSTRG.10761	12.8706	32.1877	18.5689	36.2035	7.53585	2.37286
MSTRG.10762	0	0	0	0	0	0
MSTRG.10764	0.299412	0.0801587	0	1.41087	0.13108	11.7162
MSTRG.10765	0.137126	0.028333	0	0.109053	0.0599637	3.4478
MSTRG.10767	1.50595	2.47112	1.41342	1.38923	1.30508	0.413816
MSTRG.10768	0	0.0743587	0	3.55198	0	14.6097
MSTRG.10769	0.642671	0.379966	1.15547	7.1704	15.7327	50.2774
MSTRG.10776	0	1.04554	0	0.451592	0	0
MSTRG.10780	13.9018	34.0061	10.6826	63.5133	10.0553	7.41789
MSTRG.10784	1.87742	0.449084	0.778255	0.177649	2.21016	0.169128
MSTRG.10789	1.01801	1.72435	4.67723	8.37466	2.87702	121.33
MSTRG.10791	0.270502	0.12966	0	0	2.12014	0.0583593
MSTRG.10792	11.3082	15.4804	10.6197	7.40321	13.9113	22.5283
MSTRG.10795	14.6671	32.9634	22.7181	45.1433	11.061	153.978
MSTRG.10798	19.3959	20.3265	20.0289	31.7258	18.7924	76.2724
MSTRG.10800	1.79654	5.63788	0	0	0	0
MSTRG.10808	7.12852	3.47463	7.60205	1.28952	4.34836	1.69634
MSTRG.10818	345.44	130.671	280.841	149.892	281.554	121.929
MSTRG.10827	0.186995	0.10155	0.0712347	0.10198	0.0363617	0.626551
MSTRG.10834	0.0254403	0	0	0	0.0258027	0.0328983
MSTRG.10840	3.5036	0	0.0622123	0	0	0
MSTRG.10841	2.78317	0	2.70963	0.120208	5.17809	0.063058
MSTRG.10852	1.94674	0.576309	4.46015	4.7424	0.0938363	0.193929
MSTRG.10855	10.1461	4.68979	8.59267	2.71191	6.59878	3.72431
MSTRG.10863	2.24557	6.99979	1.37317	8.34719	1.98068	3.44455
MSTRG.10864	1.46435	2.99249	2.78694	2.33412	3.78468	5.7669
MSTRG.10874	0.604257	0.140373	0.425017	0.70437	1.10721	0.355589
MSTRG.10876	1.04059	0.149031	1.69603	0.11342	0	0
MSTRG.10878	1.4062	0	0.339376	0.0848943	0.433512	0
MSTRG.10884	17.2294	3.73294	15.1097	1.33278	10.8409	1.32995
MSTRG.1089	0	0	0	0	1.56201	2.03193
MSTRG.10891	11.8205	13.0945	16.9321	8.18835	0.0729853	0
MSTRG.10894	6.14513	4.69136	6.67279	4.06974	5.83997	3.49013
MSTRG.10897	0	0	1.44662	2.62933	2.35657	3.41807
MSTRG.10920	0.731516	5.58274	0.164244	1.12927	0.597065	0.924811
MSTRG.10933	23.9593	0.186247	37.5987	1.00658	0	0
MSTRG.10939	0.291013	0	0.339405	0.064671	0.630545	0.099786
MSTRG.10963	0.556806	0.104939	0	0	3.19795	1.82892
MSTRG.10968	2.31375	0.409523	3.42978	0.196378	4.31819	0.112628
MSTRG.10969	0.977808	0	0	0	15.8943	0
MSTRG.10980	0.272663	0.0912733	0.471743	0.668948	5.65832	0.407078
MSTRG.10986	2.1821	0.109965	3.96216	0.467664	7.32548	0.132904
MSTRG.10992	10.5098	8.96612	11.2048	14.9538	10.0126	15.6252
MSTRG.10994	0	0	0	0	0.284597	0.449844
MSTRG.10995	5.79296	0.233959	24.3461	0.031454	30.5119	0
MSTRG.10997	0.777447	0.0865073	2.12502	0.227385	7.7366	0.134673
MSTRG.11006	0	0	3.84962	3.67647	0	0
MSTRG.11011	20.8723	1.47182	35.2981	0.482715	92.0143	346.501
MSTRG.11014	0	0	0	0	3.58821	0.506263
MSTRG.11033	3.81548	6.21113	1.23807	1.98246	2.09619	0.494742
MSTRG.11046	3.22704	0.244882	2.46801	0.357433	4.00072	0.386882
MSTRG.11047	9.0819	11.7855	16.1276	14.4709	0.11828	0.223741
MSTRG.11048	30.3637	31.2113	34.545	35.2211	0	0
MSTRG.11050	0	0	0.258546	0	2.62495	1.96768
MSTRG.11057	2.2261	0.366117	3.14992	0.210213	5.08515	0.780966
MSTRG.1106	3.69446	0	0.117197	0	20.1124	0
MSTRG.11061	2.27979	0.0789507	2.15106	0	3.87649	0.016411
MSTRG.11063	2.88858	3.66552	3.89891	2.80279	6.9813	2.65619
MSTRG.11065	1.54615	0.286522	4.52888	0.160414	9.58558	0.0911263
MSTRG.11068	0.375095	1.17011	0.451481	4.18011	0.273461	1.60635
MSTRG.11074	3.17354	1.50381	0.612569	0.0663213	0.273438	0
MSTRG.11076	1.71872	0.193177	0.007009	0	0	0
MSTRG.11079	29.8219	8.14733	23.3341	55.5444	13.0725	2.13787
MSTRG.11080	0.0917797	2.32931	0.185944	22.5169	0	2.41238
MSTRG.11083	29.9056	20.0268	33.3467	13.9666	20.3882	16.5122
MSTRG.11085	0.191682	0	3.69709	0.121005	4.53347	0
MSTRG.11086	0.231275	0.189943	12.8066	19.7212	0.133317	0
MSTRG.1109	12.624	6.36423	14.2977	4.08169	9.70999	3.05276
MSTRG.1110	4.30102	0.291054	0.694537	0	31.0556	0.293781
MSTRG.11101	2.7821	0	2.31572	0	3.31159	0
MSTRG.11109	0	0	0.165022	0.315187	0.0985073	1.45338
MSTRG.11112	0	0	0	0	0	0.61798
MSTRG.11122	2.19857	0.210821	0	0	0	0.018867
MSTRG.11124	5.76249	8.52652	2.28574	5.40381	2.78515	4.80478
MSTRG.11126	0	0	4.71685	0.448805	0	0
MSTRG.11132	0.43802	0.228441	1.24387	0.250168	4.47512	0.3394
MSTRG.11136	11.034	2.15811	11.1782	8.11194	3.57417	0.381007
MSTRG.11139	0.0675287	6.53379	0	1.58887	0.688145	15.202
MSTRG.1114	3.37088	1.93267	4.68841	1.8241	0	0
MSTRG.11141	12.3828	0.590445	11.6743	13.9535	5.95793	0.481721
MSTRG.11142	1.29982	0.187785	1.96207	0	1.25628	0.222777
MSTRG.11148	19.0411	9.15128	23.1128	10.8811	14.4738	13.7477
MSTRG.11160	0	0	0.39364	0.00625833	3.548	0.037325
MSTRG.11161	0.0430627	0	0.079547	0	7.56776	1.3043
MSTRG.11167	10.7356	2.17021	0	0	11.007	1.16848
MSTRG.11169	0.131708	0	14.3911	19.3982	12.8605	11.7073
MSTRG.11173	6.87469	0.64939	8.50794	0.883076	8.53805	0.806849
MSTRG.1118	44.4064	2.11741	51.0602	41.9353	15.1638	3.18163
MSTRG.11182	0	0.0344427	4.91098	5.57815	4.06271	8.46313
MSTRG.11183	1.85743	0.913607	3.80966	0.545462	1.28469	0.203613
MSTRG.11189	1.95844	4.56584	1.38628	0.755567	3.07824	1.04043
MSTRG.11191	0	0.44631	0	0.112618	0	0
MSTRG.11196	16.1423	16.2812	18.3582	19.0295	17.9921	14.9251
MSTRG.1120	0	0	0	0	0	7.55443
MSTRG.11216	1.63864	0.352553	7.12215	8.3248	0.924484	0
MSTRG.11222	0	0	0	0	0	0.142919
MSTRG.11224	1.79932	1.11082	0	0	0	0
MSTRG.1123	2.55825	8.81189	2.86031	15.8288	0.511964	5.14227
MSTRG.11238	0	0	0	0	2.05888	0
MSTRG.1124	0	0	0.05603	0.0793923	0	1.55912
MSTRG.11240	5.90575	0.228299	0	0	0	0
MSTRG.11245	4.94603	6.47848	5.34474	2.8688	8.03343	2.29176
MSTRG.11247	0	0	0	0	0	1.23839
MSTRG.1125	13.5416	0	11.7037	0.0406987	4.04767	0
MSTRG.11256	0	0	5.25284	0.200877	0	0
MSTRG.11257	0	0	1.06626	1.67757	1.52487	3.30405
MSTRG.11260	0	0	0	0.041964	2.2328	0.170889
MSTRG.11273	2.98214	0	5.60678	0.597277	4.51638	0.155184
MSTRG.11279	0.703589	2.41737	0.762961	3.51151	1.54314	3.04527
MSTRG.11282	17.666	50.0689	22.2065	35.6311	15.0512	36.6233
MSTRG.11302	0	0	0.844875	0.213956	0	0
MSTRG.11305	0.494843	0	0.918143	0.094176	10.0588	0.333374
MSTRG.11309	0.255282	0.893204	0.0592883	0.301076	0	6.68052
MSTRG.11310	59.5592	76.7115	20.5701	40.0263	14.5837	20.3714
MSTRG.11314	0	0	0	0	3.87875	4.7385
MSTRG.11315	0.108332	0	0.376241	0.0818997	3.70183	0.475464
MSTRG.11316	4.59314	3.30976	3.6433	4.18185	1.44718	2.92497
MSTRG.11318	0.11458	0.140758	0.995145	0.284672	0.473977	0.0738953
MSTRG.11324	5.04602	0	2.3669	0.095217	13.1261	0
MSTRG.11326	1.9198	2.59559	1.75086	2.44658	0.56141	0.181163
MSTRG.11329	6.57337	0.539637	3.26853	0.568819	1.99508	0.098109
MSTRG.11330	30.5463	44.1669	39.3975	58.2608	42.8526	48.2816
MSTRG.11333	0	0.061368	0	4.00532	0	0.265087
MSTRG.11336	8.74025	12.8335	3.23495	11.8795	3.54359	21.1128
MSTRG.11352	0	0	1.61803	10.5719	0	0
MSTRG.11353	0	0	0	0.0837187	1.32111	1.25808
MSTRG.11355	15.3457	1.27469	15.2287	4.72487	8.00979	0.168488
MSTRG.11359	0.192948	0.645262	0.444219	2.3144	0.042756	0
MSTRG.1136	14.5093	6.52635	0	0	23.6104	3.14719
MSTRG.11360	0.166856	0.159972	0	0	0	0
MSTRG.11362	13.0376	0.537747	10.9378	1.2118	4.92898	0.309028
MSTRG.11364	0.583896	2.25037	2.56667	0.788579	0.608565	0.222489
MSTRG.11366	20.8001	1.30896	21.0836	3.07551	6.66819	0.483527
MSTRG.11370	0.035119	3.18947	0.106927	1.97091	0.0552717	0.148342
MSTRG.11373	0	2.59348	0.140154	2.38969	0.0620043	0
MSTRG.11374	1.29042	0.115681	2.28221	0.636023	0.625745	0.077403
MSTRG.11377	0	0.673649	0	0.243116	0	0
MSTRG.11379	23.3163	29.9716	30.8606	33.1712	10.6903	11.2269
MSTRG.11381	3.15476	3.89501	3.54943	1.90914	3.25383	4.64027
MSTRG.11387	1.21496	0.070326	10.5432	0	5.36469	0.236056
MSTRG.11392	29.4663	28.5491	35.0037	17.9024	0	0
MSTRG.11397	7.82446	0.351507	3.58229	1.0749	0.774895	0
MSTRG.1140	0	0	9.87005	0.930594	0.620309	0.068705
MSTRG.11400	1.08773	0	0.32292	0	3.51901	0
MSTRG.11418	0.268567	0.032881	4.35779	2.24342	0.77294	3.1592
MSTRG.1142	25.266	9.84846	10.7707	5.54148	1.69344	1.46046
MSTRG.11420	0	0	0.348977	0	2.98832	0
MSTRG.11421	3.62354	9.9204	5.07115	5.44069	0	0
MSTRG.11425	0.163893	0.110209	6.39264	3.4322	0.0202243	0
MSTRG.11426	2.7245	0.302727	2.64924	0.597746	0	0
MSTRG.11428	22.4249	11.7312	25.8328	13.0651	0	0
MSTRG.11429	0.692055	0.296104	5.27949	0.666268	0	0
MSTRG.1143	31.8234	0	1.91065	0.0766757	0	0
MSTRG.11431	12.3211	10.7095	11.3966	10.4299	12.854	11.2122
MSTRG.11440	8.37851	0.863619	3.80958	2.43856	0.072684	0
MSTRG.11449	28.6869	1.06158	42.4775	2.35909	0	0
MSTRG.1145	0.415895	0	4.53591	2.80303	0	0
MSTRG.11450	0	0	0	0	9.6532	6.79703
MSTRG.11457	25.0287	21.0576	20.1813	31.9774	4.71128	5.97335
MSTRG.11460	0	0	0.235707	1.65653	0.594	2.60334
MSTRG.11464	0	0	0	0	1.1303	1.73889
MSTRG.11465	1.80587	0.0744417	3.18918	3.02254	0.0338503	0
MSTRG.11467	13.414	2.0562	14.4468	2.97633	0	0
MSTRG.1147	0	0	12.5712	2.55358	9.13229	1.71403
MSTRG.11471	0.14828	0	0	0	3.04656	0.0947197
MSTRG.11473	2.61007	0	1.26364	0	0.596862	0
MSTRG.11475	2.55512	6.30304	5.53101	9.5216	0.058722	0
MSTRG.11476	5.55796	4.62485	5.49225	6.05663	0.0823627	0
MSTRG.11481	25.0393	31.2286	32.6428	23.4671	30.3655	30.9973
MSTRG.11482	7.09855	6.41957	8.81663	4.66237	6.24064	3.25978
MSTRG.11483	0	0	0	0	0	0
MSTRG.11485	15.118	0.320535	12.6485	0.63967	6.39384	0.812506
MSTRG.11488	0	0	0.0129577	0.435218	0.66522	2.20332
MSTRG.11490	0	0	2.72133	0.0959987	3.89195	0.503591
MSTRG.11495	28.0954	12.9411	36.4139	9.09009	34.7463	19.5973
MSTRG.11496	5.75987	3.01126	9.58855	1.58019	9.09241	2.72095
MSTRG.11498	1.13613	1.78475	1.70902	1.67329	2.37878	0.107318
MSTRG.1150	0	0	0.193759	0	0	0
MSTRG.11505	5.96271	3.12949	10.0498	4.07787	7.41649	3.20941
MSTRG.11507	0.063173	0.0162013	3.3064	0.58196	3.64915	1.63961
MSTRG.11509	12.0926	11.9137	17.87	13.4841	0.170377	0
MSTRG.1151	62.2812	35.0123	1.74852	0.0475793	77.1653	51.2871
MSTRG.11519	0.698682	3.16555	1.32046	8.2667	0.256577	0.737868
MSTRG.11523	0	0	0	0	0	2.76618
MSTRG.11524	0	0	2.29671	8.06995	0.033366	0
MSTRG.11528	26.134	9.56469	27.4112	8.09081	5.17389	0.230071
MSTRG.11530	0.48064	0.103519	0.261602	1.06381	0.173511	38.5296
MSTRG.11535	0	0	0.422846	0.0716073	2.4068	2.37853
MSTRG.11537	0	0	0	0	0.54921	2.94751
MSTRG.11538	0	0	0	1.55026	0	0
MSTRG.11557	1.14344	2.83546	0	0	0	0
MSTRG.1156	11.311	6.60698	7.35601	1.71092	9.10238	8.29671
MSTRG.11561	0	0	1.64628	0	0	0
MSTRG.11573	7.03725	0.132686	4.03165	0.121637	0	0
MSTRG.11574	0	0	0	0	2.59429	4.36857
MSTRG.11577	0.447414	0	9.67813	0.49856	9.14199	1.68929
MSTRG.11580	17.7852	3.36941	20.651	1.01537	0	0
MSTRG.11582	0	0	4.81728	0	0	0
MSTRG.11584	0	0	0	0	3.09742	7.80795
MSTRG.11585	0	0.0213097	0	0	2.26551	3.78147
MSTRG.11586	0	0	0	0	1.35591	4.27577
MSTRG.11589	6.61064	1.98664	7.81193	1.18885	0	0
MSTRG.11593	0.811986	3.38987	0.072994	2.03714	2.07462	0.137333
MSTRG.11595	1.80994	1.17994	0.837555	23.6747	0.252324	14.8878
MSTRG.11597	58.534	149.1	27.3122	380.774	12.3275	76.6233
MSTRG.11602	0	0	12.5735	0.907773	0	0
MSTRG.11612	23.7125	4.1598	14.0249	2.86353	0	0
MSTRG.11616	36.1959	4.85943	34.0685	5.79688	0	0
MSTRG.11624	0	0	0	0	0	0.0993693
MSTRG.11633	1.12133	0.539024	0.954649	1.13371	0.76296	0.0612733
MSTRG.11637	0.406675	0	1.93495	0.0560957	2.06544	0
MSTRG.11638	0	0	0	0	1.27677	0.268111
MSTRG.11640	2.75976	3.38649	4.81584	2.96048	0	0.0644707
MSTRG.1165	0	0	0.612215	4.63571	1.214	18.804
MSTRG.11654	4.1473	0	18.0998	3.81988	9.99452	1.86165
MSTRG.11657	7.09253	8.67025	6.22663	8.13018	10.0387	12.0052
MSTRG.11658	0	0.0155397	2.52493	0.298383	0.0523267	0
MSTRG.11661	0	0	1.38037	0.487133	0	0
MSTRG.11662	0	0	0	0	0	0
MSTRG.11668	52.3924	0.494238	51.1846	1.97877	19.3658	2.84999
MSTRG.11671	7.72282	1.99044	14.3646	5.46771	15.2437	11.1043
MSTRG.11673	6.3164	0	2.55397	0.107501	3.19173	0.0485867
MSTRG.11677	0	0	0	0.358829	0	3.12068
MSTRG.1168	1.26345	0.722978	0	0	0.085237	0
MSTRG.11681	0.457382	24.4813	0.69781	16.3026	3.10893	1.19836
MSTRG.11682	0.0865423	0	2.01838	0.577758	1.45738	1.9923
MSTRG.11683	0.148441	0.218708	1.29741	0.584979	1.55404	1.02813
MSTRG.11693	0	0	0.448817	1.5941	0	0
MSTRG.117	163.28	203.619	147.661	136.828	118.995	214.969
MSTRG.1171	0	0	0	0	0.115261	1.36985
MSTRG.11713	0	0	0.357837	0	39.2488	30.7929
MSTRG.11718	0.0121887	0	0	1.58781	0	0
MSTRG.11725	9.44526	0.073642	19.2379	0.767516	4.36182	0.356418
MSTRG.11728	7.83416	6.84764	0.161728	0.123934	14.1151	69.3054
MSTRG.11735	0.880632	1.14892	2.40375	4.22609	0.820839	0.36011
MSTRG.11750	0	0	1.26018	1.277	2.28878	0.671145
MSTRG.11755	0.0826653	0.419126	0.575336	0.67147	0.098539	1.31088
MSTRG.11761	0.144117	0	0.616234	0.143456	2.3435	0
MSTRG.11764	1.84431	0	2.63715	0	1.03796	0
MSTRG.11766	0.0643727	0.415492	2.19533	3.99366	1.85882	0.467137
MSTRG.11773	9.63226	0	9.25573	0.206604	9.51221	0.146433
MSTRG.11774	22.2276	14.9055	0	0	0	0
MSTRG.11779	4.19941	2.89033	4.95233	2.6063	0.838508	0.055627
MSTRG.11780	0.097884	0	16.2337	1.41587	2.07158	0.476709
MSTRG.11782	2.31069	0	0	0	0	0
MSTRG.11794	0	2.29022	0.0539673	0.277481	0	0
MSTRG.1180	20.0843	1.06295	13.6793	2.15763	12.7069	10.1808
MSTRG.11807	1.33606	1.13242	1.25781	0.686303	0.618325	1.65894
MSTRG.11812	19.9961	5.65355	21.8754	5.20509	20.525	2.85424
MSTRG.11814	17.2322	11.5887	23.3362	10.3888	18.7221	8.72193
MSTRG.11818	0.607615	0.189552	0.606651	0	1.93103	0
MSTRG.1182	4.41799	0.425373	15.7896	3.68712	13.4922	2.30162
MSTRG.11820	10.395	0.369709	9.4953	0.621013	7.77793	0.619775
MSTRG.11821	0	0	0.23227	0.0728533	7.92432	0.488123
MSTRG.11828	6.91945	2.37556	4.18565	1.90765	4.20414	0.513581
MSTRG.11842	7.20165	0.726646	2.36527	0.461608	0.382822	0.483705
MSTRG.11845	4.97746	0.19361	0	0	0	0
MSTRG.11847	1.81807	0	0.968561	0	0.495259	0
MSTRG.11848	19.8701	10.4466	19.694	11.7544	26.1436	12.0269
MSTRG.11849	8.93014	6.17427	13.0562	4.17088	11.757	4.82902
MSTRG.11851	15.43	17.208	16.3268	20.8564	11.8729	17.9971
MSTRG.11855	0	0.780501	0	2.49454	0.0655537	6.80911
MSTRG.11858	0.140006	3.05765	0.151092	0.811751	0.0373123	0
MSTRG.11862	0	0.26459	0	31.1544	0	2.49172
MSTRG.11863	4.52506	2.20419	6.04425	2.56644	8.18173	3.24373
MSTRG.11864	20.3143	16.7532	20.3198	26.7744	31.8361	12.5681
MSTRG.11866	1.70743	0	1.81582	0.0396603	0.879912	0
MSTRG.11868	79.5801	96.5273	113.397	129.488	85.0244	79.2787
MSTRG.11870	0.41929	4.16363	0.500947	1.58722	0	1.55532
MSTRG.11873	2.05231	1.53858	0.611483	0.908033	2.42205	0.0592207
MSTRG.11877	0	0	0	0	0	0.112867
MSTRG.11880	5.2321	0.0480707	0.298458	0.388825	1.86617	0.166945
MSTRG.11884	0	0.0767737	0.0827117	3.63041	0.0136187	0.208525
MSTRG.11890	51.3084	33.8586	47.9148	39.3582	29.5277	42.6541
MSTRG.11891	9.32952	4.54464	10.3118	3.78551	7.66683	1.17263
MSTRG.11892	0	0	46.7272	6.29033	58.7512	7.26159
MSTRG.11896	0.434176	0	4.7876	1.54178	0.209112	0
MSTRG.11897	1.79524	0.825278	4.82947	0.49267	3.85674	2.10532
MSTRG.11898	1.44396	0.0740327	4.41835	0.40921	1.77505	0.052573
MSTRG.11941	0.113957	1.27784	0.08584	0	0	1.74888
MSTRG.11945	15.5603	25.9464	15.4938	40.6853	17.162	34.4793
MSTRG.1196	7.65526	1.16917	10.8739	0.986884	5.80488	2.42773
MSTRG.11981	0	0.271076	0	0.163765	0	0
MSTRG.12001	269.874	98.2194	284.531	100.799	271.948	96.6779
MSTRG.12005	6.68001	1.22907	6.36893	2.21846	7.14337	2.17902
MSTRG.12044	25.5115	0.192139	19.245	0.456909	11.672	0.355437
MSTRG.12082	2.7743	0	0.775897	0	0	0
MSTRG.1209	2.57756	0.103254	2.25102	0.0475623	3.2008	0.105409
MSTRG.1210	0.316341	0.275268	2.75701	0.991906	0.227131	0.556177
MSTRG.12109	1.22613	0.742711	2.83202	0.506204	13.7176	7.17058
MSTRG.12116	0	0.19345	2.58808	0.184766	0.059905	0
MSTRG.12137	0.107618	0.414935	4.53779	1.24395	0.104292	0.103389
MSTRG.12139	0.15804	21.3001	0.713672	31.0914	1.16667	119.263
MSTRG.12149	11.0751	3.5487	0	0	16.1981	2.23241
MSTRG.1216	0	2.47941	0.0633633	1.0624	0	0.523335
MSTRG.12160	0.091564	0.314697	0.112095	1.38294	0	0
MSTRG.1218	15.4588	6.9249	4.99934	0.0668837	3.47158	0
MSTRG.12188	11.7251	2.79172	0.053607	0	0.440433	0
MSTRG.12192	14.8855	75.3538	5.59556	7.94063	6.66173	4.74361
MSTRG.12204	1017.36	19.4295	1395.55	76.2802	577.143	14.7087
MSTRG.12212	0.240852	0.167594	0.101984	0.0949717	0.0430097	0
MSTRG.12217	1.3468	0.120612	0.217651	0.177631	0.977473	0.0485147
MSTRG.12231	14.6706	0	0	0	0	0
MSTRG.12232	1404.01	122.547	2311.75	221.721	1068.35	36.1547
MSTRG.12233	18.2395	7.39965	24.0461	5.19658	18.9805	10.5485
MSTRG.12240	0.232603	0.018496	0.0182887	0	0.129919	0.165351
MSTRG.12247	9.01513	53.7848	13.0569	4.46845	1.99615	13.4829
MSTRG.1225	12.1386	15.7314	13.9959	13.7366	13.6646	27.4731
MSTRG.12256	0.0927853	0	5.36316	0.212162	0	0
MSTRG.12265	6.37972	0.548116	14.5851	1.66984	7.60727	0.289679
MSTRG.12267	2.0927	12.2918	0.863096	3.16119	0.831087	1.12751
MSTRG.12274	4.64782	1.11373	0	0	7.69227	0.0548463
MSTRG.12278	9.55582	1.91551	12.0341	1.4606	16.3077	0.608324
MSTRG.1229	13.3951	0.341846	11.1002	1.08091	2.54886	0.234678
MSTRG.123	4.722	0	10.608	1.24089	15.6565	0.569629
MSTRG.12303	0	0	0.0946207	11.3913	0	88.8878
MSTRG.12304	10.5627	1.76227	12.3162	0.883952	6.16901	1.25669
MSTRG.12305	31.8082	23.8839	38.8455	20.6509	45.6719	42.8405
MSTRG.12306	0	0.049601	0	0.759654	0	3.48729
MSTRG.1231	0	0	0	0.0994707	0.111615	0
MSTRG.12319	0	0	6.03291	0.975591	5.82593	0.888278
MSTRG.12322	0	0	0	0	0	0
MSTRG.12324	0	0	0	0	18.633	1.74828
MSTRG.12325	0	0	0	0	0.312024	0
MSTRG.12332	24.6189	11.6875	37.591	27.1915	17.0292	153.398
MSTRG.1234	0	0	0.120563	0.104353	0.250971	0
MSTRG.12346	1.633	1.28173	2.65636	1.10624	0.131025	0.200907
MSTRG.1235	1.92357	0.175194	0	0	0	0.04355
MSTRG.12369	4.82525	1.7435	7.19559	1.17379	5.8932	1.12636
MSTRG.1237	1.57406	0.0416257	0	0	0.015696	0
MSTRG.12378	0	0.7001	0.0571093	1.81207	0	0
MSTRG.12379	0.010191	0.941698	1.21484	5.42266	0.0882067	0.0869103
MSTRG.12381	0	2.65779	0.249511	2.19304	0.182641	0
MSTRG.12384	29.5706	25.3465	46.4442	36.3128	42.4704	17.7106
MSTRG.12389	6.86809	0.201482	0.0305507	0.0590273	0	0
MSTRG.12390	33.9318	8.58791	0	0	0	0
MSTRG.12391	0	0.315428	0	0.0221287	0	0.0309863
MSTRG.12392	1.26879	15.3688	30.8533	46.4779	8.01204	36.4718
MSTRG.12407	7.03876	6.16623	21.0895	10.1004	10.2046	2.39585
MSTRG.1241	1.58766	0	2.45005	0.0996277	6.67751	0
MSTRG.12410	6.80527	0.345035	5.74852	0.917069	3.4001	0.380885
MSTRG.12411	1.42105	0.202355	12.2971	6.12837	11.6953	0.167581
MSTRG.12412	0	0	0	0	3.27366	0.568545
MSTRG.12414	0	0	9.6957	4.79542	0	0
MSTRG.12415	1.51326	0	2.16312	0.288685	4.0941	0.0880183
MSTRG.12422	0.77114	0.246435	0.770106	0	0.604738	0.311984
MSTRG.12429	0.0815907	0.198082	0.162455	0.151762	0.0419897	0.0149007
MSTRG.12440	0	0.00674233	0	0	0	3.82366
MSTRG.12444	0.232502	1.85377	6.70433	1.12318	0.035581	0.319561
MSTRG.12446	0	0.455235	0.1481	3.50261	0.0693917	0.377043
MSTRG.12449	0	4.15988	0.246142	3.12246	0	2.83273
MSTRG.12455	2.56781	2.99939	2.88576	6.33062	1.9118	2.19306
MSTRG.12459	7.43668	10.0013	1.9531	19.3481	4.14078	5.84679
MSTRG.12461	0	0	0	0	0	0
MSTRG.12462	31.294	15.212	29.4739	15.4263	37.8218	10.6715
MSTRG.12463	0.0976477	0.561586	0	0.165183	0.311706	2.42598
MSTRG.12465	9.81229	3.944	9.48815	6.36595	3.92884	3.50544
MSTRG.12474	0	0	0	0	0.124624	0.061063
MSTRG.12477	18.0268	10.8694	1.08071	0.274786	19.7321	6.44603
MSTRG.12488	26.2046	21.8944	0	0	38.4275	16.3183
MSTRG.1249	10.6196	7.74887	13.3484	7.23947	17.265	8.83208
MSTRG.1250	12.4371	8.96368	8.89008	5.66243	11.0547	7.02939
MSTRG.12503	0.225482	0.381138	0.219051	0.0941547	0.590626	3.57538
MSTRG.12504	2.63294	4.09841	3.15435	4.53688	2.23159	1.34581
MSTRG.12510	0	0.0639517	0	0.279546	0	2.91981
MSTRG.12515	2.20697	0	7.78224	0.0124657	2.75873	0.0427837
MSTRG.1252	2.53097	1.28679	1.24786	3.29582	0.743314	0
MSTRG.12524	2.82652	0	1.64991	0.274095	1.10368	0
MSTRG.12527	0	0	0	0	0.126328	0.315121
MSTRG.12528	3.84691	0	3.73071	0	1.22472	0
MSTRG.12534	8.25723	2.63724	7.34912	11.086	7.0728	0.0936637
MSTRG.12537	0	0	0	0	0	0
MSTRG.12546	67.1901	66.3961	69.1559	114.687	68.9553	55.8376
MSTRG.12547	7.64136	2.64343	5.44138	6.31189	4.197	0.34941
MSTRG.1255	0.340651	0	3.26383	2.31098	1.77193	0.0520523
MSTRG.12558	0	0	0	0	0	6.84363
MSTRG.12559	2.24531	1.40639	2.86819	2.9606	3.77513	1.23464
MSTRG.12566	1.33807	0	2.06434	0.152343	1.2156	0
MSTRG.12568	1.31532	0	4.44073	0	2.04378	0.148058
MSTRG.12571	0	0	3.32186	0.247966	0.187237	0.138072
MSTRG.12574	0	0.0229853	0.246442	0.405858	0	0
MSTRG.12579	8.71408	0	3.67076	0.0499907	4.27433	0
MSTRG.1258	0	0	0	1.12446	0	0
MSTRG.12580	0	0	0	0	9.31393	0.347736
MSTRG.12581	17.5243	5.16195	27.0973	12.7643	16.8459	4.57187
MSTRG.12582	2.80753	0.599478	0	0	0	0
MSTRG.12585	0.470355	1.71708	1.11269	1.20022	4.16	1.50782
MSTRG.12591	6.2482	3.40021	3.7451	0.956678	6.48566	1.65108
MSTRG.12598	1.55916	27.2839	1.53672	19.8239	0.532514	63.4632
MSTRG.12602	0.518055	1.28088	0	0	0	0
MSTRG.12614	0	0	0	0	0	0.127499
MSTRG.12621	0	0.0533707	0.0393227	0.106699	2.26416	0
MSTRG.12624	0.064713	0.688109	0.0991293	1.37621	1.93096	0.0311133
MSTRG.12625	0.608202	0	2.3063	0.17942	1.76014	0
MSTRG.12634	63.6381	37.7211	79.5354	30.1817	67.0049	20.459
MSTRG.1264	0	0	3.5919	0	0	0
MSTRG.12642	0.127851	0	0.593998	0.081277	1.58607	0.0911937
MSTRG.12644	0.156416	2.78067	0.123356	6.0639	0	10.3864
MSTRG.1265	0	0	3.77956	0	0	0
MSTRG.12655	5.83339	0.27331	9.3868	0.186217	12.9517	0.243432
MSTRG.1266	1.95353	0.737801	3.68534	0.472665	5.01058	1.11503
MSTRG.12663	0	0.880318	0.0466673	3.05692	0.45198	0.896824
MSTRG.12665	19.1099	9.9208	22.3933	9.36549	24.2314	5.84256
MSTRG.12666	1.61974	0	4.16903	0.0867923	8.84704	0.207863
MSTRG.12669	23.3191	0.192303	33.5298	0	13.7318	0.233485
MSTRG.12672	0.940366	0.103709	1.25997	0	0.457771	0
MSTRG.12680	0	0	2.2576	0.195961	0	0
MSTRG.12688	3.88108	0.136637	1.93493	0	3.7611	1.48765
MSTRG.12689	1.33895	0	1.7749	0	2.1013	0
MSTRG.1269	0	0.077082	0.032069	4.15408	0.00807533	0.197677
MSTRG.12699	1.64863	0	6.04219	0.514299	0.385108	0
MSTRG.12701	0	0.012732	0	0	0	0.270413
MSTRG.12707	5.37296	0.39426	0	0	3.98097	1.49749
MSTRG.12708	5.37109	0.114276	0.18293	0.130087	2.43229	0.245975
MSTRG.1271	4.80898	8.78243	10.3576	4.15886	3.81415	5.17627
MSTRG.12714	7.39848	8.55425	0	0	6.90123	8.20579
MSTRG.12716	2.93163	6.16513	1.27715	3.08704	7.40228	2.99116
MSTRG.12717	431.494	193.872	0.00697567	0.00687567	472.229	154.15
MSTRG.1272	0.847008	4.84305	0.587068	2.73668	1.30062	10.5751
MSTRG.12721	134.686	503.36	160.15	600.651	111.556	679.039
MSTRG.12723	0.17728	0.075596	0.52841	0.0990747	3.31926	0.121399
MSTRG.12738	2.96361	2.36313	0.288667	1.18718	0.530395	0
MSTRG.12739	0.0882863	0	0.0214627	0	2.18644	0
MSTRG.12740	21.1647	5.62172	22.1484	3.81578	35.3195	8.14729
MSTRG.1275	0.3891	1.92847	0.639556	3.4667	0.199759	0.229128
MSTRG.12754	0	0	0	0	0	0
MSTRG.12756	2.26875	2.15859	4.40926	2.61836	1.43884	0
MSTRG.1277	0.508006	0	0.08106	0	0.172087	0
MSTRG.12770	20.4974	0.831896	0	0	0.033063	0
MSTRG.12772	7.38264	9.20027	11.2939	11.7157	11.7387	9.87062
MSTRG.12774	0	0.0677777	0	1.82598	2.51745	0.709152
MSTRG.12781	4.92071	0.05154	4.16685	0.232422	0.936499	0.115611
MSTRG.12793	0.366053	0	0.400554	0	3.36618	0.414661
MSTRG.12799	0.732729	4.46331	0.311214	1.42992	0.585429	2.56857
MSTRG.12802	0.147526	0.0463653	0.071429	0	0.095432	0.067934
MSTRG.12807	4.38677	3.66653	5.50358	2.05238	2.95307	2.28467
MSTRG.12820	0	0	0	0	35.6583	10.1739
MSTRG.12825	20.8624	52.9237	15.1862	51.839	51.0288	21.9846
MSTRG.12832	0	0	5.0183	1.23574	0	0
MSTRG.12833	8.29657	7.78107	9.07355	7.93651	3.28229	0.407284
MSTRG.12835	3.0387	0.14607	4.20977	0.26622	0.847992	0.310517
MSTRG.12840	0.97379	1.08111	0.933928	2.58959	0.491457	0
MSTRG.12843	12.4892	7.1527	8.05343	6.12325	8.56703	1.05362
MSTRG.12850	18.5263	1.3132	4.1715	0.40331	5.47614	2.08975
MSTRG.12851	9.71166	32.4515	3.39402	2.9026	7.4537	14.6467
MSTRG.12852	8.00027	5.73773	19.5362	5.60077	15.3658	3.63197
MSTRG.12854	0	0	0	0	0	1.57719
MSTRG.12855	27.985	3.39681	25.1023	5.12752	20.7857	0.991956
MSTRG.12864	3.64154	0.873476	0.714736	2.34462	1.97421	1.05471
MSTRG.12869	0	43.2651	0	1.19946	0	0
MSTRG.1287	0	0	0	0	3.31744	0
MSTRG.12872	0.652211	0.0591397	2.37766	1.14175	9.34067	0.440229
MSTRG.1288	2.74419	0	5.29133	0	0.24728	0
MSTRG.12881	8.06921	3.67315	8.66441	2.78129	14.3676	2.51191
MSTRG.12882	17.2698	0.7358	8.04011	9.98694	6.30457	0.198942
MSTRG.12885	12.0629	9.72675	0.378381	0.0465397	0.226943	0
MSTRG.12890	0.185375	0.04694	6.07415	3.93843	0.0986257	0
MSTRG.12893	0	0	0	0	9.31112	0.0947967
MSTRG.12901	0.466764	0	0.117111	1.33412	0.346369	0
MSTRG.12904	0.153725	0.367739	0	0.877145	0	3.75269
MSTRG.12905	0.456715	0	4.5938	0.037485	0.102384	0
MSTRG.12908	2.20927	0.410725	0.696817	0.647118	5.46547	0
MSTRG.12913	0	0	0	0	1.26026	58.5692
MSTRG.12915	0	5.66915	0.0279403	0.826958	0	0.432994
MSTRG.12917	0	3.44496	0.150178	2.01846	0.16123	0.600295
MSTRG.12927	118.729	53.8131	111.967	33.5421	66.8212	21.5855
MSTRG.12928	0	0	0	0	0.371271	0
MSTRG.12930	0	0	0.164782	0.0196257	13.2764	14.0532
MSTRG.12931	1.42273	0.942623	2.40669	0.296517	0.884997	0.362285
MSTRG.1294	50.2267	8.89067	40.7401	10.6021	29.0173	3.35763
MSTRG.12949	0	0.0488133	0	0	0	0
MSTRG.12950	1.50995	0.462881	1.89162	0.219772	1.70924	0.188991
MSTRG.12962	6.67308	2.01226	7.94974	0.998416	6.90662	0.878136
MSTRG.12970	0.640114	0.153454	0.588176	1.22336	0.326967	0.490115
MSTRG.12975	1.56155	35.7179	1.8583	56.8224	2.01058	20.1819
MSTRG.12976	53.5434	22.9298	54.2231	13.514	71.8822	20.3356
MSTRG.12978	1.10091	0.872606	1.73805	1.17499	5.05919	2.54967
MSTRG.12979	0.0403347	0.273588	2.64491	3.40006	2.77504	2.85639
MSTRG.12987	0	6.91442	0	6.13076	0	0.43594
MSTRG.12997	48.1856	39.3166	44.3814	55.3833	51.4587	27.1084
MSTRG.1300	44.4851	1.01784	0	0	0	0
MSTRG.13007	2.48076	8.17408	36.0907	31.3345	37.8251	17.6231
MSTRG.1301	0.189077	0.0116593	0	0	0	0
MSTRG.13010	0	0	0	0	10.6015	11.304
MSTRG.13011	2.12865	0	2.37888	0	2.55741	0
MSTRG.13012	13.3743	19.0224	14.1133	23.3706	18.1046	42.4126
MSTRG.13027	0.038703	0.794619	0.0173773	0.910706	0.002624	0.181077
MSTRG.13048	0.0726563	0.076755	0.145915	0.07618	7.81948	0.317884
MSTRG.1305	7.50557	7.70255	11.7908	8.09331	14.3943	10.1168
MSTRG.13051	0	0	0	0	0.0836467	0
MSTRG.13052	3.95866	6.33641	2.30808	0.211962	3.14649	0.174924
MSTRG.13053	1.34139	0.0161593	3.00149	0	1.58683	0
MSTRG.13058	0	4.71903	0	12.667	0	6.21333
MSTRG.13062	2.10144	4.16271	0	0.135312	0	0
MSTRG.13063	0.164178	0.0623897	0.272532	0.277707	0.446235	4.67067
MSTRG.13064	0.863794	6.59581	0.391925	2.74209	0.126307	12.1763
MSTRG.13070	35.3879	10.969	5.84237	0.267671	35.5758	6.4453
MSTRG.13072	0.929783	0.102514	0	0	0.0976443	0.430264
MSTRG.13075	0	0	0	0	5.23129	7.83313
MSTRG.13076	0	0	0.0751397	0	9.75779	10.5582
MSTRG.13077	0.0276727	0	0.264036	0	3.39725	4.4107
MSTRG.13079	2.12464	2.66306	1.69206	0.4907	0.696183	0.706048
MSTRG.13089	3.62351	0.243811	3.31213	0.335708	4.13094	0.190702
MSTRG.13092	0.110944	0.417536	0.0475027	0.848081	0.435814	6.9516
MSTRG.13098	3.79395	4.60864	3.68717	3.16708	4.98385	3.5952
MSTRG.13102	2.18265	5.77185	0	0	6.97447	24.6748
MSTRG.13104	0.862903	1.1977	0	0	2.53151	1.09533
MSTRG.13108	1.27244	2.5162	1.7026	1.30479	1.56703	1.01656
MSTRG.13111	0	1.67445	0.0907817	122.901	0.70979	13.4565
MSTRG.13112	20.3003	18.9897	19.4622	18.966	19.596	15.125
MSTRG.13113	0	0.368955	0	0	0	0
MSTRG.13114	0.0516613	0	0.176918	0.035631	2.37789	1.25349
MSTRG.13116	0	0	0	0	0	0
MSTRG.1312	0	0	0.0600313	0	0	0
MSTRG.13120	0.400893	0.0267837	0	0	0	0
MSTRG.13121	1.76485	0	0.357471	0	2.96079	0
MSTRG.13125	1.87275	2.89749	1.99722	8.33085	0.519458	0.333582
MSTRG.13129	0	0	3.29683	2.57849	0	0
MSTRG.13131	0	0	3.27957	3.34895	0	0
MSTRG.13135	0.652699	0	7.96063	2.18647	0.96725	0.0811657
MSTRG.13136	13.25	8.66658	8.51126	10.3679	5.95691	12.6231
MSTRG.13141	3.58616	0.50149	2.72717	0.478963	4.72852	0
MSTRG.13142	10.0519	2.75056	0	0	0	0
MSTRG.13146	7.09041	3.1505	10.1716	5.07671	7.99458	1.37344
MSTRG.13148	24.0505	17.5912	31.7167	23.78	34.4296	22.5797
MSTRG.13150	1.88315	8.68466	0.610821	1.90946	1.3383	0.279082
MSTRG.13151	0	0.341579	0	3.22112	0	0.315193
MSTRG.13152	0.160661	0	0.248904	0	2.52119	0
MSTRG.13153	0.276882	0	1.63589	0	13.6833	0
MSTRG.13156	21.3512	0.242525	0	0	0	0
MSTRG.1316	1.13495	3.9797	1.90298	2.10837	1.00814	1.78563
MSTRG.13161	0	0	0	0	0	0.0891757
MSTRG.13168	9.5453	0.418461	9.42048	1.01747	2.81314	0.297794
MSTRG.13176	4.45964	1.76655	7.14329	4.08728	7.21297	3.63837
MSTRG.13182	37.8453	1.25519	44.0784	7.3517	1.10995	0.115347
MSTRG.13184	34.4674	65.5816	36.9926	68.3037	26.8874	65.7035
MSTRG.13186	0	0	2.76021	0.272487	4.54889	0.225143
MSTRG.13192	2.4771	0	1.76202	0.647554	0.348929	0
MSTRG.13197	3.94885	0.296343	0.186013	0.041277	4.69996	0.455877
MSTRG.13198	3.20594	1.90315	3.26423	2.84374	2.80603	2.1081
MSTRG.1320	57.4119	18.2575	57.9249	9.30396	40.5673	10.1981
MSTRG.13205	0	0	2.43578	0.345118	0	0
MSTRG.13206	0	0	2.54413	1.1953	0.593071	0
MSTRG.1321	15.0763	4.11875	9.47028	3.04825	4.97114	0.35926
MSTRG.13212	0	0	0.653064	0.436264	0.967311	0.204486
MSTRG.1322	31.8515	26.8366	25.9688	14.8053	37.2627	16.6255
MSTRG.13220	0	0	0	0.160102	0	5.24036
MSTRG.13223	0.4577	0.162198	1.68428	0.124711	1.82306	0.220906
MSTRG.13224	8.78323	7.14963	17.3079	6.85747	21.5858	10.6775
MSTRG.13225	1.07248	0.09567	2.46116	1.00258	0.825225	1.00299
MSTRG.13229	0	0	0	0	2.24181	1.70444
MSTRG.1323	5.49327	2.93457	6.38019	2.96791	8.30974	1.89079
MSTRG.13236	19.8595	4.67761	36.9164	8.08924	29.586	5.10984
MSTRG.13242	13.9129	8.64189	15.472	8.04739	14.4082	7.27225
MSTRG.13245	11.7675	0.131036	18.887	1.53148	10.4788	0.821329
MSTRG.13250	0.0988897	0	0.130211	0	1.86018	0
MSTRG.13254	5.45576	0.89995	0.258772	0	1.28306	0
MSTRG.13263	7.47387	9.43106	9.3139	4.74134	13.7843	4.57532
MSTRG.13266	0	0	16.6687	1.45885	17.1084	1.27182
MSTRG.13267	35.4468	30.3151	38.3732	28.924	63.1479	25.2863
MSTRG.13269	0	0	0	0	3.09604	0.202542
MSTRG.13270	28.6199	25.2567	48.6547	57.3629	51.7484	53.8469
MSTRG.13272	4.5877	0	3.37709	0.094406	1.16528	0.243337
MSTRG.13275	0	0	0	0	20.8831	19.747
MSTRG.13276	0.0917793	0.0917967	0	5.73382	0	0.410435
MSTRG.13277	10.8959	9.66538	13.6198	9.36308	15.0395	8.17861
MSTRG.13282	1.62401	0.251369	1.21053	0.102444	4.42456	0
MSTRG.13287	0.971179	0	1.39397	0.030203	5.01175	0.233267
MSTRG.13293	2.8946	0.495198	0	0.0632987	0.0248953	0.117177
MSTRG.13298	8.00542	1.46277	17.5739	2.75709	11.6856	5.3388
MSTRG.13304	72.9521	27.1151	96.3322	47.7315	67.3037	13.3667
MSTRG.13305	9.48345	8.77392	14.6175	21.1194	11.9161	12.2417
MSTRG.13313	0	0	0	1.9515	0.0503593	0.116479
MSTRG.1332	22.8562	0.872888	25.6364	2.82105	12.1558	0.278087
MSTRG.13340	6.74338	3.39415	8.49346	2.5191	6.51584	2.74251
MSTRG.13343	3.36496	3.14704	3.93102	2.26753	17.5687	0.479798
MSTRG.13351	7.24785	1.6031	37.7706	7.79612	22.7613	7.25014
MSTRG.13352	0	0.15089	2.13051	0	0.315048	0
MSTRG.13355	0.116351	2.10918	0	0	2.79493	50.9017
MSTRG.13356	20.2807	11.9096	0.138613	0.278064	0.288607	0.318575
MSTRG.13368	0	0	0.157759	0.414025	3.76582	0.726986
MSTRG.13369	0	0.571358	0	0	0	0.0517967
MSTRG.13376	0	0	0	0	0.0866313	4.71442
MSTRG.13378	0.08768	0.0784073	0	0	0	0
MSTRG.13382	0	0.89368	0	0.0624227	0	0.0577547
MSTRG.13383	0	0	0	0	0	0
MSTRG.1339	0	0	0	0.178283	0	0.151199
MSTRG.13395	0	0.425341	0	63.7839	0.030519	4.14486
MSTRG.13398	0	0	0	0	1.98054	1.21468
MSTRG.1340	0	0	0	0.298916	0	0.118587
MSTRG.13400	0.33124	0.237213	3.52863	0.795836	1.74393	0.229214
MSTRG.13401	0.169084	2.76952	0	0	0.07837	0.317827
MSTRG.13410	0	0	3.4538	5.45614	0.537453	0.59927
MSTRG.13411	4.45991	0.454709	9.34668	14.2861	0.117625	0.0219377
MSTRG.13413	0.061661	2.13602	0	0.451454	0.213359	0.189573
MSTRG.13424	0	0	1.13589	0.384413	0	0
MSTRG.1343	0	0	0	0	5.01776	0.1245
MSTRG.13434	0.272052	0	0.224555	0	1.93885	0.100364
MSTRG.13435	0	0	1.34634	0.275237	0	0
MSTRG.13436	0	0	0	0	3.75956	0
MSTRG.13437	11.836	2.1304	0.359599	0	0.349226	0
MSTRG.13439	41.1097	35.1011	7.57126	9.35225	12.6451	10.8676
MSTRG.1345	0	0.0167973	0.0135033	7.61761	0	0.359829
MSTRG.13450	0	0	0.0726423	0	0.437158	0
MSTRG.13454	0	0	0.0711027	0	0.0425493	0.898863
MSTRG.13455	174.838	102.423	158.913	111.437	118.432	44.6533
MSTRG.13466	3.64889	4.31622	0	0	0	0
MSTRG.13471	5.58597	4.5584	5.41149	2.38836	5.70227	3.86489
MSTRG.13475	9.87787	5.6407	11.7445	3.77079	14.3115	4.62838
MSTRG.13482	0	0	1.48659	1.28069	1.88228	0.850946
MSTRG.13483	0	0	0	0	0.163647	0.0313937
MSTRG.13489	2.71839	0.209005	1.7267	0.18541	2.7653	0.0309823
MSTRG.13490	9.14587	5.1942	6.73093	3.0536	1.99206	0.182194
MSTRG.13491	1.11691	8.35367	0.259594	1.1172	0.0398173	0.41208
MSTRG.13492	2.80544	0.868826	1.99444	0.46384	3.94237	3.10039
MSTRG.13498	67.75	64.2169	74.897	86.3468	70.4737	57.1683
MSTRG.13500	0	0	0	0	2.91227	0
MSTRG.13509	4.25116	0.90079	1.71591	1.61075	3.02479	0.481363
MSTRG.13514	0	0	0	0	0	0.172337
MSTRG.13516	7.19711	1.11126	8.47565	1.81875	11.8796	1.1751
MSTRG.1352	0.324883	0	2.02526	0.269257	0.380678	0.353721
MSTRG.13533	0.50581	0.672611	0.484954	0.409492	0.892861	2.17334
MSTRG.13536	0	0.68526	0	3.1192	0	14.1009
MSTRG.13539	0	0.252079	0	0.178893	0	1.83045
MSTRG.13542	0.129076	0.309145	2.15299	2.90643	0.323879	0.755572
MSTRG.13543	0	0.113894	0	1.55831	0	0
MSTRG.13547	5.7346	6.57915	5.26994	2.97657	5.22153	6.09678
MSTRG.13548	1.94988	0.293737	1.78215	0.107209	1.83045	0
MSTRG.13549	0.404772	0.0806777	1.03167	2.14152	0	0
MSTRG.13557	2.27094	1.85978	0	0	2.8281	2.14777
MSTRG.13564	1.59408	15.7046	0.689576	4.61719	0.159526	19.083
MSTRG.13570	0.0555117	0	0	0.0879887	0	0
MSTRG.13573	2.03487	0.515873	2.58939	0.401161	0.478405	2.72224
MSTRG.13574	0	3.25195	0.319779	4.72599	0.420746	0.320277
MSTRG.13587	5.86731	13.8554	8.63742	7.59867	8.70551	8.52459
MSTRG.13593	6.50397	0.755848	9.52847	1.17738	9.44081	0.293352
MSTRG.13595	1.2806	1.12771	6.18069	1.07778	0	0
MSTRG.13596	0	0	0	0	0	0
MSTRG.13602	0	0	3.39977	1.21057	0	0
MSTRG.13603	0	0	0	0	21.4086	32.7069
MSTRG.13606	0	0	0	0	19.2881	4.16156
MSTRG.13620	0	0.584853	0.236762	0	0	10.5591
MSTRG.13636	0	0	0	0	10.6661	1.579
MSTRG.13637	4.01225	3.80437	0.536132	0.435071	0.737489	0.195777
MSTRG.13644	0	0.0563967	1.10796	0.59608	2.87959	0
MSTRG.13645	0	0	0	0.333977	0.03685	0.214682
MSTRG.13649	6.53819	5.18071	11.2126	5.68979	9.57079	6.01857
MSTRG.13657	0.659481	0.192013	0	0	3.01913	0.146962
MSTRG.13683	2.93402	1.00323	12.3177	2.73066	15.7829	1.47171
MSTRG.13684	0	0	0	0	0.0573993	0
MSTRG.13686	0	0.441175	0	0.0911933	0	3.58995
MSTRG.13688	0.683742	0.895573	0.718994	3.82615	0.467877	0
MSTRG.13689	0	0	0	0	2.77309	2.3486
MSTRG.13695	0.0530217	0	0.139973	0.167543	2.4	0
MSTRG.13702	19.3327	13.5717	22.6079	18.8516	22.0241	24.6454
MSTRG.13703	0	0.334018	0.223264	0	0	1.7181
MSTRG.13710	0	0	0	0	2.53013	0.29421
MSTRG.13715	0.983701	0.562918	4.83392	3.82133	0.842233	1.89742
MSTRG.13716	4.60837	8.10284	29.1942	43.002	5.17275	25.054
MSTRG.13717	0.264898	0.83922	0.714792	3.42217	0.384452	0.879773
MSTRG.13718	0.409867	0.0483007	0	0	0	0
MSTRG.13719	4.73698	2.93572	11.9703	4.85163	6.4376	2.10036
MSTRG.13721	31.681	15.3726	36.3577	16.389	24.9284	17.0373
MSTRG.13722	20.0286	4.77291	23.3035	7.43112	37.5613	2.16316
MSTRG.13724	1.21574	0	1.41722	0	0.0495367	0
MSTRG.13726	3.59905	1.19994	3.86565	2.26713	18.1439	0.217872
MSTRG.13728	15.362	11.0394	25.3491	13.3884	52.5824	5.39697
MSTRG.1373	0	0	0	0	0	0
MSTRG.13732	4.10987	2.92675	7.00454	4.70967	14.8865	2.62062
MSTRG.13733	4.4239	1.45053	0.816042	0.160696	1.27393	0.074936
MSTRG.13734	0	0	0	8.51671	0	0
MSTRG.13735	0.901536	0	2.1177	0	0.458158	0
MSTRG.13739	717.621	161.639	632.648	356.427	291.927	211.41
MSTRG.1374	0	0	0	2.52742	0	0.377372
MSTRG.13741	3.02759	1.25379	6.62894	3.0648	0.420564	2.66086
MSTRG.13744	0	0	0	0	2.25819	0.314534
MSTRG.13748	27.3694	15.0946	89.0079	25.9419	15.6942	7.21206
MSTRG.13753	0.0461063	0	0.150169	0	0.238644	0
MSTRG.13754	0.795079	0.0619447	0.944228	0	1.27216	0.115382
MSTRG.13757	11.5963	3.50057	23.6489	7.04582	37.6593	5.53492
MSTRG.13759	0.165506	1.96477	0.790921	2.8511	0.647949	5.43244
MSTRG.1376	0.203053	0.0914587	0.515512	0.357572	1.11231	0
MSTRG.13760	0.325215	0.327021	1.12162	1.96399	1.89565	0.579222
MSTRG.13761	27.006	12.3842	63.5967	14.0985	62.8323	7.10309
MSTRG.13762	0.150955	0.733897	0.121465	2.93373	0	0.0713247
MSTRG.13764	0	0.0400977	0	4.29098	0	0.52525
MSTRG.13771	49.0798	29.565	37.987	15.4509	45.8606	27.132
MSTRG.1378	4.95242	163.803	0.676667	210.719	0.499147	8.30619
MSTRG.13780	0	4.2e-05	0	0.976824	0	0.077087
MSTRG.13785	0	0	1.34534	0.7215	1.65376	1.00678
MSTRG.13787	2.18709	0.4618	3.03036	0.272013	4.27904	0.82599
MSTRG.1379	0	0	0.0569433	0.392159	0	0
MSTRG.13807	1.0517	0	0.567963	0	2.62965	0
MSTRG.1381	2.73171	0.0232717	6.46307	0.0906737	16.5848	0
MSTRG.13810	0.223632	5.42941	0	9.36162	0	34.5938
MSTRG.13811	1.16194	9.14013	0.536027	19.2607	0.273911	17.6547
MSTRG.13813	0.562398	0.55047	0	0.419916	3.96863	4.18642
MSTRG.13814	0	0	0.140353	0.171463	0	0
MSTRG.13815	32.4731	30.6437	35.7065	31.5147	29.697	21.8434
MSTRG.13817	0.0303437	0.0431	0.056855	0.0495243	13.1767	0.808981
MSTRG.13818	8.08921	2.51586	11.3821	2.32411	13.3736	1.55471
MSTRG.13820	1.99958	1.85576	0.594592	0.347302	0.175921	0.191304
MSTRG.13822	0	0	0.281964	0	0	0
MSTRG.13823	0	0	1.70552	0	0	0
MSTRG.13826	13.9061	7.91356	16.139	8.36541	18.87	9.28997
MSTRG.13828	0.768958	0	0.715144	2.13326	4.34624	0
MSTRG.13834	1.71168	0	0.535783	0	1.67573	0
MSTRG.13836	16.1927	14.8585	13.505	10.8958	14.0586	7.07188
MSTRG.13838	4.32113	1.1959	0.529334	0.015619	0.604913	0.0238403
MSTRG.13841	22.1874	17.3719	18.51	18.1262	21.6046	14.1856
MSTRG.13843	0	0	0	0.095071	0	5.93236
MSTRG.1385	26.3941	25.9714	32.7407	26.2627	37.1464	16.817
MSTRG.13853	0	0	0.936176	0.29623	3.47434	0.706188
MSTRG.13855	0	0	0.112226	0	4.87669	4.97788
MSTRG.13865	38.7193	39.64	46.1043	45.0428	0	0
MSTRG.13866	0.069098	0	7.80405	1.90737	0	0
MSTRG.13874	0	1.3174	0	0.296107	0	0.00757467
MSTRG.13877	5.92874	1.91717	9.68237	2.7365	22.1155	4.00153
MSTRG.1388	4.08365	0.11336	3.02607	0.056233	6.85873	0
MSTRG.13882	5.34517	2.2711	0	0	0.0488703	0
MSTRG.13887	2.49095	0.360463	4.24466	0.402288	16.1946	0.0614767
MSTRG.13891	18.5171	11.8402	27.1156	12.4419	22.5314	14.0541
MSTRG.13892	0	0	0.301039	0.874363	0.083471	1.4164
MSTRG.13903	18.5121	10.0981	21.609	10.8374	20.6613	9.36666
MSTRG.13905	0.77904	0.603012	7.84734	6.50169	7.01842	3.02837
MSTRG.13907	0	2.43183	0.0627907	1.37833	0	0.0542013
MSTRG.13909	2.60738	0.24384	0	0	0	0
MSTRG.1392	1.19456	5.23085	0.695114	0.456181	0	0.369333
MSTRG.13927	5.31944	1.31578	0	0	7.69442	3.0508
MSTRG.13944	1.33132	0.101124	0.90436	0	2.65315	0
MSTRG.13948	0.425999	0.568513	0.271897	0.723724	1.32242	0
MSTRG.13949	3.62474	2.17496	3.94732	0.665124	3.62899	0.641661
MSTRG.13951	1.51926	0	2.75966	1.05284	0.7704	1.42152
MSTRG.13954	6.22208	0	3.31374	1.12603	5.01552	0
MSTRG.13965	5.06672	0.10187	4.68387	0.308003	7.04285	0.68248
MSTRG.13970	1.59135	0.769571	4.70092	2.80698	2.08231	4.02002
MSTRG.13972	0	0	0	0.0427053	0	0.797789
MSTRG.13979	10.5997	12.0068	6.71557	14.1664	7.77331	12.9587
MSTRG.13985	1.01608	0.762427	0	0	30.5452	14.6101
MSTRG.13989	8.24388	12.05	9.37358	18.7875	6.69765	13.3586
MSTRG.13992	0	0	0	0.797324	0	0
MSTRG.13998	0.434081	0	3.48314	1.11356	1.81447	0.311068
MSTRG.1401	11.5649	2.58868	13.7578	1.36131	21.0695	0.546705
MSTRG.14012	0.378236	0.276936	1.85268	2.79971	2.76059	0
MSTRG.14022	0.438495	0	0.843531	0	0.612016	0
MSTRG.14024	2.60582	0	4.83071	0.233981	2.59228	0
MSTRG.14025	12.4699	8.12157	27.6069	47.2543	13.7959	1.71483
MSTRG.1404	3.40536	0.0402313	3.18294	0	21.8662	0.105228
MSTRG.14059	2.29483	1.96751	2.82391	2.38185	2.21946	6.02311
MSTRG.14074	2.10261	0.17352	0	0	0	0
MSTRG.14101	0	0	0	0.036677	56.6268	23.6207
MSTRG.1411	0	1.0979	0	0.342635	0	5.32056
MSTRG.1412	10.077	0	3.79766	0	12.359	0
MSTRG.14122	19.8063	14.8704	20.5403	14.1949	17.7466	10.0352
MSTRG.14128	7.61576	4.63924	9.42115	2.1431	15.9213	6.62953
MSTRG.14136	2.12609	2.82715	2.16552	2.91626	5.96635	2.87562
MSTRG.14137	0.342892	0.0293293	3.12348	0.064886	1.90339	0
MSTRG.14148	2.17596	2.15983	1.23969	3.9762	0.340869	8.14498
MSTRG.14164	0.111088	0.323227	0.075163	0.250003	0.185153	0.713522
MSTRG.14166	2.63216	0.129787	0.333065	0.105648	1.28735	0.0793463
MSTRG.14182	0	0.336384	0	0.050883	0.267606	0.141023
MSTRG.14198	12.4053	9.21558	9.83476	7.72336	8.51638	6.98262
MSTRG.1420	0.536759	1.8659	0	0	0	0
MSTRG.14202	1.73341	1.81597	2.22939	0.581517	2.40364	1.72262
MSTRG.14204	2.7423	1.54607	2.09551	0.91128	2.14274	1.11307
MSTRG.14217	0	0	0	0	0.259944	0
MSTRG.1422	3.16373	0.145125	0	0	0	0
MSTRG.14224	1.25545	0	0.474753	0.154974	0.481803	0.0644543
MSTRG.14232	2.28025	0	2.32529	0.068066	0.758493	0.0469187
MSTRG.14235	0	0.787961	0	0	0	0.320477
MSTRG.14238	0.323827	0.316643	0.026478	0.143506	0.0539633	3.07598
MSTRG.14250	5.23303	18.5155	1.86667	17.7005	1.00415	26.6927
MSTRG.14266	2.71667	0	2.94879	0	5.72517	0
MSTRG.14285	60.6828	83.0226	18.0542	14.1441	86.7704	84.1046
MSTRG.14286	35.2489	41.6695	50.9957	32.245	63.5147	59.6859
MSTRG.14289	36.4598	101.046	9.48567	55.9613	22.0703	14.554
MSTRG.1429	0	0	0	0	0.64484	43.6467
MSTRG.14309	0.01425	0	0.0952813	0.092893	0.0469753	1.94969
MSTRG.1431	27.0548	11.1444	28.3036	6.52236	32.8186	7.32209
MSTRG.14316	6.04569	5.71862	1.52902	13.3349	0	0
MSTRG.14320	2.73878	1.1268	3.99083	1.56927	0.119288	0
MSTRG.14332	0.156475	0.331223	3.52829	1.83817	1.62662	1.18933
MSTRG.14341	0.20177	0	0.184499	0	0	0
MSTRG.14344	0	0	0.471868	0	2.15154	0
MSTRG.14350	13.7618	0	12.7907	0.852992	0	0
MSTRG.14358	33.9727	36.3828	33.1207	27.0021	21.1551	10.6799
MSTRG.1436	6.19373	1.25336	0	0	0	0
MSTRG.1437	1.25576	1.08788	0	0	0.181758	1.75798
MSTRG.14376	5.36296	0.0302317	0.162383	0.0373817	9.57681	0
MSTRG.14381	4.54469	0.742917	6.65771	0.55521	0.342469	0
MSTRG.1439	9.76315	0.148998	0	0.0316977	0	0
MSTRG.14402	2.22043	4.14328	2.88128	9.84662	0	0
MSTRG.14405	12.4173	53.5992	10.2027	174.05	0	0
MSTRG.14407	0.234233	1.22202	0.043123	0.514086	0.0775497	7.50278
MSTRG.14419	3.47585	0.483546	7.00102	0.539259	0.329917	0.346297
MSTRG.14422	133.84	29.746	185.18	123.335	0	0
MSTRG.1443	0	53.3531	0.336105	31.1351	0	0
MSTRG.1444	21.7141	1.12672	0	0	0	0
MSTRG.14442	0	0	0	0	1.12743	0
MSTRG.14444	0.892669	0.034017	1.88245	0.189346	0	0
MSTRG.14447	0	0	0.0813613	1.4826	0	0
MSTRG.1445	102.327	26.3919	81.1816	18.9541	111.089	25.0271
MSTRG.14457	14.7943	2.77119	20.2015	2.37069	14.6685	0.27486
MSTRG.14477	2.05434	0	0	0	10.2113	4.30468
MSTRG.14482	6.43371	0.998319	6.65995	0.658785	16.9049	4.24041
MSTRG.14483	0.319175	0	0.0910147	0	2.66723	0.190164
MSTRG.14484	2.11872	0	1.94376	0	0	0
MSTRG.14485	4.33125	9.26113	4.31791	26.3141	9.46153	12.8726
MSTRG.14486	2.08387	6.40242	2.05139	8.62305	0.230525	1.7986
MSTRG.14488	0.010028	0.138681	0.336132	0.757648	0	2.2086
MSTRG.14493	0	0	3.00814	2.74686	0	0
MSTRG.1452	0.516848	1.51979	0	0	0	0
MSTRG.14524	0.466508	3.21427	0.243606	0.279676	0	1.43393
MSTRG.14528	1.23734	1.92557	0.743472	1.28219	0.399718	0.119806
MSTRG.14534	0.000642	0.150191	0.042578	0.142364	0.0189393	0.0317827
MSTRG.14535	0.541972	0	1.5263	0	0.205372	0.057626
MSTRG.14545	0.997102	0.511809	0.390442	2.07747	0.699496	0.08097
MSTRG.14546	14.099	0.485639	0.099289	0	24.8826	1.69521
MSTRG.14551	8.49962	0.132398	22.7454	0	21.9413	0.28943
MSTRG.14566	261.839	1.20692	189.022	2.81957	238.512	0.200297
MSTRG.14583	0	0.533225	0.000446	0.819215	0	0.119026
MSTRG.1461	0	0	0	0	1.47177	0
MSTRG.14654	0	18.9485	0.0829763	3.21878	0	4.98377
MSTRG.1466	1.51682	1.31943	0	0	0	0
MSTRG.14677	1.0084	0.112204	1.13698	2.44089	0.458457	0.064301
MSTRG.14678	0	0	0.460734	0	3.54837	0.151926
MSTRG.14691	0	0	0	0	16.968	0
MSTRG.14714	5.34058	2.00947	1.92891	0.645498	0	0
MSTRG.14746	2.25279	0.310057	5.62497	0.185857	0.107652	0.0905727
MSTRG.1475	0.136995	4.68295	0.0406827	0.368738	0.0874123	0
MSTRG.14754	1.722	1.78845	2.22972	4.94569	0	0
MSTRG.14755	4.63177	0.570456	0	0	0	0
MSTRG.1477	0	0	0	0	5.72333	0
MSTRG.14776	2.69515	0.690774	5.32541	0.722361	6.2212	0.08096
MSTRG.1478	0	0	0	0	2.84807	0
MSTRG.14786	2.28283	0.773647	0	0	11.3662	5.99541
MSTRG.14789	8.11317	11.9084	0	0	1.52037	2.82143
MSTRG.14790	3.16963	2.39232	0.068439	0	2.57878	0.696247
MSTRG.14795	0.186652	2.28313	0.0228157	1.51992	0.0301337	1.63087
MSTRG.1481	0.96968	0.0256417	0.122757	0.0153717	0.0803223	0.034303
MSTRG.14814	3.11656	2.36591	0.0119697	0	0.0524597	0.0266377
MSTRG.14815	10.5695	7.45468	25.0479	13.828	20.7034	4.54503
MSTRG.14823	3.45198	49.0866	0	0.00809	0	0.0676417
MSTRG.14828	0	6.26426	0	11.9743	0	9.03074
MSTRG.14830	0	0.0300453	0.0392153	0.108108	0	0.0752253
MSTRG.14833	10.9629	3.06677	12.7339	5.34619	9.6724	2.51141
MSTRG.14835	0.477953	0.205914	3.09184	2.10982	0	0
MSTRG.14841	23.9676	3.28654	13.1901	3.81169	8.58848	0.23352
MSTRG.14844	0.030283	0.0549427	0	0	0	0.778486
MSTRG.14856	0.140983	2.1797	0	0.145276	0	0.048408
MSTRG.1486	0	2.62091	0	0	0	0
MSTRG.14871	0	0	23.4288	4.56312	9.99279	0
MSTRG.14874	2.7612	2.17452	0	0	3.19874	0
MSTRG.1488	2.37088	2.11484	0	0	0	0
MSTRG.14892	0.0321883	1.16878	0.030504	2.02736	0.037267	0.255439
MSTRG.14895	17.6751	36.943	0	0	0	0
MSTRG.14914	0	0	8.51563	8.4945	0	0
MSTRG.14930	0	0	0.975107	0	2.41369	0
MSTRG.14938	0	0	1.10878	0.92881	3.44064	0.392164
MSTRG.14949	1.75703	0.801222	0	0	7.54028	1.64596
MSTRG.14957	8.97138	0	12.5896	0	4.10131	0
MSTRG.14958	14.6875	9.96258	23.5939	8.95922	23.6269	11.2173
MSTRG.14959	0	0	0	0	0	0
MSTRG.1496	0	0	0	0	1.11622	0
MSTRG.14962	2.54256	1.65927	1.68846	9.12931	0.396559	2.54417
MSTRG.14966	2.45729	0.10287	3.60552	0.376466	1.89929	0.301388
MSTRG.14968	44.315	62.8851	55.6922	47.6313	20.4452	22.1341
MSTRG.14970	7.24432	1.88806	6.27066	0.799361	10.5573	3.3286
MSTRG.14975	35.7538	16.9304	17.8849	8.20439	39.866	11.2495
MSTRG.14984	0.521361	0	0.721341	0.183647	1.11995	0
MSTRG.14991	0.933863	0.103018	2.16355	3.141	0.188314	0.616955
MSTRG.14997	38.8957	66.4418	3.39499	7.81448	1.73485	0
MSTRG.15003	2.1772	0.120441	4.91885	0.04689	2.40524	0
MSTRG.15004	8.95941	1.61282	12.5646	4.86331	4.03273	0.36214
MSTRG.15007	6.74584	0.85737	4.2892	1.06254	0	0
MSTRG.15013	0	0.089227	0	0.418984	0	0
MSTRG.15014	0	0	0.100393	0.823234	0	0
MSTRG.15022	0	0.224456	0.051186	0.166581	0.0804817	1.35494
MSTRG.1503	0	0.879611	0	0	0.124037	0.680249
MSTRG.15032	33.8629	6.87356	39.9202	14.4536	0.248251	0.0687893
MSTRG.15033	38.2559	11.1125	59.0877	16.4718	55.0528	23.0748
MSTRG.15035	1.8741	0.0548073	1.06059	0.134973	1.48135	0.108709
MSTRG.15036	2.20376	1.60353	6.00211	0.038012	4.12554	0.378644
MSTRG.15038	12.0607	0	3.78193	0	3.39653	0
MSTRG.15044	22.825	20.5722	0.261937	0.0416113	0.0488687	0.0725697
MSTRG.15046	0	0	0	0.414096	1.54771	0.60985
MSTRG.15049	11.8269	11.246	0.168671	0.4849	0	0.092923
MSTRG.15050	10.0277	2.28939	12.583	5.59335	13.5907	6.39379
MSTRG.15051	0.427399	0.549888	0	0	0	0
MSTRG.15053	25.4594	17.0168	0	0	0	0
MSTRG.15055	11.013	0	4.82665	0.117422	0	0
MSTRG.1506	0	0.944414	0	1.72127	0	1.92315
MSTRG.15062	0	0	0	0	2.66828	0.11675
MSTRG.15064	0	0	0	0	0	0
MSTRG.15075	7.13918	0.642389	42.2594	1.91781	4.59312	0.045275
MSTRG.15076	4.18909	0.0513393	4.28827	0.028971	4.74051	0.0714083
MSTRG.15082	20.6903	1.93351	28.4699	6.62925	3.08214	0.268872
MSTRG.15085	1.75457	0.0355563	0.543426	0	8.90311	0.845972
MSTRG.15094	2.30455	14.8952	0	30.8694	0.045489	0.318247
MSTRG.15098	0.019133	0.369601	0	0	0	0
MSTRG.15103	0	0	1.46825	0.262159	1.19203	0
MSTRG.15107	4.77558	1.30745	1.50907	0.0763077	8.0539	0.328686
MSTRG.15115	0.0806697	0	0	0	0	0.12349
MSTRG.1512	1.723	0.424678	2.54779	0.445997	1.54512	0.196469
MSTRG.15123	27.9414	3.43654	0	0	0	0
MSTRG.1513	0	0	0	0	0	0
MSTRG.15138	0	0	0	0	0	0
MSTRG.15142	1.46482	3.7921	1.39789	2.77831	1.15922	6.93646
MSTRG.15148	20.8575	26.7734	19.376	27.0024	26.9107	13.7078
MSTRG.15149	1.64247	0	2.45471	0.5673	0.809064	0.0810457
MSTRG.15159	4.22552	0.0749077	26.7318	10.7102	3.39022	0.084382
MSTRG.15169	0.091822	0.318109	1.63446	2.21907	0	0
MSTRG.15171	4.79987	0.897714	5.28163	1.57697	6.56074	1.21093
MSTRG.15176	0.76474	0.258578	0	0	2.66815	0.408494
MSTRG.15196	0	0	0.423326	0.707885	4.18018	1.53328
MSTRG.1520	2.52754	1.2389	4.31605	0.514867	8.59821	0.31906
MSTRG.15202	0.0603307	0	0	0	0	0.871993
MSTRG.15209	0	0	1.51578	2.00023	0.915072	0.747732
MSTRG.15211	0.967824	2.83056	0	0	0	0
MSTRG.15234	0.374781	0	4.5772	0.183361	0.0729083	0
MSTRG.15238	0.284608	11.037	0	0.300617	0	0
MSTRG.15239	1.02451	26.5913	0.8142	0.272025	0	0
MSTRG.15240	2.08793	1.75833	2.23393	0.647597	0	0
MSTRG.15243	0	0	0	0	0	0
MSTRG.15244	19.4957	21.2704	18.6348	18.5284	0	0
MSTRG.15247	2.20255	1.39302	0.443916	0.726536	0	0
MSTRG.15256	0	0	0.67713	2.29122	0	0
MSTRG.15258	2.85596	0.0976277	15.3196	0	0	0
MSTRG.15265	0	0	0	0.0859037	1.64888	1.71453
MSTRG.15266	0	0	0.127814	0	5.27037	2.60624
MSTRG.15282	43.557	6.8078	42.1546	19.8787	27.5365	6.07592
MSTRG.15287	2.4049	0	0.1733	0.135684	0.709594	0
MSTRG.15293	2.47211	0	0.246247	0.839748	1.87344	0
MSTRG.15294	0.355074	0.688645	0.0812917	0	1.49286	3.42159
MSTRG.1532	0.0500947	0	0.0353697	0	2.33629	0.098606
MSTRG.15321	9.09281	0.285667	2.95412	0.224712	1.6572	0
MSTRG.1533	4.59589	0.619989	1.32164	0.160954	1.82436	0.0547057
MSTRG.15335	0	0	3.8529	0.941359	3.51787	0.333347
MSTRG.15336	0.0586663	0	0	0	2.52504	1.85369
MSTRG.15337	21.6859	22.1197	25.9629	24.556	22.0165	20.858
MSTRG.15338	15.6345	0.0614607	11.7671	0.692318	18.04	0.727399
MSTRG.1534	5.74904	0.585082	0.54316	0.210439	3.52632	0.438039
MSTRG.15352	63.7382	50.9499	40.7319	52.0794	47.4346	36.4617
MSTRG.15353	15.7179	0.336248	12.3708	0.588162	7.70995	0.470482
MSTRG.15368	0.853963	0	0.0779823	0	0.0506643	0
MSTRG.1537	2.62857	0.286817	8.98543	8.0116	3.07715	0
MSTRG.15376	15.6835	8.89871	21.5533	8.79352	38.2658	5.92955
MSTRG.15379	18.1138	13.4481	21.4552	14.9206	26.245	10.7746
MSTRG.1538	1.75995	0.202035	2.73782	0.0780667	24.961	32.6531
MSTRG.15380	1.00059	0.0955947	0.894223	1.40606	1.47221	0.222845
MSTRG.15381	1.38784	0.0439617	0	0	9.428	0.0850857
MSTRG.1539	3.31868	3.64606	1.20906	0.645628	11.6639	11.2975
MSTRG.15394	2.39098	0.0266053	0	0	0	0
MSTRG.15400	1.26331	1.5848	0.621127	0.171688	0.0890543	0.712885
MSTRG.15404	0.303616	0.558909	0.648627	0.0904417	0.09429	0.063198
MSTRG.1541	11.3712	5.53265	18.8677	4.44647	14.1572	4.46877
MSTRG.15412	17.4036	9.82343	20.2338	6.00494	21.5949	14.0572
MSTRG.15413	0	0	3.0004	0	0	0
MSTRG.15414	0	0	0	0	0	0
MSTRG.15417	3.30538	0.555595	1.13308	0.010133	4.42199	0.286325
MSTRG.15430	0.104855	0.380926	0	0.118103	0	0.510302
MSTRG.15433	1.58786	0.138386	0.839052	0	0.559079	0.221753
MSTRG.15434	1.65813	3.45582	0.970244	1.85725	0.934005	1.51031
MSTRG.15437	0.0571773	1.34466	0.346412	2.23519	0.529194	7.03853
MSTRG.15443	0	0	0	0	3.85339	0.178636
MSTRG.15445	0.734811	0.124064	0.570039	0	1.60702	0.119391
MSTRG.15447	3.28907	1.53851	3.49113	1.49946	2.79829	1.30655
MSTRG.15451	0.113106	0.860975	0.952819	5.16082	0.153315	1.73377
MSTRG.15455	0	0	19.3615	1.50591	0	0
MSTRG.15457	0	0	1.52403	0	0	0
MSTRG.1546	0	0	0	0	0	0
MSTRG.15460	23.6101	4.40431	17.4973	11.6234	0	0
MSTRG.15461	26.8572	15.0934	34.8148	18.7406	0	0
MSTRG.15467	4.99693	9.25155	1.77351	14.5579	17.3683	53.0761
MSTRG.15472	0	0	2.36486	1.51834	1.46603	1.96846
MSTRG.15474	4.88163	8.55309	1.90298	0.369537	6.25589	2.0411
MSTRG.15477	2.67979	2.86234	0	0	0.241706	0.032863
MSTRG.15478	1.52662	0.366626	0.180796	0.441028	0.481066	0.035769
MSTRG.15480	0.458798	2.03143	0.241516	2.92513	0.630764	0.600431
MSTRG.15486	24.5578	10.5747	0.98353	0.801358	38.8893	22.3522
MSTRG.15487	0	0	0.881972	3.86726	0.244755	0
MSTRG.15493	0	0.0645653	0	0.874202	0.677435	8.97416
MSTRG.15494	0.1609	0.108623	0.194206	0.0413177	1.99623	0.0614343
MSTRG.15495	4.8963	0.458948	21.8601	0.963775	6.3452	0.0766373
MSTRG.15499	4.03622	6.97062	3.37267	3.18266	3.34715	1.05922
MSTRG.15504	13.5529	14.5734	9.46723	6.75624	30.0538	10.3633
MSTRG.15506	68.1743	77.1032	1.61521	5.18847	5.37098	9.37022
MSTRG.1551	45.0983	42.1387	44.2412	36.2386	65.179	76.8073
MSTRG.15510	6.72412	3.91115	2.10203	0.828078	25.1914	9.60082
MSTRG.15513	0	0	3.6133	3.76338	0	0.0689383
MSTRG.15527	0	1.85654	0.056331	2.37084	0.930008	0.565164
MSTRG.15532	171.078	24.1475	96.2002	40.0435	109.137	43.1604
MSTRG.15533	24.2477	14.3863	6.30486	3.2347	30.6292	7.6738
MSTRG.15535	0	0	0.500726	1.87912	0	0
MSTRG.15536	0.445556	0	1.24043	0.247875	0.371229	0.085319
MSTRG.1554	35.212	19.9814	37.7001	19.0854	41.9676	26.5057
MSTRG.15542	77.0555	8.20471	36.6868	4.2872	57.9099	1.05578
MSTRG.15546	0	0	0	0	0.712773	0.14646
MSTRG.15549	42.4658	15.4704	11.0373	9.24441	19.3068	1.83116
MSTRG.15552	2.91819	0	0.44024	0	2.6468	0
MSTRG.15556	0	0	2.95118	1.95014	0	0
MSTRG.15558	2.68289	0.18779	0	0	0	0
MSTRG.15562	3.64314	0.581132	8.65378	0.508359	0.308668	0
MSTRG.15564	0	0.165855	0.0786363	0.787247	0	7.8796
MSTRG.1557	0.567608	1.52195	1.08005	1.24923	0.851502	0.43892
MSTRG.1558	2.41439	20.2316	1.40572	3.96381	0.239055	0.00465967
MSTRG.15580	0.922628	0.0686667	0	0	0	0
MSTRG.15581	10.606	7.26501	2.63983	1.45759	0.622935	0
MSTRG.15582	9.13798	2.73843	1.24269	0.439742	6.27046	1.15499
MSTRG.15583	5.2949	0.238336	0.290599	0	0.49402	0.248535
MSTRG.15591	22.0659	7.60985	11.1602	2.54899	13.5033	1.75462
MSTRG.15595	0	0.0248927	0.275972	2.06197	0	0.802854
MSTRG.15597	0	0	0.501515	2.26461	0	0.123032
MSTRG.15598	0.617759	0.595651	3.22995	0.468267	0.622315	0.224023
MSTRG.15601	0	0.003798	1.78197	1.85512	0.071242	0.092272
MSTRG.15604	34.0069	41.5752	36.2674	84.0432	26.5938	66.0062
MSTRG.15606	1.32998	0.433805	2.12441	4.42001	0.979463	1.1046
MSTRG.15610	4.67641	0.255609	4.37722	0.292205	0	0
MSTRG.15611	2.21839	1.31399	0	0.0480393	7.92858	5.57333
MSTRG.15617	0	0.111215	0.0753627	4.51873	0.104438	0.062609
MSTRG.1562	3.10254	0	1.17598	0	3.59476	0
MSTRG.15624	0.18687	0	0.0607033	5.29554	0	0
MSTRG.1563	1.82761	2.35646	0.982745	2.82156	0.657848	0.0623967
MSTRG.15630	3.21284	0.0482763	0	0	1.58105	0.184625
MSTRG.15633	0.57006	2.48455	0.330285	0.187918	0.0763373	0.100838
MSTRG.15635	2.49847	0.450449	3.21081	0.886743	0	0
MSTRG.15637	3.32922	0.192759	2.68283	0.150818	0.930756	0.187261
MSTRG.1564	48.5504	0	17.3765	0.22558	10.0155	0.2241
MSTRG.15640	0.119472	21.5064	0.229495	40.9171	0.0980253	0.925898
MSTRG.15650	4.33198	0.0290717	3.32693	0.092473	2.0327	0
MSTRG.15652	0	0	0.507415	0.245059	0	0
MSTRG.15657	25.0579	10.8887	30.6211	9.29389	24.475	6.40435
MSTRG.15660	25.6638	18.6147	47.1039	14.6681	30.7635	9.34798
MSTRG.15664	0.0355507	0.0467063	14.6447	6.24307	20.1547	7.02789
MSTRG.15666	0.100632	0.097579	0.009497	0	0.0522523	1.80645
MSTRG.1567	1.9854	0.270442	1.70476	0.246556	1.06247	0.26632
MSTRG.15672	1.95385	0	3.53285	0	0.202862	0
MSTRG.15675	2.56319	0.212895	3.48682	0.542121	4.1911	0.58285
MSTRG.15681	0	0	0	0	19.5351	13.1329
MSTRG.15684	5.68793	0.0196983	7.3828	0.609252	2.30314	0
MSTRG.15685	10.4844	11.4671	12.2923	9.61102	12.3681	8.78958
MSTRG.15686	6.35419	8.86526	5.53562	5.69016	3.63893	3.61317
MSTRG.15689	2.61596	50.7117	1.61466	13.8266	0.997466	14.6333
MSTRG.15690	0	0	8.06324	3.17717	7.57149	2.26375
MSTRG.15694	0	0	0.483424	0.796535	0	2.89968
MSTRG.15695	0	0	0	0	0	1.02791
MSTRG.15702	2.53792	0.237842	1.38191	1.41353	4.15707	4.18014
MSTRG.15704	1.43123	0.148647	0	0	0	0
MSTRG.15708	3.27889	0.146064	6.28925	0.387838	4.36236	0.0733993
MSTRG.15717	5.84356	6.40542	10.6865	5.63875	13.483	6.28391
MSTRG.15718	4.77859	3.29089	6.33246	2.46509	7.6095	2.81663
MSTRG.15719	0	0	0	2.02449	0.2467	0
MSTRG.15721	5.08897	3.04908	4.57067	5.19945	7.06303	0.159349
MSTRG.15725	29.0536	8.97226	30.5478	4.6882	25.4256	7.25791
MSTRG.15726	0	0	0.035976	0	3.42154	0.730603
MSTRG.15727	0	0	0.085096	0.0541977	9.51438	3.52343
MSTRG.15733	18.709	0.0678103	14.0281	0.84696	18.3255	0.47073
MSTRG.15740	1.0727	0.157904	0.166585	0	2.04041	0
MSTRG.15744	0	0	0	2.02845	0	0
MSTRG.15752	11.3508	8.02631	12.4121	5.41988	13.808	4.86753
MSTRG.15754	23.7099	11.7651	23.6462	5.42553	3.18658	0.468354
MSTRG.15755	31.25	54.3629	25.0908	42.8084	17.3376	14.5499
MSTRG.15758	0.0534733	0	0.544668	0	4.58353	0
MSTRG.1577	0.0836167	0.0830723	4.97284	6.9261	0	0
MSTRG.15772	1.85727	0.24777	1.49801	0.225187	0.609914	0.334103
MSTRG.15773	0.701482	0	0.414092	0	4.70208	0
MSTRG.15782	5.3456	0.035045	1.77778	0	6.534	0.23425
MSTRG.15783	18.1217	9.73094	24.1306	8.04011	23.1404	7.553
MSTRG.15786	8.03759	0.13506	0	0	10.6834	0.607303
MSTRG.15795	5.32092	0.908734	5.22499	2.2109	2.07503	0.206252
MSTRG.15796	30.2463	30.5693	22.2567	32.4209	10.2083	22.7466
MSTRG.1580	6.45992	0	7.5891	0.0458757	0	0
MSTRG.15802	1.78923	0.107384	0.054877	0	0.780948	0
MSTRG.15804	3.1397	1.19086	10.9978	1.03309	5.99718	0.332214
MSTRG.15807	0	0	1.34208	0.482668	5.05126	16.3995
MSTRG.15810	0.193664	0.101711	1.79299	0	1.38069	0
MSTRG.15812	0.868999	0.216299	4.47553	0.677719	0.037268	0
MSTRG.15821	3.35254	0.0445283	1.04507	0.374826	0.89606	0.086898
MSTRG.15822	1.03701	0.752801	0.810741	7.50117	2.05118	0
MSTRG.15823	0.236826	0.0402467	0.484681	0.028752	3.03428	0.0394507
MSTRG.15837	1.58825	4.42765	0.883934	6.29769	1.07451	0.251447
MSTRG.15841	3.71622	1.04766	5.43192	1.15641	1.99683	0.538246
MSTRG.15845	1.60104	0	0	0	0	0
MSTRG.15851	4.04477	0.220814	12.7736	3.53001	5.85118	0.729647
MSTRG.15853	0	0.0192397	0.104075	10.1169	0.0113957	0.391807
MSTRG.15855	21.5785	38.9982	18.34	34.6161	20.5526	43.7907
MSTRG.15862	0.535129	0.092483	0.100499	0	1.6471	0
MSTRG.1587	0.110134	0	0.141054	0	1.18427	4.63078
MSTRG.15870	0	0.123521	0.019533	28.5811	0	1.36504
MSTRG.15871	0	0	0	10.7433	0	0.667955
MSTRG.15872	8.40179	7.99158	14.9301	10.695	10.5305	10.4827
MSTRG.15877	6.37576	0	5.40089	0.383376	2.09505	0
MSTRG.15878	9.16633	8.30691	0	0	0	0
MSTRG.15884	8.67133	0	1.25936	0	6.11778	0.042357
MSTRG.15888	2.8625	0.323165	7.24824	0.077765	7.42265	0
MSTRG.15890	1.49534	0.0923707	0.348461	0.0842157	0.23572	0
MSTRG.15894	2.40885	0.860506	1.86228	1.25003	0.957002	0.950107
MSTRG.15895	6.5568	0.102222	3.77812	0.420381	4.21604	0
MSTRG.15900	1.06975	0	0.141122	0	0	0
MSTRG.15901	0	0	0	0	0	2.65254
MSTRG.15902	14.8003	15.2343	12.2237	8.65999	15.2406	15.1865
MSTRG.15903	1.09333	6.09359	0.157073	3.51801	0.589705	1.36224
MSTRG.15904	0.567866	2.43806	0.197902	1.14366	0.171294	0.453456
MSTRG.15909	1.55365	0	1.00118	0	0.371172	0
MSTRG.15912	0	0	3.43186	3.5707	0	0
MSTRG.15921	0	0.28865	0	0.135422	0	0
MSTRG.15930	0.047985	0	0	0	9.18663	0
MSTRG.15934	12.151	0	14.125	0	6.46041	0
MSTRG.15935	0	2.32695	0	0	0	0
MSTRG.15938	1.05139	0	0.409784	0	0.095487	0
MSTRG.15941	0	0	2.62039	0.448537	1.14876	2.66732
MSTRG.15943	119.706	78.4261	120.539	93.9415	149.053	84.0779
MSTRG.15951	0	0	0	0	0	0
MSTRG.15957	5.87589	5.78452	8.34498	5.778	8.9803	9.19776
MSTRG.1596	0.486427	0.595997	5.4525	0.748921	0.046221	0.746671
MSTRG.15963	2.18351	0.145293	2.04413	0.280599	1.8267	0
MSTRG.15964	0.084423	0	0.10665	0.061187	0.0837893	0
MSTRG.15965	4.68726	0.627542	7.67173	7.7959	0.0462193	0
MSTRG.15969	0.0939363	0	0.335494	9.27174	0.256199	0
MSTRG.15971	0	2.80103	0	2.00755	0	0
MSTRG.15975	0	0	0	0	0	0.098407
MSTRG.15976	0	0	0	2.07245	0	3.37069
MSTRG.15977	9.32339	0	4.69867	0.219327	6.20456	0.0358387
MSTRG.15980	0	3.31856	0	0.826345	0	0.377398
MSTRG.15987	0	0	2.60975	0.166713	2.35562	0.0871697
MSTRG.15991	2.13925	0.0246833	0.704878	0.0236447	2.50806	0
MSTRG.15994	20.8876	4.10483	22.3125	0.950529	40.4579	5.99221
MSTRG.15996	1.47438	0.0427403	5.07049	0.654773	1.21364	0.117006
MSTRG.15997	0.562234	0	2.61537	0	0.937598	0
MSTRG.1600	9.37402	3.68173	9.39554	4.64592	1.70164	1.96606
MSTRG.16003	22.608	3.57782	18.2313	3.36274	12.861	2.13161
MSTRG.16005	1.5196	0.400617	5.32448	2.07207	0.187271	0.0686897
MSTRG.16009	0.433555	1.11483	0.239832	0.747563	1.15723	2.7695
MSTRG.16011	9.55002	7.36608	7.06321	2.55128	8.50531	2.45742
MSTRG.16020	29.2766	0.928192	30.3647	4.03783	13.9459	0.723122
MSTRG.16034	3.31572	0.130948	7.17585	4.63355	2.7654	0.185493
MSTRG.16036	22.9493	35.0079	21.7293	21.3802	0	0
MSTRG.16037	0.861662	0.674712	5.02245	11.9314	4.2808	0.328927
MSTRG.1604	10.9156	5.96603	11.5307	4.71185	25.9049	4.79146
MSTRG.16042	1.8942	0	1.34798	0	2.15486	0
MSTRG.16049	0	0	0	0	6.39922	2.74066
MSTRG.16050	14.255	2.13493	13.348	2.36686	6.3629	0.452084
MSTRG.16083	4.39273	2.83702	3.53642	0.0713023	1.30006	0.0497193
MSTRG.16085	0.937058	3.17689	0.457935	3.30154	0.384422	0.531062
MSTRG.161	0	4.29082	0	2.82203	0	2.71363
MSTRG.16100	25.1014	5.55902	27.9078	19.7435	20.9909	18.5102
MSTRG.16103	0.132508	3.86303	0.272679	1.19593	0.0249687	0.29351
MSTRG.16105	12.0367	13.2825	15.2307	3.76626	8.26027	3.19975
MSTRG.16107	14.7157	0.236325	5.70255	0.214428	8.62522	0.049693
MSTRG.16109	0.462102	0.296457	6.03753	1.1842	6.32544	3.2693
MSTRG.16123	0.213761	0.0560717	2.13972	0.427826	0.905139	0.315987
MSTRG.16128	9.80808	4.22517	21.3698	23.8203	12.0182	9.33593
MSTRG.16129	12.1294	1.08694	16.5893	0.908457	13.0617	1.44232
MSTRG.16135	0	0	0.042334	0.0362563	0	1.25317
MSTRG.16142	0.44007	0	0.572081	0	1.48297	0
MSTRG.16146	8.14679	0.931107	7.84711	1.74331	6.20872	19.3594
MSTRG.1615	0	0	0	0	0.175027	0.262908
MSTRG.16154	25.6036	8.14455	29.0509	4.76015	28.7007	5.61746
MSTRG.16156	1.94391	0.199246	2.80981	0.128352	4.41213	0.263069
MSTRG.16157	0.224955	0	2.70897	2.9933	0	0
MSTRG.16160	0.0334433	0	0.0420177	0	0.323264	0.146708
MSTRG.16176	3.97538	0	2.94226	0	9.91971	0
MSTRG.16178	59.8054	34.3693	77.155	34.9179	80.3607	22.5335
MSTRG.16180	0	0.143739	13.6975	12.9082	0.0824657	0.360267
MSTRG.16181	0	4.41714	0	0.191756	0.09905	0
MSTRG.16192	2.7746	0	0.268692	0	0.641543	0
MSTRG.16195	3.02789	0	2.61494	0	2.66034	0
MSTRG.16199	50.2426	100.878	53.9532	91.4377	20.3898	96.3833
MSTRG.1621	0.0669987	0.263697	0	0	0	0
MSTRG.16219	36.7284	1.7604	51.9484	6.79567	24.8184	2.30818
MSTRG.1622	40.2997	13.7521	0.241819	1.4543	2.04984	2.93897
MSTRG.16226	51.9656	70.897	61.0873	55.6407	62.4172	64.392
MSTRG.16230	4.18656	0.222053	2.53629	0.0584533	1.63278	0.183796
MSTRG.16240	0.0730187	0.134307	32.6775	15.9674	0.490443	0
MSTRG.16244	0	0.0866877	0.045778	3.77885	0	1.24502
MSTRG.16250	0.518043	19.1561	0.401064	2.93054	0.176204	2.0374
MSTRG.16251	4.76363	0.993131	0	0.0535117	0	0
MSTRG.16259	3.78315	6.71321	7.73618	4.12824	3.49563	0.266594
MSTRG.16277	1.75686	2.3695	2.8405	1.77194	1.83639	2.44126
MSTRG.16292	12.1764	6.77865	19.6494	4.64304	17.9848	3.24758
MSTRG.16294	1.46057	0	0	0	0	0
MSTRG.16295	0	0	0	0	0	0
MSTRG.16299	0.132566	0	0.461498	3.79532	0.123854	18.6899
MSTRG.1631	0	0	0.0975037	1.99474	0	0
MSTRG.16315	0.410489	0	0.205421	0	0.0449573	0
MSTRG.16316	34.8426	0.289526	22.2282	0.828722	20.8851	0.702076
MSTRG.16324	3.63709	7.22062	3.62648	6.1969	3.82618	8.2288
MSTRG.1633	6.14056	16.9715	1.60611	1.96506	4.71624	10.1592
MSTRG.16330	21.9265	14.5946	39.2445	14.5045	26.304	20.4733
MSTRG.16334	1.31338	0.153647	10.8123	0.543836	0.575506	0.046838
MSTRG.16337	0	0	0.0968743	1.07778	0.267498	0
MSTRG.16341	0.231985	1.2806	0	0.044268	0.155241	0.346257
MSTRG.1635	33.9929	27.535	32.4653	30.1877	40.566	24.7972
MSTRG.16372	25.6914	32.191	22.1404	23.7796	21.0789	26.5953
MSTRG.16375	6.7476	5.38079	4.5714	7.94625	4.80047	1.94904
MSTRG.16382	0.0587707	0.0445287	0.0639873	0.0303407	0.132952	0
MSTRG.16383	3.09573	0	1.52041	0	2.6671	0
MSTRG.16385	7.77948	0	6.52149	0	6.36921	0.0583307
MSTRG.16388	0.0840813	0.14839	0.0657547	0.0715877	0.112568	0
MSTRG.16389	9.72696	5.44184	7.30652	2.02663	4.69576	4.30177
MSTRG.16391	59.8286	73.5553	0	0	0	0
MSTRG.16392	32.4624	50.8793	0	0	0	0
MSTRG.16399	0	0	0.597418	1.43972	0	0
MSTRG.16402	8.59403	0.36173	0	0	2.32836	0
MSTRG.16407	0.0388177	0	3.28926	0.526529	0.0484843	0
MSTRG.16409	28.0672	0.206402	27.9799	0.716342	7.95671	0.126902
MSTRG.16412	15.2313	12.1957	36.749	10.5406	36.6333	8.35789
MSTRG.16413	1.96052	0.814692	9.51357	0.69164	12.0544	0.733398
MSTRG.16415	1.02499	0	2.23082	0	3.44721	0.0549917
MSTRG.16418	1.62325	0.0230957	0.433834	0.0440127	1.90438	0
MSTRG.16419	0.111117	0	13.8281	2.87269	0	0
MSTRG.16425	3.6261	0	5.65904	0.897643	4.09434	0.0930613
MSTRG.16434	6.40228	0.752791	11.0386	0.83386	13.6526	1.06406
MSTRG.16435	0.476823	0	0.467891	0	0	0
MSTRG.16437	14.9059	11.816	14.9298	9.26587	23.7792	11.4558
MSTRG.16443	0	0	0.542998	0.523142	2.93802	0.0708667
MSTRG.16454	1.95057	0.19454	2.16029	0.492732	2.36078	1.7634
MSTRG.16460	25.0955	14.1621	35.4286	26.8893	32.5831	14.278
MSTRG.16481	10.9536	3.38457	16.5814	2.55382	19.4938	4.29155
MSTRG.16482	13.7024	0.357434	13.8558	0.38023	9.68971	0.133163
MSTRG.16483	0.257627	0	0.430177	0	0	0
MSTRG.16489	4.16527	0.854781	5.09699	1.50053	0.217727	0.0336453
MSTRG.16496	9.61954	14.7369	10.7573	18.3611	8.29759	7.74477
MSTRG.16503	34.1202	0.476069	22.1128	0.847	0.123658	0
MSTRG.16524	151.018	105.028	0.026088	0.0327193	3.4285	0
MSTRG.1654	8.60439	1.0009	7.85512	1.13534	6.39029	2.76598
MSTRG.16540	2.03601	1.3612	1.64738	1.30665	2.63458	3.72452
MSTRG.16562	1.75302	0	0.473806	0.030809	0.0698197	0
MSTRG.1659	0.143619	0.582332	0	0	0.115867	0.144086
MSTRG.16592	0.819707	1.12879	1.59214	2.79586	4.74632	1.33248
MSTRG.16593	1.93999	1.08872	2.23259	1.56302	2.40864	0
MSTRG.16594	92.4107	94.8451	131.973	170.163	100.344	8.52133
MSTRG.16595	0.0651947	0.0345597	1.21871	0.0309163	10.253	0
MSTRG.16598	31.5658	11.7158	45.4418	26.1586	45.9232	1.66811
MSTRG.16599	0.0310553	0	0.119162	0.034178	1.79341	0
MSTRG.16615	2.14455	0.648391	1.40598	0.388656	0.397852	0
MSTRG.16616	1.2779	1.75148	1.38445	2.04329	0.094758	0.0595723
MSTRG.16636	12.6455	5.6531	21.8325	6.74159	14.6402	6.16092
MSTRG.16645	0	0	0	0	0	0
MSTRG.1666	26.8219	20.4995	31.5793	16.7588	32.3309	17.9283
MSTRG.16662	0.943903	0.379715	2.64897	0.0678133	1.39921	0.200249
MSTRG.16666	1.30704	0	1.864	0.632666	0.132652	0
MSTRG.16669	0.130023	0	0	0	1.53153	0
MSTRG.16674	0.0662903	0.890663	0	2.09374	0	0.860631
MSTRG.16678	3.48591	0.43788	3.21012	0.332467	3.06379	0.306051
MSTRG.16679	0	0	3.08512	2.17022	2.72314	0.963525
MSTRG.16689	240.774	132.534	202.529	148.246	189.89	110.854
MSTRG.1669	2.82336	0.153459	0.857768	0.302583	0.848876	0
MSTRG.16692	0.637414	0.226064	1.35895	1.06129	0.620022	2.54214
MSTRG.16697	3.87188	0	0.232783	0.0293223	2.14222	0.034332
MSTRG.16699	0	0	0	0	0	0
MSTRG.16702	0.332345	0	0.266763	0.069384	1.78736	0
MSTRG.16703	4.41647	0.0534537	1.93734	0.0918517	0.182141	0
MSTRG.16706	0.741507	0.198851	1.44828	0.203006	1.29148	0.0281567
MSTRG.16708	4.37061	2.23616	5.81093	1.98099	1.44654	0.414106
MSTRG.16711	1.79264	0.430645	3.82558	0.529728	2.13611	0.506123
MSTRG.16713	0	0	7.59488	0.336518	0.209727	0
MSTRG.16727	0.00186733	0	0.000764333	0.0157367	0.00047	0
MSTRG.16737	0	0	0	0	0	0
MSTRG.16746	0	0	0	0	2.4	0
MSTRG.16749	31.0326	0.276033	24.3523	2.13834	10.5166	0.126433
MSTRG.16751	0	0	1.45407	3.32328	0.11641	0
MSTRG.16752	0	0	0.419357	5.94919	0.324538	0.117218
MSTRG.16753	0	0	0.462349	3.44661	0.306119	0.098515
MSTRG.16761	2.84343	0.0594973	0.485206	0	0.087442	0
MSTRG.16764	0	0.043986	0	0	1.91764	0.260122
MSTRG.16766	0	0	2.50429	0	0	0
MSTRG.1677	0	0	0	0	0.447293	0
MSTRG.16770	0	0	0	0	2.80018	2.00145
MSTRG.1678	0.0395327	0.0258707	0.16188	0	4.96564	0
MSTRG.16783	0	0	0	0	0	0.193548
MSTRG.16787	19.8833	1.61102	11.4696	4.36485	5.19241	0.374494
MSTRG.16791	5.83058	3.25101	6.73038	7.42232	5.72391	2.85407
MSTRG.16792	7.72398	2.17987	12.8827	5.79545	6.75125	1.98834
MSTRG.1680	3.74314	0	6.24552	0.0863727	4.13042	0
MSTRG.16820	2.14802	2.07247	0.416805	5.14335	0.574888	2.62088
MSTRG.1683	3.3907	0.0657983	0	0	0	0
MSTRG.16836	0.566846	0	0.343312	0	1.0406	0
MSTRG.16837	4.66358	0.055923	0.379337	0.0286277	1.35564	0.370387
MSTRG.16841	0	0	0	0	3.94333	0.397445
MSTRG.1685	11.4935	7.40737	14.5659	5.91313	18.7527	4.66121
MSTRG.16856	6.51688	2.95418	8.45138	2.70149	6.28367	1.01856
MSTRG.16869	0.422946	0	0.290135	0	1.89517	0.0727413
MSTRG.16870	0.0359323	0.109655	0.166627	0.144003	2.30747	0
MSTRG.16888	0.054974	0	0	0.103901	0	1.34357
MSTRG.1689	0.174418	0	0	0	0	0
MSTRG.16895	3.52111	0.0604043	5.61402	0.0286347	0.426234	0
MSTRG.16903	3.76452	2.10376	2.31501	0.834164	0	0
MSTRG.1693	13.3637	19.2897	8.55606	17.9365	6.99685	22.8223
MSTRG.1694	0.600998	0	3.25269	0.060817	12.5539	0
MSTRG.16942	0	2.28526	0	1.27393	0	0.368053
MSTRG.1696	1.22919	0	0	0	0	0
MSTRG.16978	11.8577	55.4187	1.36916	35.9235	2.44502	4.79813
MSTRG.1699	18.3551	15.3495	24.5851	12.9239	19.4502	11.3329
MSTRG.16992	0.958272	1.5752	1.57201	1.4214	1.83644	7.86256
MSTRG.16997	1.47673	0.45258	0.430695	0.729813	0.177899	0.082983
MSTRG.16998	25.7016	1.67789	28.4638	3.30217	6.14431	0.365711
MSTRG.1700	3.95399	0.273157	4.08392	0.0991257	1.24251	0.119989
MSTRG.17027	49.6508	18.8221	40.8252	14.2156	52.2387	10.5307
MSTRG.17037	0	0	0	0	1.59301	1.98892
MSTRG.17043	2.69973	1.78582	5.87473	2.40659	4.51868	20.1338
MSTRG.1706	16.4304	16.6079	14.63	11.1951	16.4079	15.8703
MSTRG.17072	5.0579	0.479935	5.44448	0.504753	6.45661	0.45693
MSTRG.17073	55.2323	101.661	72.6719	68.0328	73.8868	19.4152
MSTRG.17078	4.53893	2.09891	2.99691	1.79329	5.39975	1.49268
MSTRG.17080	21.3081	19.05	20.7372	16.6043	25.1501	19.1348
MSTRG.17085	0.00904867	0.957355	0.0261847	1.05961	0.144412	0
MSTRG.17107	0.03825	0	0.0979587	0	0	0
MSTRG.17109	1.75549	4.60328	0.851735	0.803094	0.357353	0.15024
MSTRG.17130	263.352	0.656899	192.67	2.14915	194.802	1.67441
MSTRG.17132	4.48685	0.23783	4.34159	0.294073	7.55173	0
MSTRG.17136	0.680982	8.01865	0.958858	2.69839	0.413929	12.4255
MSTRG.17137	12.6875	23.9211	18.9474	32.3283	11.2284	101.965
MSTRG.17139	1.53111	0.767819	0.293501	0.206948	1.09677	5.78502
MSTRG.1714	0.28534	0	16.6304	3.96222	0.424495	0
MSTRG.17146	5.63976	0.660954	3.25252	0.833168	4.77063	0
MSTRG.17147	9.91136	12.9531	5.05756	11.0877	10.7637	10.4534
MSTRG.17173	0.992415	0	1.91436	0	3.95712	0.0756217
MSTRG.17187	2.17547	2.83414	1.15373	0.928443	0.775439	4.00767
MSTRG.17192	4.26388	0.605832	10.2506	1.46005	8.37232	8.58755
MSTRG.17196	2.03989	0.512335	6.17984	9.71708	7.17786	8.18802
MSTRG.17211	0	0	1.93099	1.50532	0	0
MSTRG.17226	15.9408	50.2829	19.8306	94.7527	29.5483	35.1099
MSTRG.17228	34.4385	13.5287	73.9998	13.4055	25.757	0.841181
MSTRG.17235	12.2237	0.541751	10.1611	1.6541	7.76667	0.391935
MSTRG.1724	4.42291	5.63611	0	0.0311647	0.971692	0.354154
MSTRG.17247	4.36895	2.68779	5.31558	1.77435	4.20084	1.29361
MSTRG.17260	29.8809	52.1613	32.7554	56.056	28.8499	84.0544
MSTRG.17271	0	0.179741	0.0780643	0.143082	1.08876	0.112438
MSTRG.17272	0.0526783	0.33863	0	0.466529	3.43599	0.741206
MSTRG.17273	5.29815	0.31164	2.45444	1.00231	0.0148793	0.00931033
MSTRG.17274	16.1133	0.18057	12.4334	0.948628	0.0902463	0
MSTRG.17275	0.11333	0.331287	0	0.0861213	1.95517	0.733534
MSTRG.17288	0	0	0	0	0.365194	0
MSTRG.1730	6.96851	4.86328	6.41508	3.61153	10.0591	17.7029
MSTRG.17311	0.00464867	0	0	1.33411	0.078074	0.132867
MSTRG.17323	62.8877	75.105	50.7119	67.7041	82.4814	24.6708
MSTRG.17326	19.1468	16.0398	32.7835	19.2365	19.0518	15.4724
MSTRG.17343	3.08723	0.995407	5.59353	0.868904	7.08279	1.37509
MSTRG.17345	0	0	1.37223	0	3.4463	0
MSTRG.17348	0	0	5.24572	2.30235	0.0844553	0
MSTRG.17349	11.4954	2.2125	13.6897	2.49793	19.0502	3.15173
MSTRG.17397	0	0	0	0.159196	0	0.002636
MSTRG.17430	0.99074	0	0	2.86216	1.70262	0.074405
MSTRG.1744	1.90746	2.63392	0.292528	2.09363	0	0
MSTRG.17454	0.386884	0	1.16452	0.134848	3.36885	0
MSTRG.17463	89.3262	217.993	96.9337	125.153	62.7839	50.4019
MSTRG.1748	5.7728	0	0.230822	0	0.214134	0
MSTRG.17481	15.9611	13.0208	18.1523	9.49544	16.984	7.7711
MSTRG.17490	0.37785	0	0.144547	0	0	0
MSTRG.17491	8.37795	0	15.3758	0.471974	1.45737	0
MSTRG.1750	1.38826	0.442811	0.66122	0.0965977	0.233211	0.46804
MSTRG.17502	0	1.25196	5.39329	2.98588	0	0
MSTRG.17510	1.81718	1.41288	9.66826	0.749382	3.3004	1.61109
MSTRG.17513	2.3558	2.54677	3.93746	4.14157	8.19201	4.68091
MSTRG.17520	37.0559	62.0572	81.7033	41.4106	25.3917	115.121
MSTRG.17528	0.992451	9.76367	0.554757	10.9301	0.731024	6.15294
MSTRG.1754	2.63943	2.21818	0.348171	1.19814	0.488922	0.706283
MSTRG.17552	0.512492	1.413	0.607155	1.04774	0	0
MSTRG.17555	20.6952	17.8592	29.3882	14.9705	20.5776	12.4927
MSTRG.17556	18.3836	12.4743	17.4463	8.18946	14.0081	11.861
MSTRG.17560	1.51385	0.0266963	2.31249	0	1.61946	0
MSTRG.17599	390.175	64.7767	192.679	58.1507	248.648	57.996
MSTRG.176	2.95062	10.111	3.63775	0.958802	0.548424	0.0457237
MSTRG.1760	29.2436	17.3653	12.9118	10.6355	35.4167	14.5161
MSTRG.17605	4.37751	0.491963	7.74353	0.134122	3.0496	0.0871547
MSTRG.17614	0.377472	3.88844	0.0585367	0.724349	0.0567713	0.243746
MSTRG.17619	3.66099	0	0.214597	0.111326	0.480379	0
MSTRG.1762	1.26234	0.084109	1.54465	0.061665	0.704913	0
MSTRG.17637	65.5311	126.872	52.6762	60.266	24.3636	4.46006
MSTRG.17638	0.0814747	0	0.598553	4.85461	0.161989	0.136792
MSTRG.17661	10.6297	7.03792	8.80748	5.27658	13.4068	7.502
MSTRG.17667	0.666391	1.43947	0.0850067	0	0.312934	0.0891067
MSTRG.17670	0	0	0.0223187	2.1251	0.166271	0.0237233
MSTRG.1768	4.12983	1.47848	4.14717	2.429	5.66882	3.21229
MSTRG.17685	6.86967	0	4.82177	0	0.119828	0
MSTRG.17686	1.76961	0	0.970227	0.262882	0	0
MSTRG.1769	0.054787	0.685296	0	2.9441	0.394999	8.74436
MSTRG.17714	0.930315	0.677763	0	0	0.69273	5.08654
MSTRG.1772	15.1973	11.6395	19.283	8.80562	22.6326	9.31206
MSTRG.17757	2.39675	1.67528	3.97299	2.01137	3.78875	2.52994
MSTRG.17772	67.8416	22.8291	0.67956	0.0568853	0.0533027	0
MSTRG.17778	0	0	0	0	0	0
MSTRG.1778	0	0.851362	0	0.273789	0.148922	11.2184
MSTRG.17793	4.58129	2.2463	0.0707797	0	0.265064	0.692606
MSTRG.17795	38.7027	56.4579	40.6913	59.8123	33.3244	61.8966
MSTRG.17798	0	0.138111	0	3.68387	0	0.487692
MSTRG.17801	46.1224	72.2749	70.9784	49.0584	82.2172	188.081
MSTRG.17808	0.737515	0.0739897	0.182829	0	0.744673	0.0230007
MSTRG.1781	1.64694	0.0447313	3.92803	0	0.73947	1.19361
MSTRG.17811	20.6119	31.8258	20.8446	26.782	47.0614	25.014
MSTRG.17813	1.93488	1.84009	6.70406	7.40815	5.75181	3.56212
MSTRG.1782	8.71007	0.054316	12.0582	9.21929	7.73108	8.25042
MSTRG.17822	0.437562	1.43898	0.119965	2.72705	0.676468	0.38348
MSTRG.17825	0	0	0	0	0	0
MSTRG.1784	0.916684	1.89144	1.88995	1.66949	0	0
MSTRG.17841	0.385137	0.021332	2.38973	0.31454	0.788502	0.309672
MSTRG.17843	2.51969	0.563601	0.384842	3.7187	2.36271	1.66151
MSTRG.17852	0.927458	1.08491	1.03095	1.15792	1.00315	0.454233
MSTRG.17853	0.157258	0.141148	0	0.0362053	0.666965	0.753521
MSTRG.17863	5.61096	2.30416	5.68027	3.1588	3.30337	0.154024
MSTRG.17865	0	0.112552	4.63826	0.110239	7.48238	0.548395
MSTRG.17867	0	0	0	0.18081	0	0.0783453
MSTRG.17870	3.51446	0.014469	1.15826	0.003518	0.365872	0.00612433
MSTRG.17875	3.1373	0.113477	1.48635	0	1.11303	0.138828
MSTRG.17888	4.08828	0.0253893	5.26635	0	7.26708	0.043341
MSTRG.17916	0.136152	0.144482	0.00979233	0.118665	0.000525	0
MSTRG.17926	7.15169	2.5536	0.606669	1.05789	0	0
MSTRG.17928	3.56973	14.8354	0	0	0	0
MSTRG.17934	0	2.59557	0	2.5827	0	4.26345
MSTRG.17938	0	3.32963	0	0	0	0
MSTRG.17945	0	0	0	0	0.180239	1.89809
MSTRG.17965	0	0	0	2.33674	0.175469	3.00354
MSTRG.17978	0	0	0	0	3.95433	1.74669
MSTRG.17980	0.094613	0.528284	89.7857	9.64846	7.33173	0.0436933
MSTRG.17993	0	1.57306	0.146516	0	2.59919	0
MSTRG.18008	3.74841	0.97954	4.53449	0.349062	4.20662	0.974278
MSTRG.18012	0.202603	0.369059	0.177223	2.14825	0	0
MSTRG.18019	0	6.5544	0	0.333609	0.013008	1.76668
MSTRG.18024	0	0	0.30594	0.213558	0	1.47281
MSTRG.18029	166.597	0.118721	32.2275	0.65144	71.2827	0.0961067
MSTRG.18033	0.077707	3.72051	0.174842	21.1889	0.403363	184.475
MSTRG.18034	0	0	0	0.124107	0	0.0765323
MSTRG.18053	0.193491	0.856981	2.30511	1.41312	1.34311	2.72269
MSTRG.18058	1.80732	0.922281	3.39402	12.4211	1.91382	1.41025
MSTRG.18063	3.55235	0.111321	3.29659	0.224877	7.28053	3.8086
MSTRG.18064	0	0	0	0.105131	0	2.06994
MSTRG.18091	1.0562	2.32433	0.157148	0.143464	0.475723	1.39984
MSTRG.18092	1.77698	1.72111	0	0	0.036731	0.0813043
MSTRG.18095	5.21788	0	11.9624	0.342421	4.10675	0
MSTRG.18096	0.50134	0.343666	2.3008	0.807546	0.482739	0.115938
MSTRG.18097	8.74491	99.1166	4.94302	12.5765	2.08683	1.01223
MSTRG.18106	28.2842	8.02805	0.0891397	0.0370643	0.219312	0.334791
MSTRG.18107	1.42014	1.41275	0.727096	0.190036	2.25978	3.08531
MSTRG.18109	0	0	3.42164	1.70887	1.55042	1.87513
MSTRG.18115	13.0408	2.38122	11.605	3.21218	8.13535	2.38139
MSTRG.1812	0	0	0.00173767	0	0	0
MSTRG.18128	0	0	0.0629133	0	0.889805	4.5778
MSTRG.1814	12.974	28.1956	15.583	32.9152	15.3521	36.2178
MSTRG.18143	0.068857	0.0514153	0.626989	1.65225	0.523165	2.66212
MSTRG.18144	0	0	0.352748	0.330267	0.0478443	0.51633
MSTRG.18145	5.49415	7.06166	4.98631	4.93173	9.91823	7.56291
MSTRG.18155	3.86056	1.05301	3.75319	0.487615	9.75557	1.15123
MSTRG.1816	0.687906	0.159037	2.25585	0	1.43332	0.260964
MSTRG.18168	1.13989	1.06859	1.20961	2.83286	0.0528287	0
MSTRG.18187	24.2637	25.225	26.8338	16.863	30.2619	12.631
MSTRG.18190	0.803858	0.180338	0	0	3.67899	1.94022
MSTRG.18193	4.76286	0.46521	1.50868	0.411053	0.842991	0
MSTRG.18195	2.33938	1.52888	0.322027	2.26938	0.451103	0.189451
MSTRG.182	0.111672	0.515039	1.00632	0.107029	1.14321	0.0218113
MSTRG.1820	2.50463	0.223061	0	0	3.89411	0
MSTRG.18203	9.33122	4.542	11.1513	4.93435	9.07843	1.9414
MSTRG.18224	0.916044	2.89411	4.22811	2.39368	0.077805	0.226154
MSTRG.18225	2.00911	1.42126	1.00953	0.325281	0.082758	0
MSTRG.18229	0.228933	0.805656	0.042669	0.080552	0	0.062837
MSTRG.1823	0	0	0	0	0	0
MSTRG.18233	12.3689	3.32792	26.4537	7.88861	12.9714	3.77432
MSTRG.18239	24.7048	7.49313	26.6549	11.5707	11.5929	1.88237
MSTRG.18241	19.6136	27.8779	15.1736	22.0118	11.4804	9.35335
MSTRG.18242	18.1301	26.249	11.6188	3.29774	12.5641	4.29992
MSTRG.18248	0.353476	181.02	0	258.54	0.18999	42.7086
MSTRG.1825	12.6784	7.7386	7.02377	3.77569	16.5303	5.41371
MSTRG.18255	0	0.180954	0.364215	0	0.356698	0
MSTRG.18280	23.5337	24.9835	40.8993	35.4364	24.7655	21.6083
MSTRG.18296	0	0	19.3389	1.3163	3.27266	0
MSTRG.18326	0	9.6765	0.260169	7.16602	0.128297	0.24428
MSTRG.18347	0.581583	0.272194	0.791928	0.205607	0.340833	0.192899
MSTRG.1835	18.531	8.32508	3.33781	11.4662	8.03634	0.297975
MSTRG.18357	0	0	0	0	1.45495	1.68682
MSTRG.18358	0	0	0	0	2.24595	1.72943
MSTRG.18374	0.762872	4.40888	0	0	0.655611	0.114647
MSTRG.18377	4.0374	13.8392	2.67258	14.0397	4.17985	5.81446
MSTRG.18393	8.32301	3.57451	3.78033	4.0581	4.08133	0.157604
MSTRG.184	35.4671	95.9171	61.0124	123.744	32.3956	198.74
MSTRG.18403	0.430825	1.1212	0.219784	0.706904	0.236131	0.320925
MSTRG.18408	5.63815	1.32194	13.5029	0.972715	23.4967	1.96724
MSTRG.18410	5.81742	0.0797433	6.05455	1.06541	1.55243	0.218602
MSTRG.18417	1.63705	0.384158	2.306	0	5.59717	0
MSTRG.18420	0	0	0.235165	0.093973	0	0
MSTRG.18434	13.194	6.45864	14.0141	5.95774	6.46211	3.94041
MSTRG.1844	23.1343	12.715	11.6763	4.77873	25.8232	15.521
MSTRG.18440	2.35222	6.14179	18.7781	3.12362	24.1006	0.268153
MSTRG.18456	0.910751	0.432571	0.45994	0.397547	10.9925	11.5415
MSTRG.18464	24.2925	17.3671	28.5845	15.7267	26.2149	16.2987
MSTRG.18466	217.326	160.447	222.952	38.6509	81.2582	18.6404
MSTRG.18478	0.182445	0.474543	0.905995	0	5.17523	0
MSTRG.18483	3.30725	0.302461	0.956269	0	0.822276	0
MSTRG.18500	0.430369	0.0231667	0.0823937	0.0142923	0.048288	0.158208
MSTRG.1852	0.36862	0	0	0	0.0526077	0
MSTRG.18522	0	0	4.05773	0.351424	0.0745287	0
MSTRG.1855	17.4252	107.178	31.2598	81.8204	39.0355	96.1391
MSTRG.18552	0.175797	0.438028	0.317718	0.514245	0.279008	3.02889
MSTRG.18559	8.00137	17.6144	14.4322	19.3793	3.98228	0.303494
MSTRG.18567	3.04959	2.28797	0.591555	0.635549	2.00636	1.04128
MSTRG.1860	4.9289	2.31751	0.142772	0.194868	0.395424	0.147943
MSTRG.1861	7.33433	5.59972	9.33803	4.54786	10.7725	6.28624
MSTRG.18613	2.9251	7.90625	0	0	2.48281	0.910848
MSTRG.18614	0.078298	0	0.0830703	0.0172043	0.0477263	0
MSTRG.18616	1.31974	1.9842	0	0	0.256649	0.0579173
MSTRG.18630	1.71318	0	1.41814	0	0	0.483712
MSTRG.1864	0	0	1.75398	0.0793723	1.35916	0
MSTRG.18643	1.25988	0.0812377	1.83375	0.0868003	0.742643	0
MSTRG.18645	0	0	15.4617	4.43577	0.749128	0.11822
MSTRG.18646	2.83346	0.199338	0	0	8.51961	0.856984
MSTRG.18647	0	0	0	0	0.243866	1.87564
MSTRG.1866	1.19324	0.854522	0.337017	2.84028	0.567882	0.0715707
MSTRG.18661	0	0	0	0	2.63228	3.92462
MSTRG.18664	0	0	0.279548	0.82653	0.301328	1.69933
MSTRG.18669	12.927	7.09383	28.607	8.29205	19.1291	1.84571
MSTRG.18671	45.4828	0.566606	26.0744	2.47451	24.024	0.528704
MSTRG.18676	5.84329	0.238859	0	0	0.0988217	0
MSTRG.18678	0	0	0.631391	2.39495	0.059518	0
MSTRG.18683	3.98981	0.185078	5.46123	0.357245	0.205506	0
MSTRG.18691	3.89563	2.40302	7.80081	6.93687	0.0835367	0.0530183
MSTRG.18697	1.43093	0.168518	2.67739	0	0.600442	0.0943283
MSTRG.18698	0	0	0.0506553	0.0283153	0	0.0941703
MSTRG.18701	0.140454	0	0.15491	0.0389367	0.192014	0.171427
MSTRG.18705	13.8363	19.8707	15.2007	13.706	0.352797	0.12494
MSTRG.18706	0	3.33622	0	0.605895	0	0
MSTRG.18709	0.326885	0	2.31953	0	12.754	14.1149
MSTRG.18725	0	0	0	0	0	0
MSTRG.18727	9.46065	0.35241	7.87908	0.905678	0	0
MSTRG.18728	0	0	0	0	0	0.0224733
MSTRG.18733	0	0	0	0	9.06874	9.21731
MSTRG.18735	0.319715	0.179961	1.36187	5.36681	0.184631	0
MSTRG.18737	0	0	0	0.092832	0.083878	0
MSTRG.18738	7.77886	5.95123	14.5656	7.36407	0	0
MSTRG.18741	0	0	0	0	0	0
MSTRG.18742	0	0	0	0	0	3.7113
MSTRG.18746	10.9397	6.12379	14.9361	6.7324	0.741534	0.0284353
MSTRG.18756	2.85157	8.71147	1.41527	4.01424	0	0
MSTRG.18758	13.8169	10.5576	16.5721	9.2089	0	0
MSTRG.18761	2.70388	0.249333	3.24135	1.23973	0	0
MSTRG.18768	0	0	2.13658	0.174679	0	0
MSTRG.18773	0	0	0	0	1.22837	5.20973
MSTRG.18777	7.01989	4.77171	5.29494	8.25195	0.41601	0
MSTRG.1878	1.36631	0.396693	1.53424	0.214079	8.51645	0.185958
MSTRG.18786	0	0	1.42067	0.278527	0.953477	0.520352
MSTRG.18789	12.5291	0.759325	14.3584	0.428635	18.703	0.485758
MSTRG.18793	0.2554	0	0	0	1.70773	0.57488
MSTRG.18795	0	0.172731	0	0.342653	0	0
MSTRG.18800	314.227	1.06718	147.742	2.34152	180.786	3.25088
MSTRG.18803	11.2999	4.36251	11.5447	3.68196	0.0817363	0.0149913
MSTRG.18805	22.3625	6.10408	28.5051	2.86327	0	0
MSTRG.18813	0.431862	0.779169	0	0	0.0619603	0
MSTRG.18814	7.4854	1.18143	3.87672	0.751301	0	0
MSTRG.18818	13.4283	13.1901	13.3204	16.9662	0	0
MSTRG.18835	2.04275	0.539366	2.01492	2.1139	0	0
MSTRG.18848	0	0	0	0.314241	0	0
MSTRG.18851	0	0	0	0.410964	0	0.0582163
MSTRG.18852	0.559129	0.120717	2.18047	0.892269	0.411395	0
MSTRG.18853	26.6903	0.902332	0.253334	0	3.03883	0.052522
MSTRG.18866	1.12209	0.14653	8.74238	3.81734	0.0849713	0.146344
MSTRG.18867	1.16796	0.331651	0	0	0	0
MSTRG.18868	14.6233	9.54076	0	0	0	0
MSTRG.18871	11.4086	9.77335	0	0	0	0
MSTRG.18878	90.4905	12.2289	0	0	0.0286903	0.0187413
MSTRG.18883	10.5125	1.73197	17.7787	2.8877	23.0429	2.45848
MSTRG.18885	0.451554	1.97513	0	0	0	0.0399113
MSTRG.18886	76.1494	16.6258	0.636473	0	5.13198	0.592933
MSTRG.18893	7.13778	0.95737	0	0	0	0
MSTRG.18894	0	0	0	0	0	1.53747
MSTRG.18900	1.02955	0	0	0	0	0
MSTRG.18904	0.025409	0	14.3391	3.81125	18.1642	6.40162
MSTRG.18921	17.4959	74.7032	8.83136	41.8274	8.72117	76.6579
MSTRG.18924	8.69392	0	4.87814	0	31.1357	0
MSTRG.18931	0.579528	0.287509	0.71112	0.0939033	6.04642	5.50436
MSTRG.18940	1.63781	0.0919467	1.54382	0	3.1307	0
MSTRG.18952	0	0	0	0	0.685234	38.3845
MSTRG.18954	11.2806	6.87043	10.1418	5.35178	8.794	2.32199
MSTRG.18956	1.32459	6.67918	0	0	0	0
MSTRG.18959	8.95071	17.0163	0	0	0	0
MSTRG.18962	0.443416	0.0744587	9.95072	5.43016	0	0
MSTRG.18969	0	0	0	0	2.95412	3.28466
MSTRG.18970	0.405819	0	0	0	9.68745	4.49681
MSTRG.18971	23.4333	20.5359	17.2527	12.0539	18.7129	15.9584
MSTRG.18973	26.0018	32.9418	21.0746	25.1091	12.9213	31.1465
MSTRG.18977	10.4924	0.332379	10.9582	0.870515	0.0364677	0
MSTRG.18989	48.2226	62.397	35.0812	76.7114	42.3541	48.4668
MSTRG.18996	2.28007	0.073798	0	0	0	0
MSTRG.1900	8.01978	0.760438	0.282706	0.574767	2.38049	0
MSTRG.19003	0.0466853	0.0493193	0.0944253	0.0293413	0.347408	0.164479
MSTRG.19036	0	0	0	0	2.03732	1.89088
MSTRG.19038	0.132288	0	0.797702	0.48824	0	0
MSTRG.1907	2.05652	0.535694	0.552656	0.498678	4.57427	0
MSTRG.19076	0	0	0	0	4.4404	2.34878
MSTRG.19090	0.216229	0.087139	0.0828313	0.215814	3.26734	0
MSTRG.19094	0.0526753	0.0563967	1.06869	0.791291	0	0
MSTRG.19103	0	0.0787527	0.0897723	0.114098	0.208783	4.0427
MSTRG.19112	0.234258	0.0824913	2.07288	2.97322	0.252263	0.164388
MSTRG.1913	0	0	0	0	3.82634	4.09114
MSTRG.19144	0	0	0.251543	0.483295	0	0
MSTRG.19150	0.0766137	0	0.541384	0.962841	0	0
MSTRG.19151	0	0	0.141324	0.85743	0	0
MSTRG.19154	0	0	0.170778	0.541999	0	0
MSTRG.19156	0	0	0.214604	0.794375	0	0
MSTRG.19165	0	0	0.0670713	0.60729	0	0
MSTRG.19166	0	0	0.047157	0.104351	0	0
MSTRG.19171	0	0	0.0183463	0.0523747	0	0
MSTRG.19176	0	0	0.067794	0.279001	0	0
MSTRG.19181	0	0	0.148358	0	0	0
MSTRG.19183	0	0	0	0.161429	0	0
MSTRG.19185	0	0	0.0774097	0	0	0
MSTRG.19186	0	0.280654	0.207179	0.0770823	0.143275	0.195655
MSTRG.19187	0	0	0.050776	0.0742377	0	0
MSTRG.19189	0	0	0.0189823	0	0	0
MSTRG.19191	0	0	0	0.0608937	0	0.0708633
MSTRG.19192	0	0	0.0644773	0.0773083	0	0
MSTRG.19195	0	0	0	0	0	0
MSTRG.19197	0	0.009567	0.0791817	0	0	0
MSTRG.19199	0	0	0	0.0525113	0	0
MSTRG.19201	0	0.0451777	0.0524513	0	0	0
MSTRG.19205	0	0	0.059848	0	0	0
MSTRG.19206	0	0	0	0	0	0
MSTRG.19208	0	0	0.085812	0	0	0
MSTRG.19210	0	0	0	0	0	0.0843237
MSTRG.19211	0.082074	0	0	0	0	0
MSTRG.19214	0	0	0.0613817	0.067755	0	0
MSTRG.19219	0	0	0	0	0	0
MSTRG.19223	0	0.0678857	0.0698827	0.0700947	0	0
MSTRG.19229	0.054117	0	0.10136	0.16319	0	0
MSTRG.1923	3.38924	0.799089	0.977304	1.32526	13.6368	6.17875
MSTRG.19231	1.02557	4.6002	0.953534	2.13934	0.653447	2.78512
MSTRG.19232	0	0.135161	0.163423	2.80446	0	0
MSTRG.19234	0.0158163	0	6.95553	2.57932	8.91198	0.835968
MSTRG.19235	0	0	0.790155	0.315833	0.560191	0
MSTRG.19246	0	0	0	0	0	0.434578
MSTRG.19250	9.28939	18.4114	0	0	8.0719	0
MSTRG.19251	9.48624	5.56857	10.6007	4.94585	11.3815	4.39313
MSTRG.19252	0.472355	0.264672	1.74157	1.14962	0.560086	0.220874
MSTRG.19253	0.120222	0.286563	1.55566	3.11578	0.30353	0.644925
MSTRG.19262	0	0	0	0.094697	0	0
MSTRG.19267	0.079327	0	0.864909	6.90949	0	1.52751
MSTRG.19271	0	0	0.0436277	0.370289	0.0444483	1.92364
MSTRG.19275	0.0340233	0.116123	0.383582	0.428079	0.087479	2.66091
MSTRG.1928	0	0	0	0	0	0.100266
MSTRG.19281	0.412657	0.480199	0.148039	0.330596	0.172182	0.388453
MSTRG.19297	1.7514	0.825535	1.54275	1.7587	1.65005	1.48418
MSTRG.1930	0	0	0	0	0	2.2435
MSTRG.19306	0.025423	0	0	0	0.0784053	1.15983
MSTRG.19308	0	0	0.233511	0.0707887	0	0
MSTRG.19309	0	0.0652833	0.303407	0.674812	23.0944	31.4697
MSTRG.19314	4.19128	0.229322	0	0	5.83146	0.103351
MSTRG.19315	2.81716	0.321276	0	0	3.42362	0.138961
MSTRG.19318	0.174964	5.32959	32.9799	1.2669	3.12571	0
MSTRG.19321	0.382478	0.782493	0.113871	0.99159	0.921385	1.30242
MSTRG.19325	0	0	1.32837	0	0	0
MSTRG.19328	29.228	45.0919	14.5009	32.023	7.86942	19.467
MSTRG.19332	0	0	1.04191	0.139497	5.97459	5.03228
MSTRG.19336	4.52396	1.56727	0	0	0	0
MSTRG.1934	0	2.16105	0	2.48028	0	0
MSTRG.19342	0.0817057	0	32.3802	17.8653	0	0
MSTRG.19346	6.47184	0.429325	0	0	0	0
MSTRG.19350	6.10837	4.08212	4.10228	1.0573	2.88275	4.26651
MSTRG.19354	39.0672	80.3337	26.8674	10.143	40.9916	62.8275
MSTRG.19364	1.07881	0	0	0	2.95289	0.482062
MSTRG.19368	39.051	50.9463	28.9876	13.3235	40.7703	14.0624
MSTRG.19379	0.00672767	0	0.00521833	0	2.69191	2.79669
MSTRG.19381	18.5697	13.4809	0	0	5.49946	5.85434
MSTRG.19386	9.10233	0.151536	0	0	0	0
MSTRG.19387	20.0635	7.34995	3.97077	0.934609	1.75717	0.50477
MSTRG.19393	37.883	2.0021	0	0	0	0
MSTRG.19399	25.9628	25.1501	6.8265	3.22546	0	0
MSTRG.19400	0	0.062635	0.031075	0.0353663	4.05515	0.330645
MSTRG.19407	0.174882	0	33.3986	14.4485	0	0
MSTRG.19415	0	0	0	0	4.23349	3.46405
MSTRG.1942	1.28898	0	0.371756	0.265086	1.14587	0.104972
MSTRG.19420	0.0251673	0.00240533	0.432072	0.00789733	0.0138653	0
MSTRG.19428	2.52306	2.19515	0.169498	0.930553	1.24405	0.163536
MSTRG.19437	0	13.7314	0.543622	10.2011	0.436608	2.94361
MSTRG.19441	0	0	4.58772	0	0.585138	0
MSTRG.19447	8.2372	6.57749	12.9523	5.74872	8.04664	5.6855
MSTRG.19449	0	0	2.1063	0.113785	0	0
MSTRG.19452	2.99105	12.4472	4.53785	18.7753	2.89009	12.1885
MSTRG.19468	7.81681	2.88794	11.7305	2.74337	8.04495	2.31189
MSTRG.19470	0.183029	20.314	0.721007	26.3931	1.14523	2.55358
MSTRG.19471	0	0	8.87436	1.74115	0	0
MSTRG.19474	2.62026	0	0.469958	0	1.67445	0
MSTRG.19478	0.0798637	0	1.02575	0.321286	0.0401203	0.474924
MSTRG.1948	1.47443	0.450575	0.855984	0.197183	2.35497	0.635733
MSTRG.19483	10.091	7.38515	10.9581	4.36919	15.8035	5.11189
MSTRG.19484	0.555922	0.265551	3.42861	0.679377	1.62431	1.56578
MSTRG.19488	9.19565	1.01152	14.337	1.38625	0	0
MSTRG.19500	17.6774	11.2029	18.4435	11.663	0	0
MSTRG.19501	10.8848	0.386463	13.7804	0.555029	1.81156	0.54491
MSTRG.19502	79.6099	86.168	79.9992	81.1296	104.292	123.33
MSTRG.19504	0	0	18.3061	0.505446	0	0
MSTRG.1951	38.0455	9.08369	4.60003	9.77657	2.97691	3.36885
MSTRG.19512	0	0	0	0	5.1929	4.69195
MSTRG.19538	0.171847	0.018208	0.084015	0.0787393	1.66189	575.006
MSTRG.19540	0.280835	0	9.15744	3.25015	0.984736	0.562351
MSTRG.19548	17.8054	7.94374	0	0	0	0.011841
MSTRG.19554	27.4766	32.8127	0	0	0	0
MSTRG.19559	0.718059	4.74963	0	0	0	0
MSTRG.19562	0	0	0.288037	1.45018	0	0.104991
MSTRG.19564	0	0	0.071769	0.077304	0.616219	0
MSTRG.19565	0	0	0	0	0	0
MSTRG.19566	0	5.00029	0	0	0	0
MSTRG.19577	9.01463	11.1191	0	0	0	0
MSTRG.19583	50.6562	29.136	41.1124	15.8231	46.9275	41.5903
MSTRG.1959	24.3434	45.1446	23.2031	49.6384	16.9663	71.0774
MSTRG.19597	1.92283	0.0314543	1.59415	0.083705	0	0
MSTRG.19605	0	0	0.112758	1.54637	0	4.75132
MSTRG.19620	0	0	0	0	5.10876	2.21599
MSTRG.19624	0.98606	0.147776	1.25912	0.388237	2.44742	1.75658
MSTRG.19625	1.8051	1.87592	1.01299	1.87381	1.08559	4.19035
MSTRG.19629	3.24688	0.094059	2.57469	0	0.584587	0.0656633
MSTRG.19631	16.7321	3.68306	22.9632	1.34288	12.8441	1.16364
MSTRG.19632	0.802125	1.6945	0.969695	2.41315	0.167353	0
MSTRG.19643	0	0	0	0	9.60667	1.0001
MSTRG.19644	10.7525	0.302954	9.59236	0.227565	10.7071	0.435952
MSTRG.19645	0	0.131664	0	0	0	13.1703
MSTRG.19646	0	0.0599707	0	0	1.53174	1.92942
MSTRG.19647	0	0	2.66343	1.26259	0	0
MSTRG.19648	3.00478	0.0392187	3.73983	0	4.27697	0.14839
MSTRG.19649	0	0.036316	0.810575	2.15007	1.2543	2.1974
MSTRG.19654	1.7573	4.55628	3.27287	3.08768	22.8903	2.5031
MSTRG.19655	2.11029	1.36403	2.07858	1.72345	2.2314	3.50858
MSTRG.19657	31.4304	25.6938	35.4035	23.9963	40.94	27.283
MSTRG.19659	5.05134	0.0800353	10.7773	0.0363343	15.5674	0.403691
MSTRG.19674	0.0796443	0.0311123	0.0598247	0.0219717	3.04631	3.33588
MSTRG.19676	9.33854	5.1718	10.471	4.97609	3.62387	0.0707887
MSTRG.1968	35.6543	639.843	29.4886	694.948	20.5303	279.133
MSTRG.19691	0.0745673	0	0	0	3.09149	0
MSTRG.19702	1.93563	0	1.04612	0.351228	2.80148	0
MSTRG.19707	3.91824	0.162322	0	0	0	0
MSTRG.19710	7.99995	0.0693387	3.44435	0.480975	0.51527	0.062188
MSTRG.19713	0	1.6889	0.232961	1.06028	0	0
MSTRG.19716	0.751452	0	4.03431	0	1.22217	0.428082
MSTRG.19717	0	0	0	0	3.28453	0.464578
MSTRG.19718	0	0	0	0	8.39567	0.110844
MSTRG.19719	0	0	0	0	25.4112	0.96501
MSTRG.19720	0	0	0	0	23.5623	2.18635
MSTRG.19724	31.1139	2.214	0	0	0	0
MSTRG.19725	0	0	0	0	0	0
MSTRG.19726	6.7649	3.02043	1.4941	1.64035	2.99286	1.10506
MSTRG.19728	10.4244	8.74185	4.68608	2.16305	3.03494	0.512291
MSTRG.19730	1.63031	0	0	0	0	0
MSTRG.19734	1.0277	1.75842	12.0902	9.00957	9.20491	9.66389
MSTRG.19737	23.4487	18.3774	17.7655	9.23531	23.4856	3.69257
MSTRG.19740	32.0074	7.59752	24.7952	10.8507	25.0941	2.81419
MSTRG.19741	0	0	2.00964	3.26778	4.2338	1.1937
MSTRG.19745	0.036066	0.021545	0.0352517	0.0824417	0.0375137	0
MSTRG.19746	0.929493	0.016893	3.27343	0.152275	1.37273	0
MSTRG.19747	16.2657	1.89139	22.1663	1.77505	17.7088	0.652084
MSTRG.19748	32.6394	6.84309	31.0301	3.8554	47.8234	2.24109
MSTRG.19755	38.9197	18.7803	59.7043	61.9423	9.62505	0.63462
MSTRG.19757	7.88433	5.66695	16.2121	6.07244	7.11925	1.58939
MSTRG.19759	5.04466	1.35671	7.75425	1.84642	4.89582	0.69246
MSTRG.19762	2.03406	2.74894	3.08294	7.18197	5.85845	2.17842
MSTRG.19764	4.35	1.62651	2.7819	2.02011	4.01065	7.9838
MSTRG.19806	20.5472	19.7896	20.7355	27.3977	47.2439	280.104
MSTRG.19809	13.4793	7.16737	2.23859	0.577118	1.60374	0.408164
MSTRG.19811	0	0	0	0	0	0
MSTRG.19822	0.279403	1.09363	0	0	0.18244	0.805539
MSTRG.19838	0	0	0	0	6.08455	0.357461
MSTRG.19839	0	0	0	0	4.12356	0.827566
MSTRG.19840	2.84794	0.304432	0.0269207	0	3.04213	0.303383
MSTRG.19853	0.599712	6.51339	0.0314293	15.6038	0.0812943	0.891926
MSTRG.19855	1.54173	0.223437	1.22329	0.219811	1.23703	0.24664
MSTRG.19856	0	0.0726417	0.301677	0	0.0831993	0
MSTRG.1986	0.0939517	0	0.0687227	0	0.180703	0.228012
MSTRG.19862	0.964085	0.0171447	6.35356	0.0943567	1.8359	12.4186
MSTRG.19863	2.72667	6.77376	5.42061	3.37069	29.0512	5.46338
MSTRG.19864	1.17111	0	7.27095	0.11686	2.8037	12.3686
MSTRG.19865	0.0922353	0.0463207	9.34491	3.96757	2.26128	1.86958
MSTRG.19866	0.591517	4.54051	1.15333	1.28199	0.734659	0.693181
MSTRG.19868	16.5617	3.2219	10.4786	3.56235	7.73412	0.242071
MSTRG.19870	0	0.407062	2.16244	4.05459	0.346533	0
MSTRG.19872	45.9817	3.4439	15.1849	4.22023	11.8046	0.349729
MSTRG.1988	126.696	14.0353	108.151	55.706	0	0
MSTRG.19886	0.203452	0.220348	0.259808	1.20164	0.285455	1.53539
MSTRG.19891	0.063118	0	0.188076	1.05342	0.537032	7.32498
MSTRG.19893	0	0.173905	0	0	0	1.15113
MSTRG.19894	0.128623	2.79013	0.124177	1.74755	0.0667297	1.27523
MSTRG.19897	3.59991	6.47005	3.83969	5.29737	7.15519	16.3424
MSTRG.1990	0	0	0	0	0.164795	2.83303
MSTRG.19903	0	2.47905	0.171876	95.8196	0.0122817	0
MSTRG.19908	0	0.413951	0	2.81491	0	1.70594
MSTRG.19910	14.6686	33.6925	16.7634	45.3631	18.9812	35.4245
MSTRG.19912	0.832696	6.26218	0.758363	10.0946	0.942979	9.93622
MSTRG.19913	0.629871	8.75538	0	0.3646	0.0487713	0.838869
MSTRG.19916	0	0	0	0	0	0
MSTRG.19917	0	0	0	0.27462	0	0
MSTRG.19924	168.247	24.5402	187.585	23.2893	141.656	27.8265
MSTRG.19958	0	0	3.62785	0.419312	0	0
MSTRG.19970	5.57526	4.01967	11.2928	7.31343	3.49192	1.73263
MSTRG.19972	20.4931	21.7456	23.2771	28.1227	29.6615	24.3691
MSTRG.19987	3.08887	6.80371	2.28354	3.38974	16.6158	5.85972
MSTRG.19992	0.384813	12.1143	0.051187	1.60026	0.355037	0.210614
MSTRG.19995	1.51587	0	1.20269	0.191247	0	0
MSTRG.20018	34.3818	10.6158	35.9311	2.34961	31.4807	3.66784
MSTRG.20035	1.52807	0.0989377	2.95338	0.136865	1.08101	0.70918
MSTRG.2004	0.172523	6.66468	0	0.894767	1.30915	16.5761
MSTRG.20064	9.39839	1.30972	3.67938	0.640857	11.9023	1.42735
MSTRG.20075	1.86752	0	2.47865	0	2.10626	0
MSTRG.20084	16.4525	0.259668	1.27302	0	43.042	0.1935
MSTRG.20085	6.36908	0.839241	10.1537	0.30744	0	0
MSTRG.2009	0	0	0	0.153375	0.85969	18.899
MSTRG.2011	14.5258	13.0233	29.2983	14.7086	0	0
MSTRG.20142	53.5895	0.122668	33.1202	0.250682	106.474	0.257922
MSTRG.20174	1.09391	0	2.08542	0	1.132	0
MSTRG.20177	2.26889	0	1.21607	0.0551463	3.3506	0
MSTRG.2018	3.10147	1.06081	4.05251	2.34404	0	0
MSTRG.20189	3.22718	0.448784	2.77267	0.402241	1.03684	0.603427
MSTRG.20199	22.8716	28.2255	18.7304	100.757	18.4544	56.5066
MSTRG.20217	3.46005	3.37828	1.76644	1.7379	1.75607	0.422978
MSTRG.20222	2.45986	0.218981	0	0	0	0
MSTRG.20223	3.99879	0	0	0	0	0
MSTRG.20232	0	0	0	0	0	0.253008
MSTRG.20257	0	0	0.48847	0	3.19269	0
MSTRG.20263	1.37424	0.683791	0.677128	0.169786	0.760004	0.0447567
MSTRG.20272	4.43551	0	12.3878	0.171442	3.10817	0
MSTRG.20286	7.5691	0.0832977	11.1305	0.230418	7.00599	0.737637
MSTRG.20287	1.85121	2.41536	0.236006	0.413027	0	0
MSTRG.20326	0	2.14942	0	5.14523	0	3.80872
MSTRG.20327	0.531446	0	0	0	0	0
MSTRG.20337	1.2727	0	0.935716	0	4.09393	0
MSTRG.20347	7.81578	19.9713	10.9486	9.84147	4.63261	14.095
MSTRG.20380	41.8436	55.5414	20.7268	27.596	40.3377	51.3552
MSTRG.20392	46.2494	45.2384	78.9371	36.4195	75.3272	91.4676
MSTRG.2042	39.7296	19.2854	76.5171	61.9978	17.1483	28.063
MSTRG.20422	0	0	0	3.7882	0	0
MSTRG.2045	0	0	1.04445	0.0887567	0	0
MSTRG.20456	0	0	8.78951	22.7561	30.1436	4.04527
MSTRG.2048	13.1463	14.56	0.212985	0.166831	18.0026	1.30632
MSTRG.20491	8.35848	0.352367	13.2595	0.49658	7.17097	1.42168
MSTRG.20497	10.407	0.0108817	13.8615	0	0.207054	0.100619
MSTRG.20504	0	0	0.101735	0.862698	0	0
MSTRG.20517	17.7186	6.85525	15.3204	4.42144	19.151	7.12872
MSTRG.2052	0	0	4.67367	4.13121	0	0
MSTRG.20520	1.21697	0.559157	0.821209	0.37648	2.60765	0.172845
MSTRG.20523	1022.96	14.0547	583.09	104.038	686.627	25.9638
MSTRG.20525	9.02413	1.02912	3.1391	0.0970163	10.1857	0.120093
MSTRG.20531	5.4781	6.24302	6.87012	6.94133	9.60725	8.16283
MSTRG.20536	18.5378	1.70235	22.4809	9.57196	12.2685	4.25598
MSTRG.20543	278.38	61.8756	318.689	63.1972	453.634	63.3757
MSTRG.20548	0.951711	0.370812	4.22048	0.239631	0.55954	0.235621
MSTRG.20553	12.0331	2.90717	19.1716	3.43974	10.5622	1.53192
MSTRG.20558	410.403	235.398	405.557	287.804	434.564	207.121
MSTRG.20567	0	1.5693	0	0.342846	0	6.53157
MSTRG.20568	0	0.993996	0	0.768491	0	2.96577
MSTRG.20570	0	1.52378	0	0.976165	0	10.72
MSTRG.20582	2.58601	0	0	0	1.38596	0
MSTRG.20586	0	0	0	0	0.0408497	62.0146
MSTRG.20587	1.89972	1.8225	1.43412	1.87542	2.11899	6.94641
MSTRG.2060	53.4051	6.95275	37.5302	9.68237	25.3834	8.39321
MSTRG.20602	3.60185	0.147352	2.3944	0.00789933	0.638601	0
MSTRG.20615	8.88814	0.726059	11.7143	0.398345	4.94985	0.297465
MSTRG.20618	0.779571	1.24847	0.658028	0.574674	2.15216	2.34281
MSTRG.20655	2.47244	0.196201	1.46109	0.480764	0.33131	0
MSTRG.20665	18.0052	0.0686783	1.57235	0	0.265755	0
MSTRG.2069	0	0	0.992439	0	3.24606	0
MSTRG.20691	3.78775	0.710098	7.95524	0.268023	75.5148	0.0908903
MSTRG.20692	0	0	1.35534	1.93783	1.61911	7.12928
MSTRG.20694	0.735864	0.975682	5.51923	1.58982	0.746957	0
MSTRG.20699	69.3016	79.6699	153.032	46.7813	97.4876	37.738
MSTRG.20711	3.58728	2.96119	2.81534	2.79764	2.7104	3.0399
MSTRG.20718	0	0	0	0	0	0
MSTRG.20719	1.57665	14.2188	2.3286	2.35886	1.32891	1.57069
MSTRG.20720	1.22495	2.61564	1.14609	1.08524	0.882093	2.11009
MSTRG.20757	0	0	6.84527	1.93423	8.38805	1.70396
MSTRG.20761	2.59231	0	3.7458	0.0706403	0.419576	0
MSTRG.20775	151.746	84.3126	183.795	47.2663	115.459	58.8337
MSTRG.20784	0.703586	4.88615	0	0	0	0
MSTRG.20785	1.45753	5.20764	0	0	0	0
MSTRG.20798	0.0991623	0.373237	0.158445	0.021332	0.00999333	0.00270367
MSTRG.20801	0.064086	0	4.83365	0.214394	0.521974	0
MSTRG.20802	32.9658	48.0447	19.8843	27.2395	23.2695	14.0684
MSTRG.20812	0.228671	0.198115	1.81837	0.442278	0.178385	0
MSTRG.2082	39.5766	16.1293	43.4503	11.6411	28.3365	6.49553
MSTRG.2084	82.4563	57.7503	137.468	67.1561	104.77	44.4353
MSTRG.20887	2.85098	0	2.90003	0.133068	0.755949	0
MSTRG.20891	4.98313	0.99031	6.50873	1.47643	3.3655	1.08354
MSTRG.20898	20.4394	19.2206	21.4005	3.75563	27.4254	5.22441
MSTRG.209	18.3762	16.459	13.5067	22.8763	8.31888	65.948
MSTRG.20903	1.74941	2.3919	0.938792	2.60308	0.637935	0.317497
MSTRG.20904	17.2341	9.70233	18.3183	10.6665	28.2606	8.28696
MSTRG.20905	1.46486	1.07612	3.83816	0.37284	6.03499	0.170877
MSTRG.20919	22.9337	5.27276	0.049104	0	0	0
MSTRG.20925	0	0	0.321804	3.46953	0.073789	0.463274
MSTRG.20929	0.1284	0.0865143	2.21837	0.292148	3.20762	2.04492
MSTRG.20932	5.3009	4.4406	0	0	0	0
MSTRG.20934	1.296	1.663	2.38753	0.457469	0	0
MSTRG.20941	63.2079	48.0487	76.875	40.9505	71.75	35.8841
MSTRG.20942	11.2727	11.9462	13.3265	5.61941	26.1041	12.5078
MSTRG.20944	0.116832	0.070698	0.363998	0.0978637	1.14202	0.079899
MSTRG.20945	0	0.041541	0	0.0217067	3.60233	0.67904
MSTRG.20946	0.0877777	2.64043	0	1.76056	0	0
MSTRG.20948	1.34912	0.236965	0.451649	0.119334	0.680635	0
MSTRG.20949	111.894	19.571	99.8152	7.60302	0	0
MSTRG.20950	111.828	31.2644	98.029	15.3197	22.7262	5.33488
MSTRG.20961	0.439033	3.74171	1.07624	0.378435	0.574316	0.161121
MSTRG.2097	0.668485	3.68928	0.433216	0.376507	0.099968	0.0922313
MSTRG.20990	43.9916	34.7518	43.6809	41.835	8.14866	2.17307
MSTRG.20996	1.81848	0.164775	2.82192	0.756294	0.125732	0
MSTRG.2101	16.8584	26.7368	0	0.0107033	0	0
MSTRG.21011	4.05033	0.1406	2.63195	0.263018	2.1677	0.0667373
MSTRG.21016	3.12844	0.131827	3.25404	0.283527	1.94107	0
MSTRG.21019	2.33636	0.741402	0	0.0561747	0.0737453	1.08671
MSTRG.2102	3.36074	0.0282713	0	0	0	0
MSTRG.21043	14.2467	16.5289	14.5329	17.1625	0	0.471153
MSTRG.21045	10.6538	4.87802	13.6211	3.78123	18.4254	2.83928
MSTRG.21047	47.8432	50.434	43.5665	31.6801	45.758	34.2997
MSTRG.21055	7.10978	7.6116	8.97786	1.88429	1.82808	0.470729
MSTRG.21061	2.29782	0	0.793494	0	1.79157	0
MSTRG.21073	0.108838	0	1.30584	0.03461	4.63753	0
MSTRG.21076	9.36826	3.14465	15.1545	14.8839	21	2.31094
MSTRG.21083	0	0	0	2.52166	0	0
MSTRG.21088	4.25391	1.23077	5.00769	0.762771	8.06672	0.616221
MSTRG.21089	20.0833	5.1931	33.145	9.46932	43.3907	9.23594
MSTRG.21098	0.0269357	0	2.46291	0.295214	4.44538	0.872825
MSTRG.21107	0.0922293	0	0.0155127	0	1.18841	2.14754
MSTRG.21118	31.0305	33.5228	9.70342	10.4444	16.275	16.8755
MSTRG.21124	8.6009	13.8308	7.14088	9.99043	2.30974	7.85375
MSTRG.2113	8.66159	4.06023	13.3578	8.90546	0	0
[truncated: 2,853 more rows]

## Sheet: Supplementary Table S5
Table S5 The differentially expression lncRNA in different varieties of safflower
CtWW (FBS vs. FS)	CtYY (FBS vs. FS)	Yunhong-7 (FBS vs. FS)	FBS (CtWW vs. CtYY)	FBS (CtWW vs. Yunhong-7)	FBS (CtYY vs. Yunhong-7)	FS (CtWW vs. CtYY)	FS (CtWW vs. Yunhong-7)	FS (CtYY vs. Yunhong-7)
MSTRG.9814	MSTRG.9814	MSTRG.18097	MSTRG.28291	MSTRG.24671	MSTRG.13439	MSTRG.8485	MSTRG.24671	MSTRG.22827
MSTRG.21189	MSTRG.3823	MSTRG.21687	MSTRG.11086	MSTRG.12717	MSTRG.28291	MSTRG.19538	MSTRG.1118	MSTRG.28291
MSTRG.7386	MSTRG.17801	MSTRG.6886	MSTRG.12717	MSTRG.15044	MSTRG.27979	MSTRG.11011	MSTRG.12717	MSTRG.19368
MSTRG.8626	MSTRG.22827	MSTRG.22682	MSTRG.22235	MSTRG.1151	MSTRG.24671	MSTRG.15486	MSTRG.8329	MSTRG.13439
MSTRG.29003	MSTRG.28814	MSTRG.1968	MSTRG.11713	MSTRG.29322	MSTRG.32207	MSTRG.11728	MSTRG.12477	MSTRG.10516
MSTRG.29245	MSTRG.22515	MSTRG.5724	MSTRG.32017	MSTRG.8485	MSTRG.8164	MSTRG.1156	MSTRG.32017	MSTRG.19538
MSTRG.1968	MSTRG.7386	MSTRG.7584	MSTRG.27979	MSTRG.9202	MSTRG.24116	MSTRG.28291	MSTRG.15870	MSTRG.5680
MSTRG.13111	MSTRG.12139	MSTRG.26675	MSTRG.1151	MSTRG.17772	MSTRG.30892	MSTRG.19309	MSTRG.8485	MSTRG.18097
MSTRG.12598	MSTRG.4856	MSTRG.26783	MSTRG.31309	MSTRG.11169	MSTRG.17772	MSTRG.22838	MSTRG.11086	MSTRG.3010
MSTRG.5036	MSTRG.26675	MSTRG.12139	MSTRG.19540	MSTRG.16524	MSTRG.18886	MSTRG.14482	MSTRG.5680	MSTRG.30499
MSTRG.1378	MSTRG.28472	MSTRG.13564	MSTRG.8485	MSTRG.13356	MSTRG.11310	MSTRG.24116	MSTRG.28775	MSTRG.11011
MSTRG.463	MSTRG.12913	MSTRG.21940	MSTRG.24116	MSTRG.13439	MSTRG.11169	MSTRG.12717	MSTRG.8626	MSTRG.2288
MSTRG.18248	MSTRG.3010	MSTRG.22931	MSTRG.19755	MSTRG.24719	MSTRG.31872	MSTRG.2609	MSTRG.22682	MSTRG.12332
MSTRG.15853	MSTRG.20586	MSTRG.9814	MSTRG.31872	MSTRG.8390	MSTRG.28214	MSTRG.9202	MSTRG.13356	MSTRG.27979
MSTRG.15870	MSTRG.30832	MSTRG.28128	MSTRG.19309	MSTRG.22235	MSTRG.23270	MSTRG.29276	MSTRG.30196	MSTRG.24671
MSTRG.97	MSTRG.511	MSTRG.19470	MSTRG.23270	MSTRG.3774	MSTRG.13437	MSTRG.32017	MSTRG.11141	MSTRG.8329
MSTRG.11597	MSTRG.6825	MSTRG.18921	MSTRG.14546	MSTRG.23368	MSTRG.7584	MSTRG.12477	MSTRG.6432	MSTRG.10191
MSTRG.29171	MSTRG.32252	MSTRG.871	MSTRG.12930	MSTRG.13437	MSTRG.29379	MSTRG.19354	MSTRG.12247	MSTRG.3317
MSTRG.28775	MSTRG.2555	MSTRG.26733	MSTRG.24100	MSTRG.12390	MSTRG.28128	MSTRG.1151	MSTRG.24868	MSTRG.29335
MSTRG.13395	MSTRG.11282	MSTRG.22753	MSTRG.8390	MSTRG.3132	MSTRG.28584	MSTRG.31309	MSTRG.14823	MSTRG.10769
MSTRG.2535	MSTRG.3591	MSTRG.2777	MSTRG.27199	MSTRG.27478	MSTRG.23368	MSTRG.8785	MSTRG.8390	MSTRG.1378
MSTRG.10346	MSTRG.27053	MSTRG.17130	MSTRG.13182	MSTRG.22242	MSTRG.12390	MSTRG.19862	MSTRG.22242	MSTRG.24116
MSTRG.12459	MSTRG.14238	MSTRG.8874	MSTRG.28214	MSTRG.32138	MSTRG.22242	MSTRG.6432	MSTRG.16524	MSTRG.22682
MSTRG.32062	MSTRG.5930	MSTRG.18248	MSTRG.26227	MSTRG.7545	MSTRG.28467	MSTRG.25207	MSTRG.7569	MSTRG.14238
MSTRG.5925	MSTRG.4347	MSTRG.5036	MSTRG.9202	MSTRG.29357	MSTRG.31485	MSTRG.31872	MSTRG.2824	MSTRG.15044
MSTRG.81	MSTRG.10789	MSTRG.3543	MSTRG.25207	MSTRG.3331	MSTRG.19234	MSTRG.31485	MSTRG.19368	MSTRG.28814
MSTRG.12139	MSTRG.4924	MSTRG.14566	MSTRG.32138	MSTRG.6295	MSTRG.25207	MSTRG.20586	MSTRG.3794	MSTRG.10615
MSTRG.13811	MSTRG.24800	MSTRG.29484	MSTRG.15032	MSTRG.11310	MSTRG.14101	MSTRG.28467	MSTRG.15486	MSTRG.16524
MSTRG.20615	MSTRG.23301	MSTRG.894	MSTRG.24496	MSTRG.12488	MSTRG.15032	MSTRG.6061	MSTRG.1156	MSTRG.27478
MSTRG.10126	MSTRG.13012	MSTRG.31566	MSTRG.7876	MSTRG.12477	MSTRG.14422	MSTRG.24100	MSTRG.8250	MSTRG.22242
MSTRG.31309	MSTRG.29171	MSTRG.3005	MSTRG.12716	MSTRG.27503	MSTRG.27815	MSTRG.7569	MSTRG.21505	MSTRG.9026
MSTRG.11011	MSTRG.13759	MSTRG.19748	MSTRG.22827	MSTRG.19342	MSTRG.21255	MSTRG.14405	MSTRG.3774	MSTRG.20586
MSTRG.28418	MSTRG.9702	MSTRG.12869	MSTRG.31761	MSTRG.13266	MSTRG.8329	MSTRG.27998	MSTRG.24095	MSTRG.15564
MSTRG.7797	MSTRG.4636	MSTRG.966	MSTRG.28128	MSTRG.3781	MSTRG.3331	MSTRG.22469	MSTRG.27478	MSTRG.23270
MSTRG.31947	MSTRG.3005	MSTRG.18800	MSTRG.31548	MSTRG.3587	MSTRG.23367	MSTRG.15807	MSTRG.2101	MSTRG.485
MSTRG.11080	MSTRG.32302	MSTRG.1378	MSTRG.28584	MSTRG.30852	MSTRG.11048	MSTRG.28214	MSTRG.11728	MSTRG.22469
MSTRG.2780	MSTRG.27553	MSTRG.14485	MSTRG.9609	MSTRG.2101	MSTRG.2113	MSTRG.13102	MSTRG.31548	MSTRG.30262
MSTRG.11884	MSTRG.12278	MSTRG.19724	MSTRG.28467	MSTRG.32017	MSTRG.11713	MSTRG.28584	MSTRG.21940	MSTRG.31485
MSTRG.5307	MSTRG.12598	MSTRG.28377	MSTRG.18705	MSTRG.27502	MSTRG.20919	MSTRG.10650	MSTRG.15044	MSTRG.27053
MSTRG.7584	MSTRG.19748	MSTRG.6041	MSTRG.27815	MSTRG.6491	MSTRG.15664	MSTRG.27979	MSTRG.13395	MSTRG.3896
MSTRG.3451	MSTRG.8301	MSTRG.1032	MSTRG.14419	MSTRG.18878	MSTRG.28699	MSTRG.29357	MSTRG.23368	MSTRG.27998
MSTRG.5416	MSTRG.20084	MSTRG.28418	MSTRG.7584	MSTRG.19554	MSTRG.19500	MSTRG.7876	MSTRG.29357	MSTRG.12833
MSTRG.3485	MSTRG.2629	MSTRG.32128	MSTRG.29159	MSTRG.31498	MSTRG.13266	MSTRG.14101	MSTRG.28903	MSTRG.31309
MSTRG.19747	MSTRG.23512	MSTRG.2429	MSTRG.14422	MSTRG.6250	MSTRG.28027	MSTRG.2113	MSTRG.30852	MSTRG.21505
MSTRG.11945	MSTRG.2662	MSTRG.23769	MSTRG.31485	MSTRG.18871	MSTRG.31120	MSTRG.9026	MSTRG.24719	MSTRG.14405
MSTRG.6886	MSTRG.8310	MSTRG.2662	MSTRG.7860	MSTRG.8451	MSTRG.11616	MSTRG.11086	MSTRG.15159	MSTRG.20950
MSTRG.14405	MSTRG.5807	MSTRG.30233	MSTRG.2113	MSTRG.23367	MSTRG.19755	MSTRG.6243	MSTRG.32105	MSTRG.28214
MSTRG.3543	MSTRG.32060	MSTRG.28786	MSTRG.1988	MSTRG.11240	MSTRG.11467	MSTRG.4636	MSTRG.1151	MSTRG.17463
MSTRG.26547	MSTRG.81	MSTRG.29003	MSTRG.13985	MSTRG.19234	MSTRG.27503	MSTRG.11713	MSTRG.12488	MSTRG.7876
MSTRG.20497	MSTRG.18921	MSTRG.20084	MSTRG.12477	MSTRG.18868	MSTRG.19809	MSTRG.3896	MSTRG.2429	MSTRG.21798
MSTRG.10274	MSTRG.10088	MSTRG.4668	MSTRG.22469	MSTRG.1444	MSTRG.18818	MSTRG.27183	MSTRG.6295	MSTRG.28467
MSTRG.14485	MSTRG.28786	MSTRG.10274	MSTRG.14101	MSTRG.19548	MSTRG.13182	MSTRG.12913	MSTRG.19809	MSTRG.11713
MSTRG.26783	MSTRG.13728	MSTRG.26994	MSTRG.28027	MSTRG.4130	MSTRG.5676	MSTRG.23270	MSTRG.10615	MSTRG.24868
MSTRG.32127	MSTRG.23769	MSTRG.20615	MSTRG.12488	MSTRG.21275	MSTRG.20949	MSTRG.13985	MSTRG.10158	MSTRG.28294
MSTRG.28203	MSTRG.1814	MSTRG.11240	MSTRG.31120	MSTRG.19724	MSTRG.24719	MSTRG.13603	MSTRG.13070	MSTRG.12913
MSTRG.28327	MSTRG.3717	MSTRG.18019	MSTRG.11048	MSTRG.11774	MSTRG.18758	MSTRG.11048	MSTRG.23058	MSTRG.14823
MSTRG.15640	MSTRG.13811	MSTRG.12247	MSTRG.6295	MSTRG.12832	MSTRG.3705	MSTRG.6295	MSTRG.18613	MSTRG.3584
MSTRG.4924	MSTRG.20380	MSTRG.22515	MSTRG.29357	MSTRG.7667	MSTRG.7860	MSTRG.2140	MSTRG.3331	MSTRG.10789
MSTRG.19853	MSTRG.15855	MSTRG.255	MSTRG.28699	MSTRG.9609	MSTRG.15244	MSTRG.27443	MSTRG.11169	MSTRG.31872
MSTRG.28325	MSTRG.27656	MSTRG.27759	MSTRG.11728	MSTRG.19381	MSTRG.15754	MSTRG.3823	MSTRG.2048	MSTRG.23301
MSTRG.19748	MSTRG.21088	MSTRG.6409	MSTRG.27998	MSTRG.3762	MSTRG.3781	MSTRG.8301	MSTRG.14895	MSTRG.29238
MSTRG.1269	MSTRG.18973	MSTRG.2780	MSTRG.11467	MSTRG.29346	MSTRG.11392	MSTRG.12930	MSTRG.2783	MSTRG.11048
MSTRG.28128	MSTRG.23097	MSTRG.31567	MSTRG.11616	MSTRG.29379	MSTRG.27998	MSTRG.1558	MSTRG.27502	MSTRG.28584
MSTRG.31627	MSTRG.11065	MSTRG.3842	MSTRG.28007	MSTRG.27052	MSTRG.31761	MSTRG.8390	MSTRG.9202	MSTRG.13603
MSTRG.5731	MSTRG.3985	MSTRG.18559	MSTRG.19500	MSTRG.16391	MSTRG.11428	MSTRG.32038	MSTRG.16391	MSTRG.8164
MSTRG.19924	MSTRG.31309	MSTRG.19912	MSTRG.18746	MSTRG.1136	MSTRG.7649	MSTRG.1988	MSTRG.19554	MSTRG.8182
MSTRG.11725	MSTRG.20543	MSTRG.14654	MSTRG.22796	MSTRG.19318	MSTRG.19309	MSTRG.12488	MSTRG.7545	MSTRG.23368
MSTRG.19631	MSTRG.11336	MSTRG.26641	MSTRG.18738	MSTRG.13156	MSTRG.2101	MSTRG.5821	MSTRG.25207	MSTRG.24651
MSTRG.11862	MSTRG.27219	MSTRG.31360	MSTRG.11392	MSTRG.13142	MSTRG.11580	MSTRG.3928	MSTRG.3646	MSTRG.30892
MSTRG.3054	MSTRG.1033	MSTRG.19747	MSTRG.9581	MSTRG.23622	MSTRG.27502	MSTRG.27815	MSTRG.12390	MSTRG.5724
MSTRG.1345	MSTRG.29276	MSTRG.30208	MSTRG.28611	MSTRG.19577	MSTRG.12324	MSTRG.19500	MSTRG.13411	MSTRG.6995
MSTRG.21490	MSTRG.117	MSTRG.24908	MSTRG.12833	MSTRG.12188	MSTRG.29159	MSTRG.13411	MSTRG.24096	MSTRG.24719
MSTRG.28685	MSTRG.30189	MSTRG.32062	MSTRG.6250	MSTRG.15053	MSTRG.7502	MSTRG.16036	MSTRG.3762	MSTRG.29276
MSTRG.18921	MSTRG.22838	MSTRG.19559	MSTRG.5933	MSTRG.17980	MSTRG.13606	MSTRG.15244	MSTRG.22142	MSTRG.3823
MSTRG.10650	MSTRG.10274	MSTRG.12915	MSTRG.11428	MSTRG.1147	MSTRG.12833	MSTRG.31548	MSTRG.27503	MSTRG.19806
MSTRG.18800	MSTRG.12232	MSTRG.15980	MSTRG.28577	MSTRG.28942	MSTRG.5370	MSTRG.1538	MSTRG.18871	MSTRG.19864
MSTRG.2777	MSTRG.27694	MSTRG.10301	MSTRG.3587	MSTRG.20932	MSTRG.19554	MSTRG.26275	MSTRG.20898	MSTRG.32105
MSTRG.8681	MSTRG.18248	MSTRG.18326	MSTRG.18818	MSTRG.26373	MSTRG.19399	MSTRG.24537	MSTRG.6491	MSTRG.14101
MSTRG.15871	MSTRG.9086	MSTRG.30089	MSTRG.19407	MSTRG.18613	MSTRG.31649	MSTRG.29335	MSTRG.8681	MSTRG.27815
MSTRG.11457	MSTRG.17043	MSTRG.12987	MSTRG.2011	MSTRG.11892	MSTRG.18871	MSTRG.15853	MSTRG.27052	MSTRG.8732
MSTRG.31284	MSTRG.13304	MSTRG.5925	MSTRG.669	MSTRG.12149	MSTRG.5390	MSTRG.11428	MSTRG.16128	MSTRG.27443
MSTRG.29163	MSTRG.16299	MSTRG.2458	MSTRG.11580	MSTRG.6905	MSTRG.24774	MSTRG.13010	MSTRG.3587	MSTRG.18973
MSTRG.871	MSTRG.25092	MSTRG.16316	MSTRG.28641	MSTRG.28903	MSTRG.15049	MSTRG.29686	MSTRG.19381	MSTRG.18818
MSTRG.6767	MSTRG.12204	MSTRG.15903	MSTRG.2299	MSTRG.31527	MSTRG.11892	MSTRG.13070	MSTRG.15853	MSTRG.5807
MSTRG.3005	MSTRG.25714	MSTRG.16250	MSTRG.12324	MSTRG.3881	MSTRG.31498	MSTRG.28316	MSTRG.19342	MSTRG.23000
MSTRG.8387	MSTRG.10191	MSTRG.97	MSTRG.13817	MSTRG.11086	MSTRG.24651	MSTRG.31120	MSTRG.11774	MSTRG.25207
MSTRG.12669	MSTRG.14250	MSTRG.27998	MSTRG.16036	MSTRG.29778	MSTRG.19548	MSTRG.8732	MSTRG.31498	MSTRG.17772
MSTRG.1443	MSTRG.7584	MSTRG.26529	MSTRG.15244	MSTRG.26226	MSTRG.16036	MSTRG.22796	MSTRG.1269	MSTRG.11392
MSTRG.3823	MSTRG.26994	MSTRG.15082	MSTRG.13606	MSTRG.27183	MSTRG.14405	MSTRG.3317	MSTRG.30360	MSTRG.2429
MSTRG.26994	MSTRG.1769	MSTRG.19437	MSTRG.1136	MSTRG.3577	MSTRG.11240	MSTRG.28641	MSTRG.27689	MSTRG.12247
MSTRG.14566	MSTRG.7875	MSTRG.28325	MSTRG.23000	MSTRG.4402	MSTRG.12930	MSTRG.18738	MSTRG.30208	MSTRG.27716
MSTRG.30585	MSTRG.17136	MSTRG.30585	MSTRG.12149	MSTRG.24649	MSTRG.12188	MSTRG.28027	MSTRG.19577	MSTRG.2101
MSTRG.22045	MSTRG.27380	MSTRG.17260	MSTRG.7172	MSTRG.4679	MSTRG.13010	MSTRG.18709	MSTRG.15380	MSTRG.21255
MSTRG.11333	MSTRG.2535	MSTRG.31309	MSTRG.27478	MSTRG.15455	MSTRG.13603	MSTRG.30852	MSTRG.8171	MSTRG.3928
MSTRG.8717	MSTRG.4104	MSTRG.29553	MSTRG.18691	MSTRG.5680	MSTRG.11612	MSTRG.9058	MSTRG.18878	MSTRG.12303
MSTRG.24908	MSTRG.17260	MSTRG.13245	MSTRG.24956	MSTRG.5821	MSTRG.28577	MSTRG.15461	MSTRG.3781	MSTRG.23512
MSTRG.24363	MSTRG.26549	MSTRG.19452	MSTRG.26367	MSTRG.15878	MSTRG.18868	MSTRG.13865	MSTRG.19407	MSTRG.8199
MSTRG.7828	MSTRG.5590	MSTRG.19644	MSTRG.19488	MSTRG.11728	MSTRG.11589	MSTRG.5777	MSTRG.15053	MSTRG.16036
MSTRG.29553	MSTRG.14546	MSTRG.21324	MSTRG.8627	MSTRG.5933	MSTRG.1444	MSTRG.2011	MSTRG.29379	MSTRG.31120
MSTRG.28188	MSTRG.32207	MSTRG.29268	MSTRG.13010	MSTRG.21634	MSTRG.18738	MSTRG.28977	MSTRG.7667	MSTRG.15244
MSTRG.4742	MSTRG.11530	MSTRG.20142	MSTRG.15461	MSTRG.19393	MSTRG.11774	MSTRG.11509	MSTRG.20932	MSTRG.4947
MSTRG.344	MSTRG.16199	MSTRG.2280	MSTRG.13603	MSTRG.23332	MSTRG.19724	MSTRG.21999	MSTRG.30711	MSTRG.16259
MSTRG.22413	MSTRG.23264	MSTRG.10339	MSTRG.32114	MSTRG.14871	MSTRG.11305	MSTRG.18818	MSTRG.19540	MSTRG.15049
MSTRG.12265	MSTRG.13266	MSTRG.5732	MSTRG.31492	MSTRG.19540	MSTRG.7667	MSTRG.4347	MSTRG.20919	MSTRG.11169
MSTRG.14289	MSTRG.30974	MSTRG.3010	MSTRG.12832	MSTRG.28335	MSTRG.8451	MSTRG.28578	MSTRG.7041	MSTRG.19809
MSTRG.8249	MSTRG.30278	MSTRG.22242	MSTRG.12274	MSTRG.2299	MSTRG.27052	MSTRG.1429	MSTRG.19559	MSTRG.3331
MSTRG.19452	MSTRG.6146	MSTRG.2260	MSTRG.27851	MSTRG.31551	MSTRG.5821	MSTRG.8465	MSTRG.3132	MSTRG.11728
MSTRG.28148	MSTRG.15142	MSTRG.19566	MSTRG.31649	MSTRG.26282	MSTRG.3762	MSTRG.28113	MSTRG.15878	MSTRG.13012
MSTRG.7157	MSTRG.24116	MSTRG.13058	MSTRG.13865	MSTRG.11167	MSTRG.19488	MSTRG.1443	MSTRG.19234	MSTRG.12930
MSTRG.14828	MSTRG.23600	MSTRG.16503	MSTRG.10969	MSTRG.14546	MSTRG.4100	MSTRG.16034	MSTRG.19354	MSTRG.13010
MSTRG.24291	MSTRG.10992	MSTRG.15733	MSTRG.3928	MSTRG.1300	MSTRG.15044	MSTRG.11597	MSTRG.10480	MSTRG.18738
MSTRG.15934	MSTRG.22344	MSTRG.25823	MSTRG.19342	MSTRG.24938	MSTRG.28641	MSTRG.3587	MSTRG.5502	MSTRG.19500
MSTRG.12644	MSTRG.17520	MSTRG.12721	MSTRG.18805	MSTRG.18904	MSTRG.18746	MSTRG.6250	MSTRG.18868	MSTRG.14895
MSTRG.19912	MSTRG.12265	MSTRG.8319	MSTRG.11589	MSTRG.19504	MSTRG.6995	MSTRG.27199	MSTRG.16392	MSTRG.28316
MSTRG.23140	MSTRG.18552	MSTRG.18029	MSTRG.24537	MSTRG.16402	MSTRG.23622	MSTRG.28775	MSTRG.28377	MSTRG.2140
MSTRG.29731	MSTRG.8569	MSTRG.14405	MSTRG.8465	MSTRG.17502	MSTRG.22931	MSTRG.28274	MSTRG.27183	MSTRG.29387
MSTRG.9615	MSTRG.19354	MSTRG.7386	MSTRG.2140	MSTRG.26741	MSTRG.13142	MSTRG.18952	MSTRG.21798	MSTRG.5370
MSTRG.25396	MSTRG.18669	MSTRG.12598	MSTRG.26226	MSTRG.7517	MSTRG.16391	MSTRG.12833	MSTRG.24665	MSTRG.8461
MSTRG.8630	MSTRG.30136	MSTRG.1564	MSTRG.14786	MSTRG.29323	MSTRG.6775	MSTRG.6977	MSTRG.24752	MSTRG.12869
MSTRG.5340	MSTRG.8869	MSTRG.12390	MSTRG.5777	MSTRG.24665	MSTRG.8465	MSTRG.8626	MSTRG.19548	MSTRG.27502
MSTRG.12515	MSTRG.8707	MSTRG.29949	MSTRG.28165	MSTRG.12714	MSTRG.31309	MSTRG.29238	MSTRG.12188	MSTRG.14997
MSTRG.16678	MSTRG.18033	MSTRG.10126	MSTRG.24146	MSTRG.18645	MSTRG.5777	MSTRG.2299	MSTRG.21148	MSTRG.15807
MSTRG.9702	MSTRG.29272	MSTRG.32127	MSTRG.26710	MSTRG.15123	MSTRG.19577	MSTRG.15460	MSTRG.18886	MSTRG.2113
MSTRG.15994	MSTRG.23199	MSTRG.25169	MSTRG.24770	MSTRG.16392	MSTRG.7806	MSTRG.11392	MSTRG.28113	MSTRG.28641
MSTRG.11068	MSTRG.6675	MSTRG.28016	MSTRG.11612	MSTRG.1140	MSTRG.3794	MSTRG.19806	MSTRG.13437	MSTRG.11530
MSTRG.21702	MSTRG.28193	MSTRG.19924	MSTRG.1140	MSTRG.5390	MSTRG.8627	MSTRG.2437	MSTRG.32138	MSTRG.28377
MSTRG.27998	MSTRG.29245	MSTRG.5502	MSTRG.28274	MSTRG.669	MSTRG.26710	MSTRG.13355	MSTRG.3778	MSTRG.19862
MSTRG.30849	MSTRG.11892	MSTRG.17795	MSTRG.13927	MSTRG.19809	MSTRG.24770	MSTRG.19342	MSTRG.83	MSTRG.25300
MSTRG.9261	MSTRG.29553	MSTRG.17109	MSTRG.294	MSTRG.28959	MSTRG.28274	MSTRG.24291	MSTRG.1136	MSTRG.18709
MSTRG.4367	MSTRG.15796	MSTRG.4318	MSTRG.18456	MSTRG.6565	MSTRG.13156	MSTRG.6775	MSTRG.24787	MSTRG.19554
MSTRG.19862	MSTRG.16434	MSTRG.22045	MSTRG.21368	MSTRG.11602	MSTRG.15506	MSTRG.28611	MSTRG.6250	MSTRG.3705
MSTRG.26774	MSTRG.7219	MSTRG.1125	MSTRG.6775	MSTRG.13866	MSTRG.29335	MSTRG.29346	MSTRG.3451	MSTRG.11428
MSTRG.6812	MSTRG.7797	MSTRG.4507	MSTRG.14405	MSTRG.14755	MSTRG.15053	MSTRG.31649	MSTRG.3708	MSTRG.894
MSTRG.15094	MSTRG.15376	MSTRG.3592	MSTRG.13636	MSTRG.19315	MSTRG.31492	MSTRG.7649	MSTRG.32134	MSTRG.12390
MSTRG.6848	MSTRG.8377	MSTRG.20523	MSTRG.30852	MSTRG.9894	MSTRG.1147	MSTRG.1633	MSTRG.13355	MSTRG.12109
MSTRG.21666	MSTRG.2082	MSTRG.1855	MSTRG.26586	MSTRG.20919	MSTRG.13636	MSTRG.28699	MSTRG.18019	MSTRG.16391
MSTRG.838	MSTRG.715	MSTRG.31056	MSTRG.21043	MSTRG.19707	MSTRG.13865	MSTRG.12714	MSTRG.12714	MSTRG.19992
MSTRG.8869	MSTRG.24595	MSTRG.29171	MSTRG.10933	MSTRG.2102	MSTRG.18878	MSTRG.10337	MSTRG.31821	MSTRG.7502
MSTRG.6454	MSTRG.18989	MSTRG.18613	MSTRG.23785	MSTRG.24787	MSTRG.20932	MSTRG.17463	MSTRG.31284	MSTRG.5777
MSTRG.5933	MSTRG.17349	MSTRG.3572	MSTRG.18758	MSTRG.24889	MSTRG.24666	MSTRG.15681	MSTRG.5925	MSTRG.1538
MSTRG.7758	MSTRG.22419	MSTRG.5590	MSTRG.1580	MSTRG.14789	MSTRG.27478	MSTRG.28418	MSTRG.15871	MSTRG.20949
MSTRG.24292	MSTRG.5982	MSTRG.4082	MSTRG.1110	MSTRG.24699	MSTRG.3417	MSTRG.30430	MSTRG.17772	MSTRG.4507
MSTRG.29224	MSTRG.19502	MSTRG.16107	MSTRG.28487	MSTRG.731	MSTRG.27689	MSTRG.31947	MSTRG.463	MSTRG.5821
MSTRG.26557	MSTRG.31761	MSTRG.17870	MSTRG.13102	MSTRG.13007	MSTRG.21368	MSTRG.14422	MSTRG.29322	MSTRG.3794
MSTRG.2662	MSTRG.6886	MSTRG.3430	MSTRG.3417	MSTRG.11577	MSTRG.28487	MSTRG.19381	MSTRG.30089	MSTRG.7649
MSTRG.12655	MSTRG.2004	MSTRG.11421	MSTRG.15082	MSTRG.21940	MSTRG.15082	MSTRG.23742	MSTRG.18959	MSTRG.19399
MSTRG.31566	MSTRG.10047	MSTRG.24488	MSTRG.15681	MSTRG.18296	MSTRG.15681	MSTRG.3584	MSTRG.28685	MSTRG.32128
MSTRG.4668	MSTRG.4038	MSTRG.31485	MSTRG.15455	MSTRG.25207	MSTRG.18904	MSTRG.23512	MSTRG.19728	MSTRG.2011
MSTRG.22995	MSTRG.2780	MSTRG.13739	MSTRG.28820	MSTRG.24956	MSTRG.20456	MSTRG.28779	MSTRG.12149	MSTRG.28611
MSTRG.11580	MSTRG.12274	MSTRG.29163	MSTRG.19676	MSTRG.27322	MSTRG.5583	MSTRG.19407	MSTRG.8319	MSTRG.18758
MSTRG.26185	MSTRG.13236	MSTRG.22413	MSTRG.18970	MSTRG.31548	MSTRG.8461	MSTRG.29338	MSTRG.21275	MSTRG.3762
MSTRG.12825	MSTRG.1225	MSTRG.26377	MSTRG.11167	MSTRG.19728	MSTRG.24274	MSTRG.7846	MSTRG.23198	MSTRG.24096
MSTRG.15903	MSTRG.10344	MSTRG.979	MSTRG.16419	MSTRG.22142	MSTRG.13853	MSTRG.16128	MSTRG.27452	MSTRG.21487
MSTRG.9039	MSTRG.12721	MSTRG.5307	MSTRG.7806	MSTRG.27199	MSTRG.3577	MSTRG.3543	MSTRG.2545	MSTRG.3717
MSTRG.19328	MSTRG.6181	MSTRG.32362	MSTRG.21215	MSTRG.19471	MSTRG.32081	MSTRG.28327	MSTRG.7828	MSTRG.5732
MSTRG.29627	MSTRG.29003	MSTRG.29166	MSTRG.23061	MSTRG.13351	MSTRG.29778	MSTRG.24292	MSTRG.3705	MSTRG.27503
MSTRG.5462	MSTRG.13810	MSTRG.161	MSTRG.5583	MSTRG.19346	MSTRG.294	MSTRG.26373	MSTRG.19566	MSTRG.19728
MSTRG.966	MSTRG.19452	MSTRG.81	MSTRG.18646	MSTRG.18886	MSTRG.24146	MSTRG.4321	MSTRG.23622	MSTRG.28194
MSTRG.3350	MSTRG.6152	MSTRG.21609	MSTRG.1538	MSTRG.21858	MSTRG.18805	MSTRG.14786	MSTRG.12851	MSTRG.18871
MSTRG.2583	MSTRG.10126	MSTRG.12392	MSTRG.18613	MSTRG.18959	MSTRG.18705	MSTRG.19350	MSTRG.22796	MSTRG.1769
MSTRG.20326	MSTRG.32006	MSTRG.26902	MSTRG.28691	MSTRG.6065	MSTRG.15878	MSTRG.7545	MSTRG.23321	MSTRG.1429
MSTRG.15617	MSTRG.7528	MSTRG.27834	MSTRG.3794	MSTRG.16251	MSTRG.10480	MSTRG.15871	MSTRG.21637	MSTRG.16299
MSTRG.15258	MSTRG.27075	MSTRG.29160	MSTRG.18973	MSTRG.12707	MSTRG.24649	MSTRG.1537	MSTRG.21189	MSTRG.13092
MSTRG.10780	MSTRG.6585	MSTRG.9615	MSTRG.4321	MSTRG.8250	MSTRG.15376	MSTRG.11616	MSTRG.12411	MSTRG.15581
MSTRG.24512	MSTRG.30262	MSTRG.18853	MSTRG.19643	MSTRG.11658	MSTRG.16524	MSTRG.19645	MSTRG.26547	MSTRG.11855
MSTRG.8729	MSTRG.13761	MSTRG.25538	MSTRG.13135	MSTRG.26228	MSTRG.19643	MSTRG.1730	MSTRG.14789	MSTRG.22419
MSTRG.13810	MSTRG.1378	MSTRG.12515	MSTRG.26373	MSTRG.3806	MSTRG.2437	MSTRG.28820	MSTRG.2262	MSTRG.15754
MSTRG.16978	MSTRG.209	MSTRG.8717	MSTRG.27460	MSTRG.15664	MSTRG.27505	MSTRG.21275	MSTRG.3578	MSTRG.81
MSTRG.21637	MSTRG.10795	MSTRG.4644	MSTRG.5336	MSTRG.18646	MSTRG.4321	MSTRG.3578	MSTRG.9348	MSTRG.3935
MSTRG.16154	MSTRG.31538	MSTRG.13355	MSTRG.29335	MSTRG.32207	MSTRG.13007	MSTRG.11467	MSTRG.15664	MSTRG.27977
MSTRG.2267	MSTRG.27684	MSTRG.25396	MSTRG.2437	MSTRG.11582	MSTRG.28036	MSTRG.13606	MSTRG.23367	MSTRG.13865
MSTRG.8732	MSTRG.27977	MSTRG.11773	MSTRG.11379	MSTRG.18109	MSTRG.13356	MSTRG.18746	MSTRG.11524	MSTRG.17043
MSTRG.511	MSTRG.19538	MSTRG.8309	MSTRG.19381	MSTRG.32080	MSTRG.13817	MSTRG.2937	MSTRG.29686	MSTRG.8465
MSTRG.13313	MSTRG.25327	MSTRG.9348	MSTRG.12820	MSTRG.6432	MSTRG.5724	MSTRG.18691	MSTRG.2503	MSTRG.14422
MSTRG.8982	MSTRG.2777	MSTRG.1580	MSTRG.31551	MSTRG.21887	MSTRG.4881	MSTRG.32134	MSTRG.30499	MSTRG.3543
MSTRG.2800	MSTRG.19910	MSTRG.18706	MSTRG.31625	MSTRG.6569	MSTRG.14419	MSTRG.8496	MSTRG.13135	MSTRG.5583
MSTRG.28935	MSTRG.11139	MSTRG.4284	MSTRG.28772	MSTRG.6183	MSTRG.28772	MSTRG.11476	MSTRG.20456	MSTRG.27052
MSTRG.14551	MSTRG.12303	MSTRG.11370	MSTRG.11476	MSTRG.16180	MSTRG.12820	MSTRG.5583	MSTRG.1724	MSTRG.21999
MSTRG.6013	MSTRG.13603	MSTRG.6848	MSTRG.28133	MSTRG.9144	MSTRG.5680	MSTRG.21151	MSTRG.29323	MSTRG.10891
MSTRG.24821	MSTRG.26774	MSTRG.29686	MSTRG.11449	MSTRG.31902	MSTRG.27851	MSTRG.13275	MSTRG.5416	MSTRG.7846
MSTRG.4560	MSTRG.6454	MSTRG.15094	MSTRG.27837	MSTRG.20757	MSTRG.27685	MSTRG.8681	MSTRG.14814	MSTRG.18952
MSTRG.1374	MSTRG.24011	MSTRG.10139	MSTRG.9835	MSTRG.1156	MSTRG.30439	MSTRG.28487	MSTRG.30178	MSTRG.24095
MSTRG.6075	MSTRG.3658	MSTRG.3054	MSTRG.11509	MSTRG.15786	MSTRG.32080	MSTRG.3778	MSTRG.1345	MSTRG.24699
MSTRG.28368	MSTRG.13887	MSTRG.11282	MSTRG.16049	MSTRG.12392	MSTRG.16049	MSTRG.28748	MSTRG.25300	MSTRG.2824
MSTRG.31781	MSTRG.13092	MSTRG.6825	MSTRG.19504	MSTRG.27805	MSTRG.5498	MSTRG.23769	MSTRG.6065	MSTRG.4636
MSTRG.15604	MSTRG.19737	MSTRG.9039	MSTRG.19399	MSTRG.18893	MSTRG.19393	MSTRG.31761	MSTRG.17928	MSTRG.28274
MSTRG.17130	MSTRG.19275	MSTRG.16176	MSTRG.15258	MSTRG.806	MSTRG.9367	MSTRG.5038	MSTRG.1633	MSTRG.6243
MSTRG.13764	MSTRG.19897	MSTRG.13184	MSTRG.11429	MSTRG.11182	MSTRG.2937	MSTRG.10891	MSTRG.4402	MSTRG.10515
MSTRG.28113	MSTRG.15689	MSTRG.21702	MSTRG.2937	MSTRG.25197	MSTRG.1142	MSTRG.13076	MSTRG.7072	MSTRG.32006
MSTRG.30233	MSTRG.20525	MSTRG.4954	MSTRG.7545	MSTRG.28340	MSTRG.18973	MSTRG.23061	MSTRG.23177	MSTRG.11774
MSTRG.9086	MSTRG.29484	MSTRG.3896	MSTRG.18727	MSTRG.23254	MSTRG.24665	MSTRG.15564	MSTRG.19913	MSTRG.6775
MSTRG.1038	MSTRG.6138	MSTRG.15038	MSTRG.4679	MSTRG.5788	MSTRG.11379	MSTRG.26642	MSTRG.31089	MSTRG.5534
MSTRG.526	MSTRG.11945	MSTRG.6913	MSTRG.18803	MSTRG.19314	MSTRG.16903	MSTRG.5925	MSTRG.13142	MSTRG.28027
MSTRG.28133	MSTRG.28887	MSTRG.7758	MSTRG.6995	MSTRG.12444	MSTRG.5834	MSTRG.24787	MSTRG.28340	MSTRG.18746
MSTRG.22381	MSTRG.9615	MSTRG.30128	MSTRG.15965	MSTRG.7569	MSTRG.19400	MSTRG.13927	MSTRG.3730	MSTRG.27689
MSTRG.23769	MSTRG.5036	MSTRG.2262	MSTRG.28368	MSTRG.21208	MSTRG.31527	MSTRG.1136	MSTRG.24699	MSTRG.31498
MSTRG.19644	MSTRG.13102	MSTRG.31090	MSTRG.15460	MSTRG.23321	MSTRG.18803	MSTRG.94	MSTRG.24682	MSTRG.8171
MSTRG.31090	MSTRG.26479	MSTRG.3504	MSTRG.17502	MSTRG.13853	MSTRG.28165	MSTRG.14316	MSTRG.3881	MSTRG.28699
MSTRG.4082	MSTRG.20615	MSTRG.9086	MSTRG.28977	MSTRG.27796	MSTRG.31932	MSTRG.28007	MSTRG.24774	MSTRG.24080
MSTRG.20286	MSTRG.29224	MSTRG.29387	MSTRG.28036	MSTRG.13062	MSTRG.1300	MSTRG.30262	MSTRG.26586	MSTRG.15506
MSTRG.16129	MSTRG.18029	MSTRG.16226	MSTRG.8615	MSTRG.19407	MSTRG.13343	MSTRG.28772	MSTRG.23706	MSTRG.14289
MSTRG.3985	MSTRG.11891	MSTRG.13150	MSTRG.31932	MSTRG.3564	MSTRG.4402	MSTRG.9367	MSTRG.7209	MSTRG.30360
MSTRG.29484	MSTRG.3562	MSTRG.7811	MSTRG.11047	MSTRG.24274	MSTRG.31902	MSTRG.28141	MSTRG.23254	MSTRG.24774
MSTRG.17528	MSTRG.19806	MSTRG.28188	MSTRG.15611	MSTRG.2048	MSTRG.11160	MSTRG.15870	MSTRG.18904	MSTRG.14815
MSTRG.19659	MSTRG.13070	MSTRG.4134	MSTRG.8819	MSTRG.13186	MSTRG.31107	MSTRG.31749	MSTRG.12979	MSTRG.19577
MSTRG.14316	MSTRG.5834	MSTRG.29735	MSTRG.15786	MSTRG.32134	MSTRG.24699	MSTRG.18777	MSTRG.14997	MSTRG.16105
MSTRG.9858	MSTRG.26226	MSTRG.9769	MSTRG.28225	MSTRG.19386	MSTRG.5590	MSTRG.12247	MSTRG.5821	MSTRG.11509
MSTRG.2629	MSTRG.2436	MSTRG.8729	MSTRG.28626	MSTRG.2052	MSTRG.19720	MSTRG.17714	MSTRG.19741	MSTRG.15681
MSTRG.29254	MSTRG.838	MSTRG.2249	MSTRG.19720	MSTRG.838	MSTRG.29323	MSTRG.27919	MSTRG.176	MSTRG.2780
MSTRG.26549	MSTRG.27478	MSTRG.15055	MSTRG.29338	MSTRG.13205	MSTRG.13186	MSTRG.1378	MSTRG.16180	MSTRG.7667
MSTRG.18241	MSTRG.13184	MSTRG.32105	MSTRG.27519	MSTRG.24789	MSTRG.24412	MSTRG.31288	MSTRG.1147	MSTRG.15053
MSTRG.19504	MSTRG.5340	MSTRG.15934	MSTRG.13275	MSTRG.4448	MSTRG.13275	MSTRG.3417	MSTRG.27508	MSTRG.20932
MSTRG.10933	MSTRG.30442	MSTRG.21180	MSTRG.28959	MSTRG.28199	MSTRG.24689	MSTRG.14402	MSTRG.21634	MSTRG.30649
MSTRG.3402	MSTRG.13726	MSTRG.8387	MSTRG.30127	MSTRG.14786	MSTRG.15461	MSTRG.12407	MSTRG.13266	MSTRG.11421
MSTRG.12546	MSTRG.17795	MSTRG.15640	MSTRG.11602	MSTRG.13542	MSTRG.16392	MSTRG.18969	MSTRG.26377	MSTRG.14482
MSTRG.10301	MSTRG.8947	MSTRG.6675	MSTRG.11640	MSTRG.3707	MSTRG.2783	MSTRG.28577	MSTRG.15049	MSTRG.855
MSTRG.28225	MSTRG.2508	MSTRG.27325	MSTRG.29309	MSTRG.15335	MSTRG.15123	MSTRG.28367	MSTRG.23000	MSTRG.24938
MSTRG.16107	MSTRG.20570	MSTRG.29384	MSTRG.26358	MSTRG.25203	MSTRG.11047	MSTRG.12109	MSTRG.9894	MSTRG.20919
MSTRG.15003	MSTRG.7650	MSTRG.5731	MSTRG.19315	MSTRG.2483	MSTRG.21043	MSTRG.13077	MSTRG.2052	MSTRG.30711
MSTRG.21932	MSTRG.5461	MSTRG.26730	MSTRG.29346	MSTRG.21683	MSTRG.5852	MSTRG.7591	MSTRG.15513	MSTRG.10344
MSTRG.6041	MSTRG.16678	MSTRG.29245	MSTRG.29084	MSTRG.15690	MSTRG.19676	MSTRG.24474	MSTRG.4679	MSTRG.3781
MSTRG.4954	MSTRG.9784	MSTRG.20497	MSTRG.993	MSTRG.15630	MSTRG.18727	MSTRG.24879	MSTRG.11080	MSTRG.15664
MSTRG.13151	MSTRG.11855	MSTRG.26075	MSTRG.7698	MSTRG.12411	MSTRG.9835	MSTRG.18970	MSTRG.894	MSTRG.6519
MSTRG.19468	MSTRG.32081	MSTRG.15689	MSTRG.21651	MSTRG.15558	MSTRG.7698	MSTRG.29159	MSTRG.2097	MSTRG.2299
MSTRG.457	MSTRG.18952	MSTRG.462	MSTRG.14350	MSTRG.27300	MSTRG.3806	MSTRG.8463	MSTRG.10346	MSTRG.294
MSTRG.24439	MSTRG.16412	MSTRG.23014	MSTRG.15159	MSTRG.19336	MSTRG.2102	MSTRG.18559	MSTRG.28942	MSTRG.1988
MSTRG.7875	MSTRG.1431	MSTRG.23600	MSTRG.13866	MSTRG.13197	MSTRG.24938	MSTRG.18803	MSTRG.18956	MSTRG.2437
MSTRG.10995	MSTRG.26730	MSTRG.16482	MSTRG.806	MSTRG.5870	MSTRG.6565	MSTRG.18248	MSTRG.21733	MSTRG.15878
MSTRG.23155	MSTRG.5509	MSTRG.24375	MSTRG.14949	MSTRG.25300	MSTRG.15807	MSTRG.6797	MSTRG.23057	MSTRG.24649
MSTRG.18805	MSTRG.13722	MSTRG.5114	MSTRG.3321	MSTRG.24694	MSTRG.17926	MSTRG.14486	MSTRG.27138	MSTRG.30430
MSTRG.21687	MSTRG.3046	MSTRG.16895	MSTRG.28367	MSTRG.9884	MSTRG.5529	MSTRG.12820	MSTRG.31902	MSTRG.4321
MSTRG.10088	MSTRG.1730	MSTRG.14350	MSTRG.19719	MSTRG.15477	MSTRG.20757	MSTRG.11450	MSTRG.13439	MSTRG.28748
MSTRG.17685	MSTRG.7585	MSTRG.12379	MSTRG.11450	MSTRG.19726	MSTRG.31105	MSTRG.15965	MSTRG.29346	MSTRG.19559
MSTRG.31567	MSTRG.5152	MSTRG.12655	MSTRG.19400	MSTRG.7110	MSTRG.4448	MSTRG.14477	MSTRG.6181	MSTRG.5502
MSTRG.4644	MSTRG.7860	MSTRG.4538	MSTRG.13343	MSTRG.1724	MSTRG.32114	MSTRG.1272	MSTRG.543	MSTRG.30208
MSTRG.25889	MSTRG.15564	MSTRG.2535	MSTRG.16903	MSTRG.2288	MSTRG.28748	MSTRG.806	MSTRG.11333	MSTRG.30386
MSTRG.20199	MSTRG.12644	MSTRG.11820	MSTRG.1156	MSTRG.16679	MSTRG.19707	MSTRG.21957	MSTRG.6638	MSTRG.5036
MSTRG.9447	MSTRG.25244	MSTRG.26557	MSTRG.24091	MSTRG.20456	MSTRG.24889	MSTRG.26586	MSTRG.2299	MSTRG.19309
MSTRG.8466	MSTRG.15807	MSTRG.14289	MSTRG.31126	MSTRG.30889	MSTRG.14755	MSTRG.18669	MSTRG.18242	MSTRG.24752
MSTRG.29100	MSTRG.11728	MSTRG.1143	MSTRG.26282	MSTRG.5502	MSTRG.28007	MSTRG.12598	MSTRG.11892	MSTRG.12305
MSTRG.8446	MSTRG.29239	MSTRG.526	MSTRG.31105	MSTRG.1439	MSTRG.19719	MSTRG.17502	MSTRG.11182	MSTRG.23321
MSTRG.7765	MSTRG.17714	MSTRG.19740	MSTRG.26228	MSTRG.13070	MSTRG.14714	MSTRG.28691	MSTRG.13313	MSTRG.5498
MSTRG.2421	MSTRG.30480	MSTRG.4928	MSTRG.28635	MSTRG.19734	MSTRG.11450	MSTRG.4947	MSTRG.13131	MSTRG.29159
MSTRG.98	MSTRG.32017	MSTRG.14828	MSTRG.15381	MSTRG.11507	MSTRG.26783	MSTRG.32128	MSTRG.24474	MSTRG.2783
MSTRG.13184	MSTRG.32057	MSTRG.6077	MSTRG.24694	MSTRG.29314	MSTRG.11421	MSTRG.13075	MSTRG.820	MSTRG.12188
MSTRG.28829	MSTRG.8387	MSTRG.16703	MSTRG.20949	MSTRG.21529	MSTRG.28977	MSTRG.11524	MSTRG.31118	MSTRG.18868
MSTRG.25478	MSTRG.21045	MSTRG.31092	MSTRG.19839	MSTRG.7871	MSTRG.19839	MSTRG.27527	MSTRG.1374	MSTRG.31761
MSTRG.22515	MSTRG.26489	MSTRG.8310	MSTRG.19471	MSTRG.12274	MSTRG.24702	MSTRG.27332	MSTRG.20784	MSTRG.2937
MSTRG.3533	MSTRG.19659	MSTRG.19903	MSTRG.2048	MSTRG.4100	MSTRG.11821	MSTRG.485	MSTRG.16103	MSTRG.29947
MSTRG.4049	MSTRG.30452	MSTRG.9742	MSTRG.17274	MSTRG.31540	MSTRG.13076	MSTRG.2185	MSTRG.7607	MSTRG.24665
MSTRG.724	MSTRG.5676	MSTRG.21688	MSTRG.12714	MSTRG.12582	MSTRG.1580	MSTRG.27505	MSTRG.2288	MSTRG.5590
MSTRG.892	MSTRG.9261	MSTRG.6519	MSTRG.29314	MSTRG.12414	MSTRG.3418	MSTRG.27300	MSTRG.3746	MSTRG.13606
MSTRG.22931	MSTRG.16992	MSTRG.8249	MSTRG.28177	MSTRG.29928	MSTRG.15727	MSTRG.19399	MSTRG.19350	MSTRG.13437
MSTRG.6187	MSTRG.3566	MSTRG.760	MSTRG.11421	MSTRG.23842	MSTRG.19332	MSTRG.8438	MSTRG.5906	MSTRG.16392
MSTRG.30189	MSTRG.31567	MSTRG.1934	MSTRG.3418	MSTRG.15094	MSTRG.15266	MSTRG.3794	MSTRG.27805	MSTRG.5390
MSTRG.14486	MSTRG.24282	MSTRG.17463	MSTRG.12707	MSTRG.15486	MSTRG.838	MSTRG.4367	MSTRG.2249	MSTRG.6181
MSTRG.10863	MSTRG.2280	MSTRG.8819	MSTRG.18761	MSTRG.10480	MSTRG.19346	MSTRG.11574	MSTRG.18109	MSTRG.83
MSTRG.17888	MSTRG.24821	MSTRG.23367	MSTRG.14477	MSTRG.13131	MSTRG.21529	MSTRG.19864	MSTRG.27491	MSTRG.24075
MSTRG.27553	MSTRG.5925	MSTRG.17934	MSTRG.28829	MSTRG.3767	MSTRG.21559	MSTRG.22659	MSTRG.12832	MSTRG.8301
MSTRG.29351	MSTRG.6656	MSTRG.1332	MSTRG.28578	MSTRG.13466	MSTRG.16109	MSTRG.29384	MSTRG.24993	MSTRG.18878
MSTRG.13266	MSTRG.14488	MSTRG.4055	MSTRG.15930	MSTRG.13602	MSTRG.21324	MSTRG.11379	MSTRG.11654	MSTRG.28578
MSTRG.30498	MSTRG.1136	MSTRG.28937	MSTRG.7649	MSTRG.3428	MSTRG.28723	MSTRG.23199	MSTRG.29928	MSTRG.13275
MSTRG.20525	MSTRG.2421	MSTRG.7192	MSTRG.6491	MSTRG.31821	MSTRG.28691	MSTRG.19897	MSTRG.19755	MSTRG.21151
MSTRG.16176	MSTRG.16154	MSTRG.16434	MSTRG.24865	MSTRG.23399	MSTRG.30430	MSTRG.1345	MSTRG.18645	MSTRG.27539
MSTRG.16385	MSTRG.1968	MSTRG.4924	MSTRG.19314	MSTRG.8546	MSTRG.1988	MSTRG.28340	MSTRG.29206	MSTRG.7450
MSTRG.12869	MSTRG.13536	MSTRG.22024	MSTRG.8303	MSTRG.7607	MSTRG.15055	MSTRG.22629	MSTRG.16419	MSTRG.10480
MSTRG.1564	MSTRG.23382	MSTRG.11673	MSTRG.21559	MSTRG.10682	MSTRG.16895	MSTRG.22142	MSTRG.28203	MSTRG.31821
MSTRG.23182	MSTRG.24080	MSTRG.5558	MSTRG.5852	MSTRG.26643	MSTRG.12580	MSTRG.11475	MSTRG.23795	MSTRG.5038
MSTRG.31092	MSTRG.4878	MSTRG.7078	MSTRG.28971	MSTRG.8764	MSTRG.18969	MSTRG.31105	MSTRG.13466	MSTRG.11589
MSTRG.12721	MSTRG.18789	MSTRG.4448	MSTRG.7569	MSTRG.1422	MSTRG.19387	MSTRG.16180	MSTRG.24938	MSTRG.29224
MSTRG.15075	MSTRG.97	MSTRG.6454	MSTRG.28723	MSTRG.15075	MSTRG.31796	MSTRG.13376	MSTRG.15477	MSTRG.13076
MSTRG.19910	MSTRG.3560	MSTRG.11668	MSTRG.8785	MSTRG.19865	MSTRG.27199	MSTRG.28225	MSTRG.26373	MSTRG.11507
MSTRG.13734	MSTRG.24899	MSTRG.32112	MSTRG.12580	MSTRG.17865	MSTRG.13436	MSTRG.26073	MSTRG.4878	MSTRG.10768
MSTRG.11855	MSTRG.19328	MSTRG.20347	MSTRG.18969	MSTRG.22796	MSTRG.15823	MSTRG.13455	MSTRG.27325	MSTRG.15510
MSTRG.17147	MSTRG.14486	MSTRG.1180	MSTRG.11582	MSTRG.28453	MSTRG.6250	MSTRG.32106	MSTRG.22089	MSTRG.29379
MSTRG.6825	MSTRG.29686	MSTRG.21208	MSTRG.13436	MSTRG.4565	MSTRG.18691	MSTRG.23057	MSTRG.29384	MSTRG.10301
MSTRG.25199	MSTRG.20326	MSTRG.21865	MSTRG.30262	MSTRG.27452	MSTRG.16251	MSTRG.5888	MSTRG.3564	MSTRG.20898
MSTRG.6905	MSTRG.31550	MSTRG.28902	MSTRG.15486	MSTRG.15513	MSTRG.15562	MSTRG.7528	MSTRG.29239	MSTRG.22284
MSTRG.31559	MSTRG.9993	MSTRG.8857	MSTRG.13813	MSTRG.11425	MSTRG.18959	MSTRG.2052	MSTRG.8884	MSTRG.18756
MSTRG.19629	MSTRG.9047	MSTRG.11580	MSTRG.15266	MSTRG.28055	MSTRG.24789	MSTRG.6098	MSTRG.31008	MSTRG.29239
MSTRG.8451	MSTRG.24879	MSTRG.724	MSTRG.11425	MSTRG.24590	MSTRG.24553	MSTRG.14997	MSTRG.15912	MSTRG.31090
MSTRG.760	MSTRG.10165	MSTRG.8179	MSTRG.24611	MSTRG.16713	MSTRG.11509	MSTRG.11216	MSTRG.15282	MSTRG.28418
MSTRG.732	MSTRG.19924	MSTRG.26300	MSTRG.29652	MSTRG.3778	MSTRG.11161	MSTRG.28026	MSTRG.29358	MSTRG.13351
MSTRG.2659	MSTRG.21932	MSTRG.12917	MSTRG.31107	MSTRG.15912	MSTRG.21348	MSTRG.32184	MSTRG.7274	MSTRG.94
MSTRG.11582	MSTRG.31681	MSTRG.17685	MSTRG.13114	MSTRG.6593	MSTRG.9970	MSTRG.16992	MSTRG.21666	MSTRG.2009
MSTRG.32207	MSTRG.21220	MSTRG.21076	MSTRG.22508	MSTRG.11490	MSTRG.19328	MSTRG.18758	MSTRG.31551	MSTRG.11580
MSTRG.28472	MSTRG.13818	MSTRG.28225	MSTRG.13197	MSTRG.12407	MSTRG.1622	MSTRG.31492	MSTRG.13866	MSTRG.24666
MSTRG.832	MSTRG.24380	MSTRG.25314	MSTRG.27300	MSTRG.19741	MSTRG.32106	MSTRG.28698	MSTRG.19387	MSTRG.31649
MSTRG.3058	MSTRG.13058	MSTRG.3823	MSTRG.30430	MSTRG.31118	MSTRG.27460	MSTRG.9894	MSTRG.21076	MSTRG.4367
MSTRG.22104	MSTRG.20199	MSTRG.21798	MSTRG.30649	MSTRG.2783	MSTRG.19728	MSTRG.7502	MSTRG.4451	MSTRG.32184
MSTRG.17798	MSTRG.6031	MSTRG.22549	MSTRG.26999	MSTRG.1436	MSTRG.27322	MSTRG.5835	MSTRG.13111	MSTRG.1165
MSTRG.12975	MSTRG.29163	MSTRG.11725	MSTRG.9894	MSTRG.27042	MSTRG.11640	MSTRG.294	MSTRG.32362	MSTRG.10764
MSTRG.24329	MSTRG.19645	MSTRG.13491	MSTRG.32057	MSTRG.17928	MSTRG.19654	MSTRG.21148	MSTRG.29778	MSTRG.11476
MSTRG.21292	MSTRG.7180	MSTRG.24363	MSTRG.30892	MSTRG.11780	MSTRG.5095	MSTRG.12890	MSTRG.9609	MSTRG.28128
MSTRG.14250	MSTRG.27759	MSTRG.4130	MSTRG.22778	MSTRG.3746	MSTRG.25300	MSTRG.6519	MSTRG.11216	MSTRG.31749
MSTRG.16199	MSTRG.6214	MSTRG.28679	MSTRG.8764	MSTRG.20223	MSTRG.28225	MSTRG.31489	MSTRG.8451	MSTRG.11467
MSTRG.23270	MSTRG.10768	MSTRG.21648	MSTRG.11305	MSTRG.6133	MSTRG.31489	MSTRG.15266	MSTRG.13104	MSTRG.18959
MSTRG.20422	MSTRG.3485	MSTRG.1216	MSTRG.5095	MSTRG.13206	MSTRG.11490	MSTRG.10706	MSTRG.27834	MSTRG.28977
MSTRG.27689	MSTRG.15495	MSTRG.20919	MSTRG.31489	MSTRG.18522	MSTRG.28795	MSTRG.28203	MSTRG.19399	MSTRG.31288
MSTRG.14419	MSTRG.29358	MSTRG.12449	MSTRG.2402	MSTRG.11524	MSTRG.6065	MSTRG.14546	MSTRG.24956	MSTRG.3417
MSTRG.17934	MSTRG.2210	MSTRG.16036	MSTRG.31781	MSTRG.16419	MSTRG.17870	MSTRG.643	MSTRG.21487	MSTRG.28036
MSTRG.9784	MSTRG.8874	MSTRG.23264	MSTRG.8996	MSTRG.21348	MSTRG.29238	MSTRG.12232	MSTRG.7567	MSTRG.18803
MSTRG.5650	MSTRG.10969	MSTRG.18241	MSTRG.29238	MSTRG.13129	MSTRG.15443	MSTRG.2436	MSTRG.11557	MSTRG.18559
MSTRG.6136	MSTRG.28141	MSTRG.22192	MSTRG.316	MSTRG.3705	MSTRG.14350	MSTRG.18613	MSTRG.11167	MSTRG.11612
MSTRG.30406	MSTRG.20142	MSTRG.19910	MSTRG.15443	MSTRG.11256	MSTRG.6569	MSTRG.8600	MSTRG.9065	MSTRG.26844
MSTRG.23264	MSTRG.24699	MSTRG.24821	MSTRG.27689	MSTRG.16109	MSTRG.9144	MSTRG.3655	MSTRG.23785	MSTRG.6491
MSTRG.11336	MSTRG.15493	MSTRG.8542	MSTRG.28795	MSTRG.21698	MSTRG.24868	MSTRG.28128	MSTRG.23769	MSTRG.27452
MSTRG.24373	MSTRG.24075	MSTRG.10586	MSTRG.4881	MSTRG.8329	MSTRG.11577	MSTRG.5463	MSTRG.6133	MSTRG.18969
MSTRG.2402	MSTRG.4933	MSTRG.19759	MSTRG.28340	MSTRG.12319	MSTRG.24549	MSTRG.7833	MSTRG.10515	MSTRG.24728
MSTRG.10243	MSTRG.13516	MSTRG.10290	MSTRG.28942	MSTRG.24553	MSTRG.8615	MSTRG.28626	MSTRG.27919	MSTRG.176
MSTRG.30128	MSTRG.9742	MSTRG.12204	MSTRG.24787	MSTRG.12389	MSTRG.8303	MSTRG.11884	MSTRG.29351	MSTRG.13077
MSTRG.3928	MSTRG.30188	MSTRG.31635	MSTRG.3582	MSTRG.15598	MSTRG.13062	MSTRG.12149	MSTRG.26228	MSTRG.18777
MSTRG.21819	MSTRG.6961	MSTRG.11273	MSTRG.19379	MSTRG.820	MSTRG.1143	MSTRG.1437	MSTRG.13734	MSTRG.30614
MSTRG.16413	MSTRG.17027	MSTRG.3069	MSTRG.27919	MSTRG.15049	MSTRG.27805	MSTRG.1038	MSTRG.13542	MSTRG.19332
MSTRG.29314	MSTRG.2806	MSTRG.12265	MSTRG.15055	MSTRG.11126	MSTRG.30075	MSTRG.21940	MSTRG.14871	MSTRG.12139
MSTRG.17226	MSTRG.30233	MSTRG.12579	MSTRG.13076	MSTRG.13293	MSTRG.20950	MSTRG.2545	MSTRG.6913	MSTRG.5529
MSTRG.20898	MSTRG.20347	MSTRG.10243	MSTRG.27796	MSTRG.26887	MSTRG.4176	MSTRG.29298	MSTRG.2948	MSTRG.7591
MSTRG.11065	MSTRG.3025	MSTRG.24800	MSTRG.22142	MSTRG.3471	MSTRG.30949	MSTRG.27478	MSTRG.25783	MSTRG.19548
MSTRG.6432	MSTRG.7450	MSTRG.7528	MSTRG.26140	MSTRG.5834	MSTRG.9356	MSTRG.13131	MSTRG.13062	MSTRG.18904
MSTRG.26445	MSTRG.26783	MSTRG.7622	MSTRG.29813	MSTRG.11429	MSTRG.3881	MSTRG.11586	MSTRG.10516	MSTRG.27837
MSTRG.24011	MSTRG.14654	MSTRG.24512	MSTRG.30075	MSTRG.13104	MSTRG.17980	MSTRG.31072	MSTRG.18143	MSTRG.6977
MSTRG.5463	MSTRG.23014	MSTRG.16749	MSTRG.24890	MSTRG.18097	MSTRG.94	MSTRG.31551	MSTRG.27042	MSTRG.9993
MSTRG.26104	MSTRG.5038	MSTRG.12669	MSTRG.25197	MSTRG.2927	MSTRG.29813	MSTRG.27851	MSTRG.19336	MSTRG.5462
MSTRG.3896	MSTRG.1778	MSTRG.27126	MSTRG.30949	MSTRG.19387	MSTRG.18893	MSTRG.32182	MSTRG.16679	MSTRG.23198
MSTRG.22142	MSTRG.11457	MSTRG.16199	MSTRG.10891	MSTRG.13557	MSTRG.12585	MSTRG.13114	MSTRG.24705	MSTRG.11047
MSTRG.7180	MSTRG.3389	MSTRG.24719	MSTRG.4176	MSTRG.29362	MSTRG.24993	MSTRG.15611	MSTRG.1782	MSTRG.18970
MSTRG.32362	MSTRG.21435	MSTRG.24689	MSTRG.18645	MSTRG.30360	MSTRG.11507	MSTRG.5370	MSTRG.15211	MSTRG.28577
MSTRG.25823	MSTRG.11812	MSTRG.20525	MSTRG.9356	MSTRG.32150	MSTRG.23254	MSTRG.30978	MSTRG.20422	MSTRG.8463
MSTRG.1381	MSTRG.20567	MSTRG.19315	MSTRG.16334	MSTRG.21733	MSTRG.8819	MSTRG.6075	MSTRG.29309	MSTRG.18033
MSTRG.21609	MSTRG.3572	MSTRG.30278	MSTRG.94	MSTRG.24868	MSTRG.6090	MSTRG.21733	MSTRG.31056	MSTRG.23622
MSTRG.26641	MSTRG.2499	MSTRG.3902	MSTRG.1604	MSTRG.13135	MSTRG.28626	MSTRG.8164	MSTRG.29298	MSTRG.13062
MSTRG.29239	MSTRG.28325	MSTRG.26774	MSTRG.4947	MSTRG.29298	MSTRG.16503	MSTRG.2769	MSTRG.13129	MSTRG.19566
MSTRG.19648	MSTRG.8555	MSTRG.13156	MSTRG.28733	MSTRG.13927	MSTRG.31126	MSTRG.19540	MSTRG.21292	MSTRG.28090
MSTRG.1401	MSTRG.1381	MSTRG.26185	MSTRG.13070	MSTRG.15556	MSTRG.8443	MSTRG.18773	MSTRG.16037	MSTRG.11616
MSTRG.27380	MSTRG.13064	MSTRG.12666	MSTRG.19718	MSTRG.32081	MSTRG.5788	MSTRG.13395	MSTRG.21523	MSTRG.13266
MSTRG.5676	MSTRG.32184	MSTRG.13272	MSTRG.2052	MSTRG.21324	MSTRG.6593	MSTRG.8619	MSTRG.13401	MSTRG.19897
MSTRG.15980	MSTRG.31150	MSTRG.21189	MSTRG.18239	MSTRG.27032	MSTRG.19741	MSTRG.20929	MSTRG.26299	MSTRG.11450
MSTRG.15888	MSTRG.4644	MSTRG.29238	MSTRG.20615	MSTRG.21890	MSTRG.20929	MSTRG.26228	MSTRG.2454	MSTRG.27843
MSTRG.16195	MSTRG.1411	MSTRG.30726	MSTRG.511	MSTRG.15807	MSTRG.11573	MSTRG.11047	MSTRG.10337	MSTRG.11182
MSTRG.4448	MSTRG.26073	MSTRG.25073	MSTRG.27527	MSTRG.7608	MSTRG.19718	MSTRG.13092	MSTRG.19724	MSTRG.12820
MSTRG.29160	MSTRG.26197	MSTRG.27491	MSTRG.28253	MSTRG.14997	MSTRG.28133	MSTRG.19676	MSTRG.31540	MSTRG.25769
MSTRG.15725	MSTRG.24908	MSTRG.3985	MSTRG.13205	MSTRG.11074	MSTRG.2483	MSTRG.27021	MSTRG.20785	MSTRG.16992
MSTRG.8874	MSTRG.3350	MSTRG.30406	MSTRG.6183	MSTRG.13905	MSTRG.27527	MSTRG.13104	MSTRG.15123	MSTRG.16903
MSTRG.1814	MSTRG.11309	MSTRG.9040	MSTRG.5430	MSTRG.25989	MSTRG.13490	MSTRG.23000	MSTRG.25919	MSTRG.28487
MSTRG.2280	MSTRG.1959	MSTRG.16678	MSTRG.27906	MSTRG.1378	MSTRG.21821	MSTRG.18735	MSTRG.12890	MSTRG.17192
MSTRG.27837	MSTRG.5092	MSTRG.17136	MSTRG.7502	MSTRG.28452	MSTRG.12666	MSTRG.16049	MSTRG.13102	MSTRG.14477
MSTRG.28699	MSTRG.31288	MSTRG.864	MSTRG.6432	MSTRG.19441	MSTRG.28820	MSTRG.5618	MSTRG.21853	MSTRG.9348
MSTRG.6656	MSTRG.22694	MSTRG.5463	MSTRG.31749	MSTRG.8197	MSTRG.27042	MSTRG.30386	MSTRG.32474	MSTRG.5982
MSTRG.11387	MSTRG.855	MSTRG.15977	MSTRG.15107	MSTRG.21505	MSTRG.14871	MSTRG.18756	MSTRG.17793	MSTRG.3389
MSTRG.12987	MSTRG.29153	MSTRG.15495	MSTRG.2545	MSTRG.24993	MSTRG.14678	MSTRG.10761	MSTRG.26643	MSTRG.21957
MSTRG.22896	MSTRG.28426	MSTRG.13574	MSTRG.5529	MSTRG.3040	MSTRG.8816	MSTRG.31625	MSTRG.5791	MSTRG.3011
MSTRG.28214	MSTRG.28698	MSTRG.14957	MSTRG.15812	MSTRG.4878	MSTRG.32182	MSTRG.31358	MSTRG.7129	MSTRG.18440
MSTRG.7548	MSTRG.12904	MSTRG.28027	MSTRG.15007	MSTRG.1622	MSTRG.31749	MSTRG.17980	MSTRG.15617	MSTRG.18552
MSTRG.1680	MSTRG.22735	MSTRG.3455	MSTRG.3076	MSTRG.23659	MSTRG.3076	MSTRG.3418	MSTRG.32151	MSTRG.6215
MSTRG.11061	MSTRG.8927	MSTRG.21287	MSTRG.19757	MSTRG.18676	MSTRG.27936	MSTRG.4528	MSTRG.21865	MSTRG.15461
MSTRG.31492	MSTRG.20064	MSTRG.11654	MSTRG.18709	MSTRG.31180	MSTRG.13077	MSTRG.11421	MSTRG.26549	MSTRG.2483
MSTRG.25538	MSTRG.14828	MSTRG.31368	MSTRG.14376	MSTRG.6290	MSTRG.21651	MSTRG.11584	MSTRG.28959	MSTRG.8438
MSTRG.524	MSTRG.17599	MSTRG.31719	MSTRG.13104	MSTRG.12979	MSTRG.9581	MSTRG.5267	MSTRG.11079	MSTRG.24789
MSTRG.5684	MSTRG.6977	MSTRG.3350	MSTRG.28322	MSTRG.23057	MSTRG.21248	MSTRG.12139	MSTRG.24649	MSTRG.13810
MSTRG.21865	MSTRG.10764	MSTRG.26367	MSTRG.13411	MSTRG.24774	MSTRG.28597	MSTRG.12440	MSTRG.24688	MSTRG.2436
MSTRG.26730	MSTRG.31092	MSTRG.29043	MSTRG.31962	MSTRG.9342	MSTRG.15796	MSTRG.17043	MSTRG.28325	MSTRG.27505
MSTRG.30974	MSTRG.24274	MSTRG.26784	MSTRG.32182	MSTRG.24549	MSTRG.2011	MSTRG.11141	MSTRG.14485	MSTRG.8884
MSTRG.12204	MSTRG.7095	MSTRG.16195	MSTRG.1142	MSTRG.16978	MSTRG.23128	MSTRG.4176	MSTRG.26282	MSTRG.13075
MSTRG.25485	MSTRG.10546	MSTRG.7585	MSTRG.8461	MSTRG.980	MSTRG.16770	MSTRG.29084	MSTRG.21920	MSTRG.26675
MSTRG.17795	MSTRG.12851	MSTRG.23943	MSTRG.28748	MSTRG.14332	MSTRG.28253	MSTRG.12558	MSTRG.30767	MSTRG.27527
MSTRG.1404	MSTRG.14407	MSTRG.23332	MSTRG.28597	MSTRG.21772	MSTRG.8996	MSTRG.8461	MSTRG.18616	MSTRG.11892
MSTRG.3467	MSTRG.28178	MSTRG.4700	MSTRG.13595	MSTRG.7849	MSTRG.27837	MSTRG.5434	MSTRG.18374	MSTRG.30178
MSTRG.30832	MSTRG.8728	MSTRG.5076	MSTRG.29160	MSTRG.18616	MSTRG.19386	MSTRG.898	MSTRG.10691	MSTRG.28141
MSTRG.21665	MSTRG.10986	MSTRG.1118	MSTRG.8238	MSTRG.10158	MSTRG.25081	MSTRG.8935	MSTRG.3707	MSTRG.13114
MSTRG.13498	MSTRG.23144	MSTRG.24212	MSTRG.8816	MSTRG.9253	MSTRG.3707	MSTRG.3451	MSTRG.25356	MSTRG.3708
MSTRG.5732	MSTRG.1294	MSTRG.22994	MSTRG.16770	MSTRG.16037	MSTRG.16841	MSTRG.11333	MSTRG.806	MSTRG.21599
MSTRG.32128	MSTRG.20898	MSTRG.14968	MSTRG.1114	MSTRG.21210	MSTRG.29346	MSTRG.11080	MSTRG.21665	MSTRG.7545
MSTRG.20543	MSTRG.27891	MSTRG.27694	MSTRG.27183	MSTRG.20222	MSTRG.14786	MSTRG.8466	MSTRG.24537	MSTRG.23264
MSTRG.31312	MSTRG.4538	MSTRG.30832	MSTRG.23332	MSTRG.4006	MSTRG.7876	MSTRG.15822	MSTRG.27322	MSTRG.28626
MSTRG.8569	MSTRG.18924	MSTRG.6357	MSTRG.30266	MSTRG.1143	MSTRG.5502	MSTRG.16419	MSTRG.20525	MSTRG.4402
MSTRG.30716	MSTRG.26547	MSTRG.2629	MSTRG.16841	MSTRG.11782	MSTRG.28468	MSTRG.19903	MSTRG.31965	MSTRG.25315
MSTRG.13245	MSTRG.22995	MSTRG.11794	MSTRG.820	MSTRG.30892	MSTRG.5684	MSTRG.31312	MSTRG.1988	MSTRG.28064
MSTRG.23600	MSTRG.9065	MSTRG.26737	MSTRG.7155	MSTRG.27957	MSTRG.27817	MSTRG.2009	MSTRG.29652	MSTRG.11574
MSTRG.161	MSTRG.26423	MSTRG.5791	MSTRG.30107	MSTRG.10650	MSTRG.19379	MSTRG.26741	MSTRG.31533	MSTRG.11475
MSTRG.1125	MSTRG.15533	MSTRG.11467	MSTRG.32106	MSTRG.1820	MSTRG.31008	MSTRG.22785	MSTRG.17938	MSTRG.21248
MSTRG.2214	MSTRG.8729	MSTRG.25018	MSTRG.11216	MSTRG.5600	MSTRG.12319	MSTRG.31118	MSTRG.26496	MSTRG.6065
MSTRG.11279	MSTRG.15437	MSTRG.9903	MSTRG.23057	MSTRG.1714	MSTRG.27219	MSTRG.28439	MSTRG.29627	MSTRG.29323
MSTRG.29723	MSTRG.1429	MSTRG.29324	MSTRG.15635	MSTRG.27292	MSTRG.19336	MSTRG.28115	MSTRG.19267	MSTRG.29553
MSTRG.7072	MSTRG.25199	MSTRG.21713	MSTRG.19318	MSTRG.14289	MSTRG.21151	MSTRG.21637	MSTRG.26226	MSTRG.19891
MSTRG.4393	MSTRG.26934	MSTRG.31299	MSTRG.28335	MSTRG.29239	MSTRG.17274	MSTRG.14285	MSTRG.24879	MSTRG.462
MSTRG.3562	MSTRG.1106	MSTRG.8446	MSTRG.23842	MSTRG.5358	MSTRG.29070	MSTRG.13866	MSTRG.26130	MSTRG.22659
MSTRG.24288	MSTRG.3011	MSTRG.4091	MSTRG.8792	MSTRG.1265	MSTRG.11182	MSTRG.31550	MSTRG.13811	MSTRG.23177
MSTRG.15971	MSTRG.5684	MSTRG.18377	MSTRG.18977	MSTRG.29309	MSTRG.15558	MSTRG.11589	MSTRG.13828	MSTRG.32106
MSTRG.2484	MSTRG.23656	MSTRG.13111	MSTRG.16180	MSTRG.9261	MSTRG.11449	MSTRG.27539	MSTRG.15624	MSTRG.23367
MSTRG.6409	MSTRG.30499	MSTRG.28335	MSTRG.9253	MSTRG.8999	MSTRG.15510	MSTRG.3564	MSTRG.8496	MSTRG.19234
MSTRG.8509	MSTRG.23988	MSTRG.17811	MSTRG.5979	MSTRG.19368	MSTRG.13269	MSTRG.5799	MSTRG.6503	MSTRG.13220
MSTRG.31485	MSTRG.30379	MSTRG.6656	MSTRG.13269	MSTRG.12571	MSTRG.27843	MSTRG.13620	MSTRG.12869	MSTRG.14402
MSTRG.30653	MSTRG.9769	MSTRG.3566	MSTRG.14746	MSTRG.26857	MSTRG.26844	MSTRG.18128	MSTRG.2456	MSTRG.11671
MSTRG.11668	MSTRG.24752	MSTRG.12381	MSTRG.15417	MSTRG.16407	MSTRG.5536	MSTRG.8310	MSTRG.4507	MSTRG.17928
MSTRG.26479	MSTRG.7591	MSTRG.23707	MSTRG.16524	MSTRG.18853	MSTRG.17811	MSTRG.13229	MSTRG.7741	MSTRG.3730
MSTRG.23785	MSTRG.16292	MSTRG.8303	MSTRG.26099	MSTRG.12116	MSTRG.28829	MSTRG.2780	MSTRG.12379	MSTRG.27805
MSTRG.5430	MSTRG.11597	MSTRG.30311	MSTRG.3564	MSTRG.13719	MSTRG.10876	MSTRG.31521	MSTRG.23793	MSTRG.13142
MSTRG.21469	MSTRG.5598	MSTRG.17085	MSTRG.24774	MSTRG.19840	MSTRG.31095	MSTRG.29206	MSTRG.10897	MSTRG.13376
MSTRG.15855	MSTRG.23503	MSTRG.98	MSTRG.13131	MSTRG.22831	MSTRG.19838	MSTRG.25646	MSTRG.27859	MSTRG.21215
MSTRG.23707	MSTRG.30614	MSTRG.21295	MSTRG.11658	MSTRG.15591	MSTRG.17865	MSTRG.18805	MSTRG.15487	MSTRG.18143
MSTRG.8238	MSTRG.11773	MSTRG.19368	MSTRG.19838	MSTRG.19730	MSTRG.14789	MSTRG.13636	MSTRG.13764	MSTRG.28225
MSTRG.25349	MSTRG.485	MSTRG.17938	MSTRG.15727	MSTRG.11418	MSTRG.24636	MSTRG.25770	MSTRG.19748	MSTRG.5888
MSTRG.25197	MSTRG.29346	MSTRG.2102	MSTRG.16503	MSTRG.27765	MSTRG.11014	MSTRG.9237	MSTRG.2676	MSTRG.31492
MSTRG.2746	MSTRG.2048	MSTRG.10650	MSTRG.24636	MSTRG.24815	MSTRG.29928	MSTRG.8555	MSTRG.12414	MSTRG.23706
MSTRG.14957	MSTRG.8246	MSTRG.28194	MSTRG.3635	MSTRG.12680	MSTRG.15196	MSTRG.1990	MSTRG.30958	MSTRG.28327
MSTRG.21830	MSTRG.9447	MSTRG.6565	MSTRG.1600	MSTRG.14949	MSTRG.12109	MSTRG.15380	MSTRG.26741	MSTRG.871
MSTRG.16496	MSTRG.29384	MSTRG.21529	MSTRG.18814	MSTRG.2609	MSTRG.29843	MSTRG.27907	MSTRG.4130	MSTRG.8451
MSTRG.22733	MSTRG.13593	MSTRG.20286	MSTRG.11014	MSTRG.27817	MSTRG.28177	MSTRG.1913	MSTRG.3623	MSTRG.14814
MSTRG.17260	MSTRG.2458	MSTRG.27310	MSTRG.24697	MSTRG.2767	MSTRG.5799	MSTRG.11585	MSTRG.11418	MSTRG.23254
MSTRG.30305	MSTRG.29338	MSTRG.31343	MSTRG.29298	MSTRG.13150	MSTRG.2402	MSTRG.11612	MSTRG.17638	MSTRG.19674
MSTRG.32057	MSTRG.18408	MSTRG.10761	MSTRG.29843	MSTRG.22510	MSTRG.28439	MSTRG.24075	MSTRG.13351	MSTRG.898
MSTRG.25169	MSTRG.20456	MSTRG.19346	MSTRG.27505	MSTRG.19399	MSTRG.27241	MSTRG.15912	MSTRG.28294	MSTRG.5152
MSTRG.27903	MSTRG.31918	MSTRG.15637	MSTRG.20694	MSTRG.8171	MSTRG.2299	MSTRG.10343	MSTRG.16083	MSTRG.14316
MSTRG.15796	MSTRG.13220	MSTRG.12740	MSTRG.5799	MSTRG.11557	MSTRG.25262	MSTRG.21688	MSTRG.8857	MSTRG.26570
MSTRG.11524	MSTRG.26710	MSTRG.31524	MSTRG.16199	MSTRG.15495	MSTRG.13075	MSTRG.26710	MSTRG.2535	MSTRG.28026
MSTRG.2456	MSTRG.9940	MSTRG.24651	MSTRG.20525	MSTRG.17714	MSTRG.12389	MSTRG.22284	MSTRG.2836	MSTRG.15033
MSTRG.31548	MSTRG.8446	MSTRG.16181	MSTRG.10791	MSTRG.18567	MSTRG.30127	MSTRG.15754	MSTRG.7608	MSTRG.23199
MSTRG.29272	MSTRG.24512	MSTRG.14419	MSTRG.28439	MSTRG.1264	MSTRG.28971	MSTRG.15294	MSTRG.2609	MSTRG.28820
MSTRG.26934	MSTRG.11305	MSTRG.31527	MSTRG.11573	MSTRG.5660	MSTRG.1439	MSTRG.462	MSTRG.1032	MSTRG.28779
MSTRG.30444	MSTRG.10175	MSTRG.2214	MSTRG.13602	MSTRG.26367	MSTRG.24890	MSTRG.29048	MSTRG.28691	MSTRG.26876
MSTRG.8546	MSTRG.1604	MSTRG.1748	MSTRG.2210	MSTRG.12885	MSTRG.13828	MSTRG.21215	MSTRG.6995	MSTRG.21433
MSTRG.28322	MSTRG.12306	MSTRG.12975	MSTRG.27926	MSTRG.13716	MSTRG.12582	MSTRG.25710	MSTRG.7439	MSTRG.19748
MSTRG.26784	MSTRG.29188	MSTRG.13197	MSTRG.13075	MSTRG.14895	MSTRG.15930	MSTRG.23785	MSTRG.4047	MSTRG.2210
MSTRG.31538	MSTRG.10243	MSTRG.24329	MSTRG.12414	MSTRG.15417	MSTRG.27418	MSTRG.8816	MSTRG.16105	MSTRG.15266
MSTRG.19762	MSTRG.26195	MSTRG.26934	MSTRG.32266	MSTRG.26227	MSTRG.15007	MSTRG.18645	MSTRG.5590	MSTRG.5919
MSTRG.30349	MSTRG.618	MSTRG.28829	MSTRG.16402	MSTRG.20582	MSTRG.1047	MSTRG.12832	MSTRG.10301	MSTRG.31489
MSTRG.30442	MSTRG.27081	MSTRG.14546	MSTRG.11780	MSTRG.13761	MSTRG.13466	MSTRG.458	MSTRG.14493	MSTRG.5434
MSTRG.6675	MSTRG.15467	MSTRG.31095	MSTRG.1106	MSTRG.24474	MSTRG.7871	MSTRG.18761	MSTRG.22629	MSTRG.9237
MSTRG.9089	MSTRG.4645	MSTRG.7650	MSTRG.8164	MSTRG.9901	MSTRG.1422	MSTRG.5919	MSTRG.28118	MSTRG.5509
MSTRG.10884	MSTRG.12655	MSTRG.11616	MSTRG.12585	MSTRG.18106	MSTRG.31540	MSTRG.22045	MSTRG.8466	MSTRG.643
MSTRG.25092	MSTRG.5888	MSTRG.31130	MSTRG.14444	MSTRG.13985	MSTRG.30094	MSTRG.9312	MSTRG.19393	MSTRG.16109
MSTRG.28786	MSTRG.3623	MSTRG.27716	MSTRG.12444	MSTRG.14376	MSTRG.13351	MSTRG.11465	MSTRG.18097	MSTRG.10765
MSTRG.17965	MSTRG.5307	MSTRG.18095	MSTRG.14714	MSTRG.24688	MSTRG.18109	MSTRG.14320	MSTRG.17965	MSTRG.7833
MSTRG.22870	MSTRG.463	MSTRG.26082	MSTRG.8463	MSTRG.32038	MSTRG.27656	MSTRG.7607	MSTRG.22816	MSTRG.27834
MSTRG.13759	MSTRG.21299	MSTRG.7797	MSTRG.4565	MSTRG.6925	MSTRG.19076	MSTRG.15994	MSTRG.10139	MSTRG.18168
MSTRG.316	MSTRG.28026	MSTRG.15877	MSTRG.11161	MSTRG.387	MSTRG.8463	MSTRG.5493	MSTRG.23008	MSTRG.32151
MSTRG.15055	MSTRG.22733	MSTRG.19866	MSTRG.10480	MSTRG.894	MSTRG.30386	MSTRG.22849	MSTRG.18813	MSTRG.18109
MSTRG.28027	MSTRG.17888	MSTRG.16761	MSTRG.13828	MSTRG.23785	MSTRG.31821	MSTRG.6076	MSTRG.15256	MSTRG.30978
MSTRG.7254	MSTRG.29723	MSTRG.11362	MSTRG.19076	MSTRG.15611	MSTRG.30262	MSTRG.29731	MSTRG.15690	MSTRG.7209
MSTRG.31059	MSTRG.31524	MSTRG.25381	MSTRG.8568	MSTRG.15903	MSTRG.28578	MSTRG.1587	MSTRG.24590	MSTRG.2260
MSTRG.1580	MSTRG.4976	MSTRG.14486	MSTRG.14285	MSTRG.25919	MSTRG.22508	MSTRG.18661	MSTRG.11465	MSTRG.12740
MSTRG.5461	MSTRG.25018	MSTRG.1412	MSTRG.28076	MSTRG.13998	MSTRG.11426	MSTRG.28194	MSTRG.22190	MSTRG.2769
MSTRG.11718	MSTRG.5919	MSTRG.24380	MSTRG.15513	MSTRG.14493	MSTRG.3320	MSTRG.11507	MSTRG.1577	MSTRG.18805
MSTRG.8728	MSTRG.10516	MSTRG.5670	MSTRG.7607	MSTRG.32105	MSTRG.13114	MSTRG.7129	MSTRG.12915	MSTRG.28791
MSTRG.21273	MSTRG.724	MSTRG.16003	MSTRG.31118	MSTRG.14477	MSTRG.22284	MSTRG.27138	MSTRG.4448	MSTRG.4448
MSTRG.2555	MSTRG.3174	MSTRG.4665	MSTRG.30386	MSTRG.14823	MSTRG.1378	MSTRG.3883	MSTRG.11780	MSTRG.11586
MSTRG.20691	MSTRG.22381	MSTRG.16020	MSTRG.18924	MSTRG.21148	MSTRG.5618	MSTRG.5982	MSTRG.3166	MSTRG.17965
MSTRG.3572	MSTRG.15870	MSTRG.3729	MSTRG.3778	MSTRG.27418	MSTRG.27452	MSTRG.12756	MSTRG.20757	MSTRG.14486
MSTRG.21481	MSTRG.26229	MSTRG.23573	MSTRG.27936	MSTRG.27907	MSTRG.15477	MSTRG.19332	MSTRG.16034	MSTRG.7643
MSTRG.26426	MSTRG.17934	MSTRG.22445	MSTRG.15912	MSTRG.3779	MSTRG.10682	MSTRG.19488	MSTRG.13245	MSTRG.24452
MSTRG.25526	MSTRG.3430	MSTRG.23564	MSTRG.24291	MSTRG.28294	MSTRG.28523	MSTRG.21666	MSTRG.11718	MSTRG.18956
MSTRG.30136	MSTRG.5114	MSTRG.30196	MSTRG.24590	MSTRG.3623	MSTRG.980	MSTRG.12534	MSTRG.25018	MSTRG.15903
MSTRG.29166	MSTRG.27443	MSTRG.14482	MSTRG.29663	MSTRG.2611	MSTRG.17928	MSTRG.12411	MSTRG.13410	MSTRG.31902
MSTRG.25465	MSTRG.16524	MSTRG.2060	MSTRG.17978	MSTRG.832	MSTRG.32226	MSTRG.13557	MSTRG.18893	MSTRG.27380
MSTRG.8615	MSTRG.2800	MSTRG.26992	MSTRG.13129	MSTRG.12716	MSTRG.19734	MSTRG.14289	MSTRG.10920	MSTRG.6913
MSTRG.15352	MSTRG.3347	MSTRG.5870	MSTRG.31461	MSTRG.15159	MSTRG.15335	MSTRG.11314	MSTRG.19649	MSTRG.18773
MSTRG.6732	MSTRG.28839	MSTRG.18886	MSTRG.12825	MSTRG.11006	MSTRG.17978	MSTRG.28064	MSTRG.28055	MSTRG.16049
MSTRG.31472	MSTRG.31559	MSTRG.3767	MSTRG.11256	MSTRG.20929	MSTRG.30564	MSTRG.13129	MSTRG.29735	MSTRG.543
MSTRG.28194	MSTRG.7833	MSTRG.23182	MSTRG.8496	MSTRG.26642	MSTRG.26887	MSTRG.29260	MSTRG.27843	MSTRG.18706
MSTRG.31299	MSTRG.19747	MSTRG.5477	MSTRG.19674	MSTRG.6944	MSTRG.31461	MSTRG.11580	MSTRG.14874	MSTRG.8619
MSTRG.1781	MSTRG.26700	MSTRG.24522	MSTRG.20691	MSTRG.15107	MSTRG.14402	MSTRG.18733	MSTRG.11068	MSTRG.16708
MSTRG.11169	MSTRG.24809	MSTRG.8362	MSTRG.1923	MSTRG.18956	MSTRG.28635	MSTRG.21043	MSTRG.21858	MSTRG.4528
MSTRG.3430	MSTRG.6973	MSTRG.15552	MSTRG.13728	MSTRG.11880	MSTRG.22129	MSTRG.13855	MSTRG.32067	MSTRG.8158
MSTRG.25314	MSTRG.1272	MSTRG.20380	MSTRG.29362	MSTRG.10034	MSTRG.1436	MSTRG.5372	MSTRG.15036	MSTRG.27021
MSTRG.979	MSTRG.29627	MSTRG.8707	MSTRG.15562	MSTRG.22129	MSTRG.18853	MSTRG.24956	MSTRG.12602	MSTRG.5784
MSTRG.23503	MSTRG.32031	MSTRG.1959	MSTRG.22831	MSTRG.15987	MSTRG.28040	MSTRG.3174	MSTRG.29387	MSTRG.15094
MSTRG.15837	MSTRG.4668	MSTRG.18239	MSTRG.28468	MSTRG.27138	MSTRG.10891	MSTRG.31918	MSTRG.13557	MSTRG.3418
MSTRG.32302	MSTRG.13376	MSTRG.17491	MSTRG.12893	MSTRG.19328	MSTRG.26857	MSTRG.14128	MSTRG.29338	MSTRG.18613
MSTRG.458	MSTRG.15582	MSTRG.22089	MSTRG.19415	MSTRG.21019	MSTRG.28076	MSTRG.21313	MSTRG.12274	MSTRG.21940
MSTRG.10318	MSTRG.5430	MSTRG.20887	MSTRG.11465	MSTRG.20525	MSTRG.8199	MSTRG.13064	MSTRG.18058	MSTRG.28007
MSTRG.24852	MSTRG.10122	MSTRG.12005	MSTRG.17980	MSTRG.21592	MSTRG.1114	MSTRG.14871	MSTRG.15556	MSTRG.31716
MSTRG.29996	MSTRG.5076	MSTRG.4393	MSTRG.28090	MSTRG.19350	MSTRG.28903	MSTRG.28170	MSTRG.28578	MSTRG.10761
MSTRG.1855	MSTRG.20568	MSTRG.344	MSTRG.21999	MSTRG.28391	MSTRG.19415	MSTRG.26358	MSTRG.25074	MSTRG.1411
MSTRG.2503	MSTRG.7529	MSTRG.11945	MSTRG.11126	MSTRG.8737	MSTRG.8250	MSTRG.29652	MSTRG.22971	MSTRG.10139
MSTRG.25359	MSTRG.13197	MSTRG.176	MSTRG.19512	MSTRG.21189	MSTRG.22116	MSTRG.3646	MSTRG.18678	MSTRG.9312
MSTRG.21611	MSTRG.11310	MSTRG.32137	MSTRG.15075	MSTRG.21333	MSTRG.11440	MSTRG.11397	MSTRG.14790	MSTRG.8778
MSTRG.13070	MSTRG.26733	MSTRG.28577	MSTRG.11574	MSTRG.27505	MSTRG.19512	MSTRG.2210	MSTRG.29324	MSTRG.26489
MSTRG.25714	MSTRG.15417	MSTRG.24373	MSTRG.18733	MSTRG.398	MSTRG.12893	MSTRG.24611	MSTRG.9342	MSTRG.2097
MSTRG.22549	MSTRG.5731	MSTRG.19488	MSTRG.21523	MSTRG.11224	MSTRG.21208	MSTRG.8627	MSTRG.18106	MSTRG.5267
MSTRG.20602	MSTRG.30147	MSTRG.7101	MSTRG.14874	MSTRG.3467	MSTRG.18756	MSTRG.3051	MSTRG.17430	MSTRG.11584
MSTRG.11086	MSTRG.15934	MSTRG.12851	MSTRG.1539	MSTRG.19647	MSTRG.28335	MSTRG.28021	MSTRG.10206	MSTRG.21688
MSTRG.19757	MSTRG.3402	MSTRG.25291	MSTRG.13557	MSTRG.26586	MSTRG.11574	MSTRG.7172	MSTRG.21599	MSTRG.24993
MSTRG.2458	MSTRG.31815	MSTRG.29828	MSTRG.12256	MSTRG.13644	MSTRG.12411	MSTRG.335	MSTRG.8445	MSTRG.4176
MSTRG.26089	MSTRG.5784	MSTRG.22896	MSTRG.24046	MSTRG.27685	MSTRG.22984	MSTRG.5972	MSTRG.30892	MSTRG.19913
MSTRG.4565	MSTRG.8158	MSTRG.13516	MSTRG.20497	MSTRG.29351	MSTRG.30232	MSTRG.3245	MSTRG.12581	MSTRG.29084
MSTRG.3504	MSTRG.7643	MSTRG.4017	MSTRG.15610	MSTRG.32474	MSTRG.18733	MSTRG.26570	MSTRG.23842	MSTRG.31105
MSTRG.3523	MSTRG.10339	MSTRG.3613	MSTRG.23058	MSTRG.5576	MSTRG.3635	MSTRG.14407	MSTRG.18962	MSTRG.1147
MSTRG.16316	MSTRG.8868	MSTRG.25054	MSTRG.1820	MSTRG.19332	MSTRG.14486	MSTRG.2444	MSTRG.26371	MSTRG.12558
MSTRG.14482	MSTRG.12332	MSTRG.7127	MSTRG.24183	MSTRG.24745	MSTRG.28090	MSTRG.457	MSTRG.5852	MSTRG.3746
MSTRG.14654	MSTRG.161	MSTRG.18671	MSTRG.6028	MSTRG.9367	MSTRG.14997	MSTRG.11079	MSTRG.21653	MSTRG.15493
MSTRG.6146	MSTRG.21679	MSTRG.24852	MSTRG.11426	MSTRG.16837	MSTRG.23321	MSTRG.216	MSTRG.13052	MSTRG.16146
MSTRG.30497	MSTRG.5979	MSTRG.15884	MSTRG.11397	MSTRG.1633	MSTRG.6133	MSTRG.5036	MSTRG.21972	MSTRG.31937
MSTRG.27716	MSTRG.5921	MSTRG.12825	MSTRG.24437	MSTRG.2545	MSTRG.11597	MSTRG.12851	MSTRG.1165	MSTRG.1730
MSTRG.12962	MSTRG.23831	MSTRG.2402	MSTRG.17037	MSTRG.24016	MSTRG.24183	MSTRG.20694	MSTRG.28850	MSTRG.29928
MSTRG.24970	MSTRG.5462	MSTRG.8982	MSTRG.28199	MSTRG.24410	MSTRG.31256	MSTRG.4967	MSTRG.4012	MSTRG.31284
MSTRG.15038	MSTRG.26411	MSTRG.15855	MSTRG.15495	MSTRG.16766	MSTRG.6028	MSTRG.28171	MSTRG.17670	MSTRG.15239
MSTRG.21805	MSTRG.21702	MSTRG.30849	MSTRG.6871	MSTRG.15583	MSTRG.17273	MSTRG.6796	MSTRG.32128	MSTRG.326
MSTRG.28937	MSTRG.19631	MSTRG.30005	MSTRG.15556	MSTRG.2185	MSTRG.18239	MSTRG.21805	MSTRG.15597	MSTRG.28439
MSTRG.3778	MSTRG.25448	MSTRG.24682	MSTRG.7454	MSTRG.6871	MSTRG.13048	MSTRG.30714	MSTRG.9841	MSTRG.12232
MSTRG.29387	MSTRG.4553	MSTRG.18924	MSTRG.28292	MSTRG.304	MSTRG.17037	MSTRG.15513	MSTRG.18296	MSTRG.1768
MSTRG.21435	MSTRG.8182	MSTRG.25327	MSTRG.11585	MSTRG.7172	MSTRG.11476	MSTRG.7770	MSTRG.2413	MSTRG.18128
MSTRG.12568	MSTRG.31716	MSTRG.11597	MSTRG.7770	MSTRG.851	MSTRG.20257	MSTRG.17037	MSTRG.6767	MSTRG.20692
MSTRG.11820	MSTRG.30127	MSTRG.22733	MSTRG.11821	MSTRG.31041	MSTRG.3746	MSTRG.29351	MSTRG.28148	MSTRG.28165
MSTRG.9040	MSTRG.29639	MSTRG.7868	MSTRG.27075	MSTRG.25081	MSTRG.31681	MSTRG.18456	MSTRG.11862	MSTRG.31550
MSTRG.16083	MSTRG.28791	MSTRG.21651	MSTRG.26299	MSTRG.21853	MSTRG.20223	MSTRG.16146	MSTRG.13007	MSTRG.11891
MSTRG.12278	MSTRG.12449	MSTRG.24265	MSTRG.6061	MSTRG.15234	MSTRG.18761	MSTRG.32104	MSTRG.12303	MSTRG.2048
MSTRG.28444	MSTRG.14376	MSTRG.28935	MSTRG.28779	MSTRG.13410	MSTRG.27684	MSTRG.19076	MSTRG.563	MSTRG.25201
MSTRG.30430	MSTRG.5267	MSTRG.30653	MSTRG.28267	MSTRG.26538	MSTRG.26999	MSTRG.27926	MSTRG.28367	MSTRG.22090
MSTRG.17822	MSTRG.31247	MSTRG.25526	MSTRG.11260	MSTRG.3613	MSTRG.11585	MSTRG.2249	MSTRG.11006	MSTRG.25646
MSTRG.6404	MSTRG.12440	MSTRG.4006	MSTRG.15240	MSTRG.16240	MSTRG.7770	MSTRG.7450	MSTRG.19865	MSTRG.27508
MSTRG.16895	MSTRG.28937	MSTRG.15338	MSTRG.1714	MSTRG.15506	MSTRG.1059	MSTRG.14789	MSTRG.3130	MSTRG.20694
MSTRG.19864	MSTRG.4528	MSTRG.30444	MSTRG.12581	MSTRG.21519	MSTRG.12642	MSTRG.22816	MSTRG.11735	MSTRG.13229
MSTRG.17430	MSTRG.17137	MSTRG.5017	MSTRG.5556	MSTRG.9262	MSTRG.11260	MSTRG.13734	MSTRG.26642	MSTRG.15727
MSTRG.32079	MSTRG.25823	MSTRG.2267	MSTRG.13229	MSTRG.11654	MSTRG.2018	MSTRG.5979	MSTRG.2508	MSTRG.20784
MSTRG.28650	MSTRG.9203	MSTRG.26073	MSTRG.5618	MSTRG.10840	MSTRG.2288	MSTRG.15032	MSTRG.21592	MSTRG.23795
MSTRG.13012	MSTRG.12558	MSTRG.15650	MSTRG.20085	MSTRG.3730	MSTRG.14968	MSTRG.25659	MSTRG.12192	MSTRG.31521
MSTRG.10162	MSTRG.30160	MSTRG.14422	MSTRG.30193	MSTRG.13718	MSTRG.16679	MSTRG.3582	MSTRG.13602	MSTRG.13636
MSTRG.15417	MSTRG.29996	MSTRG.8569	MSTRG.13153	MSTRG.17870	MSTRG.5556	MSTRG.25201	MSTRG.24789	MSTRG.21180
MSTRG.11449	MSTRG.22659	MSTRG.31562	MSTRG.1059	MSTRG.23140	MSTRG.12772	MSTRG.8499	MSTRG.6061	MSTRG.27325
MSTRG.5477	MSTRG.24328	MSTRG.28076	MSTRG.23291	MSTRG.10969	MSTRG.3025	MSTRG.1577	MSTRG.17196	MSTRG.13466
MSTRG.9558	MSTRG.760	MSTRG.9262	MSTRG.24702	MSTRG.1047	MSTRG.13229	MSTRG.7584	MSTRG.26676	MSTRG.26075
MSTRG.24323	MSTRG.2911	MSTRG.12232	MSTRG.10876	MSTRG.22984	MSTRG.13153	MSTRG.12503	MSTRG.25203	MSTRG.31540
MSTRG.12304	MSTRG.4560	MSTRG.10739	MSTRG.24512	MSTRG.13564	MSTRG.18106	MSTRG.30379	MSTRG.23061	MSTRG.19488
MSTRG.12449	MSTRG.26718	MSTRG.19386	MSTRG.24754	MSTRG.12459	MSTRG.3471	MSTRG.2855	MSTRG.29972	MSTRG.17926
MSTRG.209	MSTRG.32538	MSTRG.17888	MSTRG.15672	MSTRG.15211	MSTRG.1218	MSTRG.2503	MSTRG.25659	MSTRG.1913
MSTRG.15495	MSTRG.16050	MSTRG.3046	MSTRG.17811	MSTRG.21916	MSTRG.18977	MSTRG.4976	MSTRG.6076	MSTRG.1990
MSTRG.5930	MSTRG.18478	MSTRG.19894	MSTRG.14402	MSTRG.15542	MSTRG.31195	MSTRG.29358	MSTRG.15822	MSTRG.20456
MSTRG.5076	MSTRG.2009	MSTRG.19872	MSTRG.31195	MSTRG.15472	MSTRG.8376	MSTRG.12381	MSTRG.24936	MSTRG.11379
MSTRG.6885	MSTRG.4284	MSTRG.457	MSTRG.24045	MSTRG.17793	MSTRG.13710	MSTRG.18962	MSTRG.29771	MSTRG.28113
MSTRG.11485	MSTRG.7698	MSTRG.31220	MSTRG.25800	MSTRG.30178	MSTRG.7127	MSTRG.30266	MSTRG.11425	MSTRG.3443
MSTRG.12232	MSTRG.1680	MSTRG.29412	MSTRG.5807	MSTRG.29033	MSTRG.32150	MSTRG.24439	MSTRG.31568	MSTRG.24430
MSTRG.15624	MSTRG.8451	MSTRG.22275	MSTRG.8376	MSTRG.22192	MSTRG.12979	MSTRG.8857	MSTRG.13716	MSTRG.9205
MSTRG.21653	MSTRG.1437	MSTRG.6885	MSTRG.3040	MSTRG.12852	MSTRG.15726	MSTRG.26407	MSTRG.17798	MSTRG.10897
MSTRG.12233	MSTRG.21559	MSTRG.5650	MSTRG.4134	MSTRG.7586	MSTRG.21733	MSTRG.11449	MSTRG.15238	MSTRG.23024
MSTRG.31360	MSTRG.8982	MSTRG.14250	MSTRG.25989	MSTRG.30448	MSTRG.13855	MSTRG.22100	MSTRG.11245	MSTRG.10343
MSTRG.15036	MSTRG.31336	MSTRG.19393	MSTRG.13710	MSTRG.24227	MSTRG.6491	MSTRG.30349	MSTRG.11273	MSTRG.19676
MSTRG.15338	MSTRG.24323	MSTRG.20326	MSTRG.30243	MSTRG.8842	MSTRG.19381	MSTRG.29328	MSTRG.24016	MSTRG.26710
MSTRG.17137	MSTRG.13828	MSTRG.32067	MSTRG.13726	MSTRG.11302	MSTRG.3081	MSTRG.28036	MSTRG.2995	MSTRG.20929
MSTRG.18559	MSTRG.20018	MSTRG.11397	MSTRG.16708	MSTRG.15601	MSTRG.29680	MSTRG.20422	MSTRG.23512	MSTRG.7219
MSTRG.8927	MSTRG.15888	MSTRG.8728	MSTRG.3871	MSTRG.17348	MSTRG.26876	MSTRG.28795	MSTRG.123	MSTRG.25770
MSTRG.17085	MSTRG.22785	MSTRG.8333	MSTRG.25536	MSTRG.31256	MSTRG.15581	MSTRG.28959	MSTRG.32184	MSTRG.11310
MSTRG.26613	MSTRG.11862	MSTRG.1814	MSTRG.9065	MSTRG.29348	MSTRG.24672	MSTRG.25886	MSTRG.2780	MSTRG.16978
MSTRG.21180	MSTRG.3729	MSTRG.2800	MSTRG.7608	MSTRG.13352	MSTRG.16199	MSTRG.31326	MSTRG.21425	MSTRG.8816
MSTRG.10586	MSTRG.11851	MSTRG.16103	MSTRG.31180	MSTRG.30369	MSTRG.13726	MSTRG.11139	MSTRG.11136	MSTRG.13536
MSTRG.26992	MSTRG.19912	MSTRG.8627	MSTRG.13748	MSTRG.21972	MSTRG.3928	MSTRG.16770	MSTRG.13490	MSTRG.2444
MSTRG.3069	MSTRG.31490	MSTRG.6013	MSTRG.23659	MSTRG.26844	MSTRG.28107	MSTRG.16259	MSTRG.6944	MSTRG.30974
MSTRG.883	MSTRG.31284	MSTRG.24861	MSTRG.21313	MSTRG.14790	MSTRG.13985	MSTRG.19512	MSTRG.14405	MSTRG.27199
MSTRG.7585	MSTRG.11160	MSTRG.21308	MSTRG.3081	MSTRG.7368	MSTRG.21215	MSTRG.28165	MSTRG.6833	MSTRG.29778
MSTRG.22735	MSTRG.22275	MSTRG.7875	MSTRG.28113	MSTRG.7758	MSTRG.31937	MSTRG.851	MSTRG.16337	MSTRG.17714
MSTRG.3578	MSTRG.11890	MSTRG.6855	MSTRG.11475	MSTRG.10897	MSTRG.30360	MSTRG.15971	MSTRG.609	MSTRG.28238
MSTRG.11616	MSTRG.31796	MSTRG.21962	MSTRG.2496	MSTRG.16761	MSTRG.28640	MSTRG.29843	MSTRG.1392	MSTRG.21287
MSTRG.30193	MSTRG.13620	MSTRG.20223	MSTRG.27402	MSTRG.12708	MSTRG.13905	MSTRG.29387	MSTRG.30925	MSTRG.5463
MSTRG.11892	MSTRG.15604	MSTRG.17226	MSTRG.15754	MSTRG.7741	MSTRG.19620	MSTRG.24986	MSTRG.3842	MSTRG.1587
MSTRG.6076	MSTRG.25646	MSTRG.12188	MSTRG.16895	MSTRG.6833	MSTRG.2069	MSTRG.11336	MSTRG.7758	MSTRG.11682
MSTRG.17510	MSTRG.15591	MSTRG.24116	MSTRG.28452	MSTRG.1577	MSTRG.13368	MSTRG.11167	MSTRG.4218	MSTRG.1934
MSTRG.1288	MSTRG.7625	MSTRG.7274	MSTRG.7368	MSTRG.32306	MSTRG.13744	MSTRG.28811	MSTRG.9594	MSTRG.18691
MSTRG.14457	MSTRG.11173	MSTRG.21519	MSTRG.19620	MSTRG.13882	MSTRG.27906	MSTRG.25018	MSTRG.24885	MSTRG.12440
MSTRG.15451	MSTRG.8755	MSTRG.22735	MSTRG.11418	MSTRG.30711	MSTRG.6290	MSTRG.23301	MSTRG.15474	MSTRG.8555
MSTRG.1558	MSTRG.19400	MSTRG.20761	MSTRG.5834	MSTRG.29324	MSTRG.13887	MSTRG.27976	MSTRG.28335	MSTRG.13843
MSTRG.22027	MSTRG.10706	MSTRG.759	MSTRG.13744	MSTRG.2824	MSTRG.18814	MSTRG.5529	MSTRG.24430	MSTRG.2185
MSTRG.22753	MSTRG.24956	MSTRG.18410	MSTRG.2609	MSTRG.17345	MSTRG.8156	MSTRG.2396	MSTRG.29268	MSTRG.5461
MSTRG.32113	MSTRG.15107	MSTRG.11612	MSTRG.22931	MSTRG.21614	MSTRG.10840	MSTRG.12869	MSTRG.4055	MSTRG.11858
MSTRG.2807	MSTRG.21865	MSTRG.24654	MSTRG.21660	MSTRG.27332	MSTRG.19597	MSTRG.11537	MSTRG.9737	MSTRG.1744
MSTRG.19759	MSTRG.24146	MSTRG.9463	MSTRG.1145	MSTRG.13715	MSTRG.18709	MSTRG.6961	MSTRG.11538	MSTRG.18661
MSTRG.18989	MSTRG.11080	MSTRG.14266	MSTRG.9262	MSTRG.11597	MSTRG.15240	MSTRG.18063	MSTRG.22441	MSTRG.893
MSTRG.15082	MSTRG.21604	MSTRG.25240	MSTRG.28371	MSTRG.25485	MSTRG.14484	MSTRG.25919	MSTRG.19562	MSTRG.3883
MSTRG.26195	MSTRG.966	MSTRG.23453	MSTRG.32134	MSTRG.31336	MSTRG.11315	MSTRG.463	MSTRG.15335	MSTRG.5618
MSTRG.26411	MSTRG.1506	MSTRG.17605	MSTRG.4878	MSTRG.23830	MSTRG.19863	MSTRG.30304	MSTRG.15239	MSTRG.11557
MSTRG.31438	MSTRG.24091	MSTRG.19318	MSTRG.8842	MSTRG.26140	MSTRG.21333	MSTRG.11425	MSTRG.838	MSTRG.30452
MSTRG.31956	MSTRG.22716	MSTRG.30974	MSTRG.18962	MSTRG.15457	MSTRG.28371	MSTRG.8778	MSTRG.2611	MSTRG.13455
MSTRG.29338	MSTRG.3058	MSTRG.16383	MSTRG.24535	MSTRG.15941	MSTRG.27105	MSTRG.6090	MSTRG.28327	MSTRG.12979
MSTRG.16085	MSTRG.10343	MSTRG.8461	MSTRG.31249	MSTRG.14814	MSTRG.22192	MSTRG.6028	MSTRG.27402	MSTRG.21218
MSTRG.30499	MSTRG.20691	MSTRG.28040	MSTRG.22842	MSTRG.16334	MSTRG.28194	MSTRG.26099	MSTRG.16100	MSTRG.3245
MSTRG.16415	MSTRG.8840	MSTRG.11681	MSTRG.19597	MSTRG.15549	MSTRG.13761	MSTRG.12707	MSTRG.13206	MSTRG.11314
MSTRG.18408	MSTRG.30653	MSTRG.16129	MSTRG.19863	MSTRG.27684	MSTRG.29324	MSTRG.21923	MSTRG.21887	MSTRG.18733
MSTRG.28903	MSTRG.21523	MSTRG.21089	MSTRG.26275	MSTRG.22445	MSTRG.14332	MSTRG.28377	MSTRG.15455	MSTRG.7806
MSTRG.16434	MSTRG.15003	MSTRG.2711	MSTRG.16005	MSTRG.2707	MSTRG.27508	MSTRG.14949	MSTRG.24815	MSTRG.19336
MSTRG.27656	MSTRG.8319	MSTRG.19501	MSTRG.5370	MSTRG.13254	MSTRG.9342	MSTRG.31090	MSTRG.27199	MSTRG.7527
MSTRG.8179	MSTRG.4049	MSTRG.1381	MSTRG.15807	MSTRG.31965	MSTRG.1381	MSTRG.15727	MSTRG.5576	MSTRG.12843
MSTRG.17870	MSTRG.23024	MSTRG.15417	MSTRG.27332	MSTRG.2496	MSTRG.11397	MSTRG.4130	MSTRG.7078	MSTRG.18248
MSTRG.22618	MSTRG.25169	MSTRG.18956	MSTRG.25696	MSTRG.18900	MSTRG.31249	MSTRG.26876	MSTRG.31937	MSTRG.3691
MSTRG.3455	MSTRG.13564	MSTRG.32027	MSTRG.31008	MSTRG.7127	MSTRG.176	MSTRG.30305	MSTRG.6187	MSTRG.19741
MSTRG.15672	MSTRG.8992	MSTRG.10364	MSTRG.12699	MSTRG.1864	MSTRG.1600	MSTRG.25394	MSTRG.7950	MSTRG.13855
MSTRG.27310	MSTRG.18773	MSTRG.19354	MSTRG.24452	MSTRG.8461	MSTRG.28325	MSTRG.10346	MSTRG.5302	MSTRG.19903
MSTRG.6152	MSTRG.15786	MSTRG.26876	MSTRG.4608	MSTRG.13102	MSTRG.4130	MSTRG.18931	MSTRG.19822	MSTRG.6133
MSTRG.26423	MSTRG.19643	MSTRG.15075	MSTRG.29011	MSTRG.11387	MSTRG.12885	MSTRG.31249	MSTRG.19250	MSTRG.15211
MSTRG.27179	MSTRG.15930	MSTRG.27322	MSTRG.8965	MSTRG.17510	MSTRG.23192	MSTRG.1118	MSTRG.10157	MSTRG.17085
MSTRG.6183	MSTRG.13702	MSTRG.30305	MSTRG.19364	MSTRG.18224	MSTRG.3517	MSTRG.30128	MSTRG.14786	MSTRG.24682
MSTRG.28064	MSTRG.27199	MSTRG.28253	MSTRG.11524	MSTRG.2503	MSTRG.12082	MSTRG.30649	MSTRG.31312	MSTRG.21523
MSTRG.31384	MSTRG.6797	MSTRG.9047	MSTRG.21148	MSTRG.8919	MSTRG.29011	MSTRG.1114	MSTRG.20719	MSTRG.18064
MSTRG.28977	MSTRG.9446	MSTRG.10841	MSTRG.14754	MSTRG.12256	MSTRG.24323	MSTRG.18742	MSTRG.8927	MSTRG.5972
MSTRG.27759	MSTRG.3883	MSTRG.4248	MSTRG.2185	MSTRG.31354	MSTRG.21599	MSTRG.19674	MSTRG.10800	MSTRG.25538
MSTRG.26999	MSTRG.10884	MSTRG.21210	MSTRG.3345	MSTRG.30439	MSTRG.19674	MSTRG.5906	MSTRG.32012	MSTRG.10157
MSTRG.22627	MSTRG.2646	MSTRG.23722	MSTRG.6089	MSTRG.6806	MSTRG.26099	MSTRG.9261	MSTRG.20692	MSTRG.12738
MSTRG.8246	MSTRG.31360	MSTRG.18033	MSTRG.1265	MSTRG.10218	MSTRG.28846	MSTRG.22787	MSTRG.24452	MSTRG.3623
MSTRG.16503	MSTRG.17980	MSTRG.2555	MSTRG.24931	MSTRG.3610	MSTRG.18097	MSTRG.31627	MSTRG.17714	MSTRG.29354
MSTRG.27936	MSTRG.1388	MSTRG.11141	MSTRG.28830	MSTRG.29663	MSTRG.8479	MSTRG.5430	MSTRG.2927	MSTRG.5834
MSTRG.2851	MSTRG.3428	MSTRG.27053	MSTRG.28738	MSTRG.81	MSTRG.24931	MSTRG.5550	MSTRG.29033	MSTRG.26367
MSTRG.28155	MSTRG.3317	MSTRG.7000	MSTRG.27635	MSTRG.18440	MSTRG.15094	MSTRG.28971	MSTRG.26140	MSTRG.19724
MSTRG.19488	MSTRG.30726	MSTRG.27075	MSTRG.27105	MSTRG.11076	MSTRG.4507	MSTRG.31965	MSTRG.17980	MSTRG.15870
MSTRG.24380	MSTRG.13843	MSTRG.16978	MSTRG.23742	MSTRG.20694	MSTRG.27957	MSTRG.13549	MSTRG.26546	MSTRG.26377
MSTRG.27684	MSTRG.13817	MSTRG.2354	MSTRG.30094	MSTRG.24705	MSTRG.10158	MSTRG.26367	MSTRG.12204	MSTRG.29412
MSTRG.5379	MSTRG.12411	MSTRG.15282	MSTRG.29387	MSTRG.22629	MSTRG.13644	MSTRG.18224	MSTRG.22896	MSTRG.28162
MSTRG.28884	MSTRG.5390	MSTRG.1411	MSTRG.30232	MSTRG.5906	MSTRG.10581	MSTRG.22081	MSTRG.5220	MSTRG.708
MSTRG.24885	MSTRG.3533	MSTRG.18789	MSTRG.15085	MSTRG.3794	MSTRG.7849	MSTRG.26496	MSTRG.26730	MSTRG.28367
MSTRG.30188	MSTRG.13877	MSTRG.6767	MSTRG.1913	MSTRG.17147	MSTRG.1913	MSTRG.13843	MSTRG.3422	MSTRG.26549
MSTRG.13276	MSTRG.21957	MSTRG.24126	MSTRG.27765	MSTRG.30958	MSTRG.16978	MSTRG.2018	MSTRG.8284	MSTRG.31728
MSTRG.10206	MSTRG.31960	MSTRG.2583	MSTRG.19840	MSTRG.8479	MSTRG.3010	MSTRG.5834	MSTRG.3412	MSTRG.24705
MSTRG.11330	MSTRG.2583	MSTRG.21407	MSTRG.26741	MSTRG.22827	MSTRG.20222	MSTRG.8376	MSTRG.6098	MSTRG.29735
MSTRG.15689	MSTRG.3607	MSTRG.8719	MSTRG.24678	MSTRG.19428	MSTRG.28327	MSTRG.5724	MSTRG.21642	MSTRG.17037
MSTRG.10339	MSTRG.13436	MSTRG.29599	MSTRG.2854	MSTRG.21697	MSTRG.24678	MSTRG.13304	MSTRG.11941	MSTRG.10691
MSTRG.11812	MSTRG.883	MSTRG.7517	MSTRG.15336	MSTRG.11766	MSTRG.28267	MSTRG.4086	MSTRG.10318	MSTRG.216
MSTRG.25381	MSTRG.6409	MSTRG.20543	MSTRG.28040	MSTRG.13909	MSTRG.2854	MSTRG.19415	MSTRG.24728	MSTRG.8627
MSTRG.8447	MSTRG.13954	MSTRG.12524	MSTRG.15467	MSTRG.6927	MSTRG.28391	MSTRG.15837	MSTRG.28115	MSTRG.28171
MSTRG.15542	MSTRG.16100	MSTRG.28472	MSTRG.3600	MSTRG.6929	MSTRG.14444	MSTRG.15487	MSTRG.1437	MSTRG.28971
MSTRG.22081	MSTRG.30620	MSTRG.27859	MSTRG.24815	MSTRG.5279	MSTRG.27553	MSTRG.12843	MSTRG.24300	MSTRG.7770
MSTRG.19903	MSTRG.13636	MSTRG.24868	MSTRG.11314	MSTRG.31937	MSTRG.3600	MSTRG.4679	MSTRG.16250	MSTRG.5352
MSTRG.255	MSTRG.16009	MSTRG.26583	MSTRG.176	MSTRG.25250	MSTRG.11314	MSTRG.24152	MSTRG.1300	MSTRG.5921
MSTRG.5906	MSTRG.3691	MSTRG.11330	MSTRG.2438	MSTRG.12265	MSTRG.11782	MSTRG.8568	MSTRG.20961	MSTRG.18225
MSTRG.15076	MSTRG.15381	MSTRG.26604	MSTRG.19809	MSTRG.26275	MSTRG.8568	MSTRG.16856	MSTRG.24235	MSTRG.23793
MSTRG.31568	MSTRG.10968	MSTRG.6076	MSTRG.1577	MSTRG.6196	MSTRG.30986	MSTRG.17085	MSTRG.980	MSTRG.25042
MSTRG.4134	MSTRG.23070	MSTRG.13236	MSTRG.8729	MSTRG.12890	MSTRG.7180	MSTRG.28090	MSTRG.6886	MSTRG.19076
MSTRG.23097	MSTRG.6243	MSTRG.25963	MSTRG.7517	MSTRG.21523	MSTRG.15610	MSTRG.10546	MSTRG.344	MSTRG.22838
MSTRG.3729	MSTRG.27732	MSTRG.30525	MSTRG.12680	MSTRG.24375	MSTRG.26718	MSTRG.28891	MSTRG.30349	MSTRG.27042
MSTRG.24787	MSTRG.11061	MSTRG.31639	MSTRG.15630	MSTRG.20801	MSTRG.5600	MSTRG.18168	MSTRG.9253	MSTRG.31008
MSTRG.5139	MSTRG.94	MSTRG.27793	MSTRG.19646	MSTRG.24436	MSTRG.1951	MSTRG.3992	MSTRG.7503	MSTRG.7584
MSTRG.25710	MSTRG.25886	MSTRG.10780	MSTRG.14486	MSTRG.1488	MSTRG.30711	MSTRG.19632	MSTRG.29064	MSTRG.8499
MSTRG.23177	MSTRG.21405	MSTRG.5340	MSTRG.13500	MSTRG.16697	MSTRG.27075	MSTRG.18097	MSTRG.15935	MSTRG.13970
MSTRG.10047	MSTRG.7089	MSTRG.4273	MSTRG.20456	MSTRG.2655	MSTRG.10986	MSTRG.31454	MSTRG.1140	MSTRG.4347
MSTRG.476	MSTRG.7812	MSTRG.31438	MSTRG.26985	MSTRG.25291	MSTRG.29272	MSTRG.27519	MSTRG.11693	MSTRG.10795
MSTRG.18924	MSTRG.216	MSTRG.13437	MSTRG.1143	MSTRG.1452	MSTRG.27292	MSTRG.26372	MSTRG.4636	MSTRG.5576
MSTRG.11593	MSTRG.12580	MSTRG.29778	MSTRG.9760	MSTRG.12738	MSTRG.25097	MSTRG.18440	MSTRG.11224	MSTRG.2262
MSTRG.21618	MSTRG.15994	MSTRG.15293	MSTRG.15598	MSTRG.2948	MSTRG.18478	MSTRG.19728	MSTRG.4928	MSTRG.2855
MSTRG.27126	MSTRG.7811	MSTRG.17928	MSTRG.1264	MSTRG.4116	MSTRG.19646	MSTRG.27722	MSTRG.3589	MSTRG.15755
MSTRG.29735	MSTRG.24654	MSTRG.5486	MSTRG.8619	MSTRG.1142	MSTRG.13500	MSTRG.15624	MSTRG.8671	MSTRG.30944
MSTRG.29258	MSTRG.8809	MSTRG.4171	MSTRG.6243	MSTRG.26583	MSTRG.25092	MSTRG.16009	MSTRG.14654	MSTRG.18921
MSTRG.13683	MSTRG.3943	MSTRG.15684	MSTRG.8350	MSTRG.3655	MSTRG.13728	MSTRG.11779	MSTRG.15451	MSTRG.10581
MSTRG.15997	MSTRG.9544	MSTRG.3659	MSTRG.22510	MSTRG.405	MSTRG.26985	MSTRG.8319	MSTRG.3010	MSTRG.28016
MSTRG.29949	MSTRG.28267	MSTRG.26859	MSTRG.26300	MSTRG.83	MSTRG.8499	MSTRG.7527	MSTRG.2042	MSTRG.22100
MSTRG.25244	MSTRG.16372	MSTRG.8755	MSTRG.9884	MSTRG.21648	MSTRG.14482	MSTRG.28238	MSTRG.10650	MSTRG.14786
MSTRG.13236	MSTRG.20553	MSTRG.519	MSTRG.15176	MSTRG.12864	MSTRG.5358	MSTRG.12740	MSTRG.18885	MSTRG.28691
MSTRG.26275	MSTRG.13153	MSTRG.6602	MSTRG.17273	MSTRG.25097	MSTRG.3767	MSTRG.15336	MSTRG.13970	MSTRG.28698
MSTRG.29255	MSTRG.18064	MSTRG.32150	MSTRG.13490	MSTRG.1900	MSTRG.22946	MSTRG.21599	MSTRG.16011	MSTRG.25262
MSTRG.27460	MSTRG.27129	MSTRG.24909	MSTRG.31490	MSTRG.28338	MSTRG.26570	MSTRG.30530	MSTRG.31114	MSTRG.26407
MSTRG.14892	MSTRG.20950	MSTRG.618	MSTRG.13887	MSTRG.18786	MSTRG.28064	MSTRG.11355	MSTRG.4982	MSTRG.31326
MSTRG.17463	MSTRG.2288	MSTRG.23155	MSTRG.31366	MSTRG.31681	MSTRG.31538	MSTRG.1142	MSTRG.19903	MSTRG.27126
MSTRG.13887	MSTRG.30451	MSTRG.27129	MSTRG.12774	MSTRG.10516	MSTRG.8619	MSTRG.14493	MSTRG.32038	MSTRG.16770
MSTRG.21483	MSTRG.5370	MSTRG.6152	MSTRG.3881	MSTRG.5418	MSTRG.7545	MSTRG.1563	MSTRG.13491	MSTRG.19512
MSTRG.21897	MSTRG.12881	MSTRG.28219	MSTRG.29322	MSTRG.31627	MSTRG.14746	MSTRG.11359	MSTRG.28523	MSTRG.30089
MSTRG.4091	MSTRG.14457	MSTRG.23144	MSTRG.12740	MSTRG.29918	MSTRG.31354	MSTRG.15256	MSTRG.24439	MSTRG.14320
MSTRG.13011	MSTRG.18155	MSTRG.29771	MSTRG.22275	MSTRG.14250	MSTRG.8350	MSTRG.17978	MSTRG.5924	MSTRG.18931
MSTRG.26381	MSTRG.19625	MSTRG.27179	MSTRG.22100	MSTRG.1860	MSTRG.23000	MSTRG.10780	MSTRG.23399	MSTRG.28811
MSTRG.23948	MSTRG.13573	MSTRG.31559	MSTRG.3219	MSTRG.14914	MSTRG.19649	MSTRG.11862	MSTRG.8172	MSTRG.18705
MSTRG.3582	MSTRG.13395	MSTRG.5331	MSTRG.24790	MSTRG.15802	MSTRG.29160	MSTRG.19755	MSTRG.2928	MSTRG.11585
MSTRG.26227	MSTRG.10995	MSTRG.28640	MSTRG.5307	MSTRG.15704	MSTRG.26643	MSTRG.30441	MSTRG.21683	MSTRG.14714
MSTRG.23272	MSTRG.16176	MSTRG.5930	MSTRG.21327	MSTRG.7386	MSTRG.26700	MSTRG.15094	MSTRG.11884	MSTRG.11595
MSTRG.20775	MSTRG.2249	MSTRG.15755	MSTRG.7598	MSTRG.7567	MSTRG.13411	MSTRG.31247	MSTRG.13276	MSTRG.3386
MSTRG.11429	MSTRG.1218	MSTRG.21685	MSTRG.28194	MSTRG.13823	MSTRG.25448	MSTRG.13828	MSTRG.2185	MSTRG.6679
MSTRG.32137	MSTRG.3645	MSTRG.14376	MSTRG.27723	MSTRG.19474	MSTRG.27889	MSTRG.18954	MSTRG.5731	MSTRG.29843
MSTRG.19441	MSTRG.2185	MSTRG.12663	MSTRG.4538	MSTRG.10581	MSTRG.15460	MSTRG.1781	MSTRG.14350	MSTRG.13702
MSTRG.30147	MSTRG.22282	MSTRG.5092	MSTRG.2018	MSTRG.1218	MSTRG.13224	MSTRG.8250	MSTRG.4134	MSTRG.12306
MSTRG.11657	MSTRG.22787	MSTRG.11858	MSTRG.18661	MSTRG.17211	MSTRG.6905	MSTRG.14815	MSTRG.5529	MSTRG.14968
MSTRG.9202	MSTRG.10739	MSTRG.19328	MSTRG.22453	MSTRG.27013	MSTRG.10969	MSTRG.4385	MSTRG.13637	MSTRG.17073
MSTRG.28452	MSTRG.28475	MSTRG.2097	MSTRG.12412	MSTRG.13748	MSTRG.12774	MSTRG.12414	MSTRG.16157	MSTRG.19318
MSTRG.11764	MSTRG.18203	MSTRG.15895	MSTRG.851	MSTRG.12139	MSTRG.31056	MSTRG.29245	MSTRG.24410	MSTRG.17801
MSTRG.16334	MSTRG.9835	MSTRG.19314	MSTRG.15726	MSTRG.11661	MSTRG.28611	MSTRG.19643	MSTRG.19866	MSTRG.15123
MSTRG.107	MSTRG.22963	MSTRG.2101	MSTRG.28935	MSTRG.8770	MSTRG.13287	MSTRG.18552	MSTRG.26934	MSTRG.11537
MSTRG.6181	MSTRG.1538	MSTRG.30889	MSTRG.19332	MSTRG.25171	MSTRG.11557	MSTRG.24636	MSTRG.19631	MSTRG.15240
MSTRG.24436	MSTRG.16129	MSTRG.15142	MSTRG.31521	MSTRG.22360	MSTRG.22100	MSTRG.19646	MSTRG.14949	MSTRG.27976
MSTRG.31533	MSTRG.519	MSTRG.326	MSTRG.7157	MSTRG.1683	MSTRG.3219	MSTRG.6719	MSTRG.7747	MSTRG.9367
MSTRG.28577	MSTRG.27098	MSTRG.12585	MSTRG.29680	MSTRG.24095	MSTRG.10897	MSTRG.25042	MSTRG.28594	MSTRG.24537
MSTRG.22606	MSTRG.8485	MSTRG.22381	MSTRG.2864	MSTRG.6488	MSTRG.11457	MSTRG.21180	MSTRG.29325	MSTRG.30481
MSTRG.12267	MSTRG.6848	MSTRG.10863	MSTRG.22116	MSTRG.3517	MSTRG.10218	MSTRG.81	MSTRG.11597	MSTRG.11257
MSTRG.30005	MSTRG.26902	MSTRG.9784	MSTRG.6260	MSTRG.25073	MSTRG.27723	MSTRG.13688	MSTRG.15472	MSTRG.27332
MSTRG.30714	MSTRG.13343	MSTRG.15708	MSTRG.31056	MSTRG.5979	MSTRG.24790	MSTRG.32405	MSTRG.31829	MSTRG.6925
MSTRG.2911	MSTRG.26185	MSTRG.3570	MSTRG.11725	MSTRG.4112	MSTRG.11465	MSTRG.24590	MSTRG.7769	MSTRG.7172
MSTRG.32112	MSTRG.19740	MSTRG.12389	MSTRG.8886	MSTRG.24784	MSTRG.16443	MSTRG.13313	MSTRG.32405	MSTRG.12756
MSTRG.11282	MSTRG.7846	MSTRG.15675	MSTRG.18866	MSTRG.31670	MSTRG.18661	MSTRG.15282	MSTRG.31839	MSTRG.6028
MSTRG.4608	MSTRG.3993	MSTRG.15562	MSTRG.19691	MSTRG.12851	MSTRG.8197	MSTRG.7806	MSTRG.1255	MSTRG.3707
MSTRG.18012	MSTRG.27976	MSTRG.16942	MSTRG.19629	MSTRG.8792	MSTRG.24688	MSTRG.5152	MSTRG.21055	MSTRG.30174
MSTRG.32184	MSTRG.29335	MSTRG.4347	MSTRG.25919	MSTRG.31366	MSTRG.12412	MSTRG.14286	MSTRG.28162	MSTRG.24688
MSTRG.28611	MSTRG.12579	MSTRG.7110	MSTRG.12890	MSTRG.8857	MSTRG.19730	MSTRG.28903	MSTRG.851	MSTRG.32474
MSTRG.3916	MSTRG.1990	MSTRG.6961	MSTRG.17430	MSTRG.8445	MSTRG.2707	MSTRG.29114	MSTRG.12446	MSTRG.31343
MSTRG.13053	MSTRG.19864	MSTRG.8373	MSTRG.13542	MSTRG.18029	MSTRG.18676	MSTRG.26539	MSTRG.1714	MSTRG.19605
MSTRG.17560	MSTRG.21611	MSTRG.8630	MSTRG.26585	MSTRG.13637	MSTRG.29110	MSTRG.6424	MSTRG.2260	MSTRG.19645
MSTRG.15467	MSTRG.1907	MSTRG.10840	MSTRG.31756	MSTRG.31157	MSTRG.12139	MSTRG.29287	MSTRG.26073	MSTRG.13298
MSTRG.14266	MSTRG.29813	MSTRG.5329	MSTRG.23830	MSTRG.15103	MSTRG.9205	MSTRG.32259	MSTRG.29245	MSTRG.18456
MSTRG.26496	MSTRG.13757	MSTRG.23706	MSTRG.25911	MSTRG.8496	MSTRG.29949	MSTRG.28177	MSTRG.21291	MSTRG.8310
MSTRG.32060	MSTRG.19309	MSTRG.4856	MSTRG.3705	MSTRG.22275	MSTRG.28292	MSTRG.12324	MSTRG.22753	MSTRG.9058
MSTRG.3165	MSTRG.13063	MSTRG.26676	MSTRG.1029	MSTRG.5684	MSTRG.11065	MSTRG.14754	MSTRG.3504	MSTRG.28523
MSTRG.8467	MSTRG.11870	MSTRG.12644	MSTRG.14493	MSTRG.29968	MSTRG.2767	MSTRG.20392	MSTRG.21889	MSTRG.20785
MSTRG.27505	MSTRG.7598	MSTRG.13062	MSTRG.11006	MSTRG.11845	MSTRG.16708	MSTRG.25255	MSTRG.15082	MSTRG.27907
MSTRG.23746	MSTRG.26271	MSTRG.19474	MSTRG.26642	MSTRG.28177	MSTRG.8886	MSTRG.19870	MSTRG.7000	MSTRG.6090
MSTRG.29040	MSTRG.10290	MSTRG.30944	MSTRG.27732	MSTRG.20665	MSTRG.28738	MSTRG.6347	MSTRG.3655	MSTRG.1272
MSTRG.508	MSTRG.5493	MSTRG.432	MSTRG.2396	MSTRG.21487	MSTRG.4134	MSTRG.17801	MSTRG.3556	MSTRG.26099
MSTRG.9690	MSTRG.21469	MSTRG.13811	MSTRG.12913	MSTRG.11364	MSTRG.26784	MSTRG.5921	MSTRG.28194	MSTRG.21923
MSTRG.4378	MSTRG.14485	MSTRG.31548	MSTRG.14484	MSTRG.30731	MSTRG.209	MSTRG.8819	MSTRG.22118	MSTRG.15477
MSTRG.17843	MSTRG.31326	MSTRG.24972	MSTRG.28327	MSTRG.11682	MSTRG.30958	MSTRG.28294	MSTRG.24510	MSTRG.11245
MSTRG.28899	MSTRG.28679	MSTRG.22360	MSTRG.21275	MSTRG.19325	MSTRG.18646	MSTRG.855	MSTRG.25769	MSTRG.5550
MSTRG.13979	MSTRG.5336	MSTRG.10515	MSTRG.6944	MSTRG.8884	MSTRG.28279	MSTRG.15556	MSTRG.11671	MSTRG.31249
MSTRG.16482	MSTRG.19605	MSTRG.11011	MSTRG.28453	MSTRG.4271	MSTRG.26300	MSTRG.28118	MSTRG.25949	MSTRG.1038
MSTRG.31503	MSTRG.17528	MSTRG.4384	MSTRG.20996	MSTRG.25840	MSTRG.20497	MSTRG.1294	MSTRG.30649	MSTRG.771
MSTRG.11898	MSTRG.3605	MSTRG.6027	MSTRG.27241	MSTRG.11896	MSTRG.31358	MSTRG.25074	MSTRG.25823	MSTRG.12381
MSTRG.7089	MSTRG.13263	MSTRG.3646	MSTRG.28101	MSTRG.23512	MSTRG.21696	MSTRG.21986	MSTRG.26538	MSTRG.30128
MSTRG.10992	MSTRG.19908	MSTRG.2400	MSTRG.14789	MSTRG.4471	MSTRG.18630	MSTRG.28212	MSTRG.19471	MSTRG.7618
MSTRG.1563	MSTRG.23573	MSTRG.31828	MSTRG.21887	MSTRG.5368	MSTRG.26585	MSTRG.12265	MSTRG.31402	MSTRG.18742
MSTRG.11780	MSTRG.9312	MSTRG.14551	MSTRG.5859	MSTRG.10365	MSTRG.25911	MSTRG.28685	MSTRG.11682	MSTRG.25710
MSTRG.4967	MSTRG.16385	MSTRG.17599	MSTRG.29054	MSTRG.26274	MSTRG.1029	MSTRG.31728	MSTRG.31090	MSTRG.11794
MSTRG.13092	MSTRG.3840	MSTRG.3577	MSTRG.16407	MSTRG.564	MSTRG.25291	MSTRG.23842	MSTRG.24288	MSTRG.3413
MSTRG.21467	MSTRG.10528	MSTRG.12278	MSTRG.5463	MSTRG.18962	MSTRG.18835	MSTRG.12840	MSTRG.6346	MSTRG.27322
MSTRG.21154	MSTRG.13686	MSTRG.21701	MSTRG.8737	MSTRG.1106	MSTRG.12913	MSTRG.24699	MSTRG.11580	MSTRG.5098
MSTRG.11538	MSTRG.29354	MSTRG.28107	MSTRG.26783	MSTRG.14970	MSTRG.3413	MSTRG.29918	MSTRG.6679	MSTRG.5791
MSTRG.13272	MSTRG.1404	MSTRG.29239	MSTRG.18756	MSTRG.30925	MSTRG.8438	MSTRG.21189	MSTRG.22966	MSTRG.32104
MSTRG.13125	MSTRG.10765	MSTRG.806	MSTRG.2676	MSTRG.7439	MSTRG.3623	MSTRG.3389	MSTRG.17211	MSTRG.28594
MSTRG.10215	MSTRG.14524	MSTRG.12082	MSTRG.13048	MSTRG.2458	MSTRG.5859	MSTRG.27716	MSTRG.3912	MSTRG.1475
MSTRG.22189	MSTRG.9237	MSTRG.5152	MSTRG.14968	MSTRG.28640	MSTRG.6080	MSTRG.10301	MSTRG.3413	MSTRG.17938
MSTRG.4104	MSTRG.30406	MSTRG.11880	MSTRG.11586	MSTRG.7391	MSTRG.11535	MSTRG.32114	MSTRG.25008	MSTRG.11654
MSTRG.1541	MSTRG.4061	MSTRG.2754	MSTRG.13722	MSTRG.31008	MSTRG.29239	MSTRG.6442	MSTRG.5807	MSTRG.24100
MSTRG.21407	MSTRG.14871	MSTRG.12707	MSTRG.4471	MSTRG.543	MSTRG.13732	MSTRG.9205	MSTRG.28253	MSTRG.18886
MSTRG.11362	MSTRG.1855	MSTRG.8164	MSTRG.18224	MSTRG.23192	MSTRG.18956	MSTRG.26985	MSTRG.11352	MSTRG.316
MSTRG.18709	MSTRG.2754	MSTRG.12528	MSTRG.14316	MSTRG.30196	MSTRG.21210	MSTRG.18678	MSTRG.19734	MSTRG.32114
MSTRG.13270	MSTRG.29174	MSTRG.11855	MSTRG.27843	MSTRG.14874	MSTRG.28594	MSTRG.18012	MSTRG.21916	MSTRG.22051
MSTRG.18671	MSTRG.18742	MSTRG.11324	MSTRG.26784	MSTRG.24537	MSTRG.1748	MSTRG.19720	MSTRG.21932	MSTRG.20946
MSTRG.10165	MSTRG.3076	MSTRG.11866	MSTRG.19647	MSTRG.24905	MSTRG.8171	MSTRG.18705	MSTRG.8149	MSTRG.3025
MSTRG.31572	MSTRG.24448	MSTRG.1445	MSTRG.938	MSTRG.31156	MSTRG.2458	MSTRG.2830	MSTRG.5462	MSTRG.19415
MSTRG.1196	MSTRG.22931	MSTRG.1300	MSTRG.27656	MSTRG.15804	MSTRG.7392	MSTRG.31756	MSTRG.12882	MSTRG.30442
MSTRG.1272	MSTRG.13949	MSTRG.1782	MSTRG.31358	MSTRG.25092	MSTRG.8310	MSTRG.19583	MSTRG.8467	MSTRG.24152
MSTRG.21604	MSTRG.184	MSTRG.15380	MSTRG.18522	MSTRG.2069	MSTRG.11586	MSTRG.31716	MSTRG.26052	MSTRG.21920
MSTRG.29809	MSTRG.23948	MSTRG.13064	MSTRG.20950	MSTRG.22190	MSTRG.29968	MSTRG.24696	MSTRG.23503	MSTRG.8376
MSTRG.19437	MSTRG.19234	MSTRG.26226	MSTRG.648	MSTRG.6181	MSTRG.28830	MSTRG.344	MSTRG.14914	MSTRG.8445
MSTRG.25008	MSTRG.11167	MSTRG.3165	MSTRG.12739	MSTRG.10397	MSTRG.20287	MSTRG.6825	MSTRG.29412	MSTRG.21306
MSTRG.4982	MSTRG.28597	MSTRG.12444	MSTRG.25510	MSTRG.16703	MSTRG.4680	MSTRG.16375	MSTRG.14991	MSTRG.2611
MSTRG.18063	MSTRG.10798	MSTRG.2323	MSTRG.15851	MSTRG.14166	MSTRG.32474	MSTRG.117	MSTRG.26005	MSTRG.30958
MSTRG.20142	MSTRG.11085	MSTRG.19992	MSTRG.14970	MSTRG.15997	MSTRG.14895	MSTRG.15007	MSTRG.30174	MSTRG.21368
MSTRG.29238	MSTRG.832	MSTRG.28193	MSTRG.1724	MSTRG.29285	MSTRG.23512	MSTRG.15159	MSTRG.29809	MSTRG.13951
MSTRG.14381	MSTRG.29735	MSTRG.17528	MSTRG.32081	MSTRG.13400	MSTRG.29236	MSTRG.10305	MSTRG.2323	MSTRG.31566
MSTRG.32193	MSTRG.31562	MSTRG.10088	MSTRG.11584	MSTRG.2508	MSTRG.22298	MSTRG.12738	MSTRG.17348	MSTRG.8568
MSTRG.14746	MSTRG.15552	MSTRG.19897	MSTRG.8628	MSTRG.864	MSTRG.8161	MSTRG.11523	MSTRG.8511	MSTRG.26994
MSTRG.1816	MSTRG.15895	MSTRG.13810	MSTRG.24939	MSTRG.11873	MSTRG.387	MSTRG.4047	MSTRG.13549	MSTRG.23399
MSTRG.8303	MSTRG.10792	MSTRG.32113	MSTRG.22251	MSTRG.11216	MSTRG.30649	MSTRG.11006	MSTRG.19762	MSTRG.31056
MSTRG.11467	MSTRG.4078	MSTRG.1951	MSTRG.23703	MSTRG.22735	MSTRG.25510	MSTRG.17139	MSTRG.29003	MSTRG.25962
MSTRG.12528	MSTRG.4608	MSTRG.22034	MSTRG.5835	MSTRG.3871	MSTRG.10933	MSTRG.30849	MSTRG.7517	MSTRG.7758
MSTRG.21962	MSTRG.23425	MSTRG.9558	MSTRG.16766	MSTRG.21889	MSTRG.9901	MSTRG.1539	MSTRG.26489	MSTRG.29731
MSTRG.7873	MSTRG.21298	MSTRG.13907	MSTRG.15934	MSTRG.1145	MSTRG.3779	MSTRG.708	MSTRG.14962	MSTRG.14358
MSTRG.18697	MSTRG.1124	MSTRG.8679	MSTRG.8695	MSTRG.31645	MSTRG.21076	MSTRG.10864	MSTRG.8959	MSTRG.7528
MSTRG.11490	MSTRG.14148	MSTRG.6025	MSTRG.28085	MSTRG.13482	MSTRG.8445	MSTRG.3443	MSTRG.9880	MSTRG.12904
MSTRG.1033	MSTRG.6679	MSTRG.29731	MSTRG.8634	MSTRG.8568	MSTRG.13293	MSTRG.3749	MSTRG.7368	MSTRG.31518
MSTRG.15804	MSTRG.3183	MSTRG.1241	MSTRG.26195	MSTRG.12908	MSTRG.11584	MSTRG.21483	MSTRG.30136	MSTRG.27851
MSTRG.6519	MSTRG.21832	MSTRG.23112	MSTRG.28171	MSTRG.21699	MSTRG.8246	MSTRG.13063	MSTRG.24553	MSTRG.1782
MSTRG.22842	MSTRG.30514	MSTRG.31070	MSTRG.1288	MSTRG.19746	MSTRG.29351	MSTRG.15617	MSTRG.27300	MSTRG.3992
MSTRG.7129	MSTRG.23128	MSTRG.511	MSTRG.11896	MSTRG.6073	MSTRG.12716	MSTRG.22426	MSTRG.24636	MSTRG.15694
MSTRG.27633	MSTRG.1412	MSTRG.3523	MSTRG.14835	MSTRG.26005	MSTRG.22011	MSTRG.30480	MSTRG.11460	MSTRG.27859
MSTRG.15353	MSTRG.11586	MSTRG.30189	MSTRG.32038	MSTRG.13683	MSTRG.30266	MSTRG.18866	MSTRG.15744	MSTRG.24986
MSTRG.26583	MSTRG.8226	MSTRG.29346	MSTRG.2740	MSTRG.9690	MSTRG.8634	MSTRG.23754	MSTRG.15504	MSTRG.13949
MSTRG.26197	MSTRG.15650	MSTRG.13007	MSTRG.1532	MSTRG.19872	MSTRG.20934	MSTRG.5308	MSTRG.10339	MSTRG.2473
MSTRG.17670	MSTRG.5611	MSTRG.19913	MSTRG.18168	MSTRG.13435	MSTRG.28171	MSTRG.11718	MSTRG.7625	MSTRG.16181
MSTRG.13593	MSTRG.6442	MSTRG.7503	MSTRG.30304	MSTRG.13424	MSTRG.1744	MSTRG.13602	MSTRG.27332	MSTRG.22931
MSTRG.19267	MSTRG.21306	MSTRG.3840	MSTRG.9114	MSTRG.3430	MSTRG.8851	MSTRG.8947	MSTRG.27013	MSTRG.1124
MSTRG.10175	MSTRG.30311	MSTRG.10528	MSTRG.32358	MSTRG.15038	MSTRG.16402	MSTRG.26730	MSTRG.15014	MSTRG.13063
MSTRG.1147	MSTRG.3386	MSTRG.1401	MSTRG.3581	MSTRG.21494	MSTRG.20905	MSTRG.24074	MSTRG.24581	MSTRG.30530
MSTRG.25844	MSTRG.3069	MSTRG.19710	MSTRG.28107	MSTRG.27051	MSTRG.29815	MSTRG.2508	MSTRG.18735	MSTRG.2396
MSTRG.3591	MSTRG.27635	MSTRG.12044	MSTRG.6090	MSTRG.25262	MSTRG.1538	MSTRG.26547	MSTRG.8122	MSTRG.3582
MSTRG.9446	MSTRG.21484	MSTRG.15211	MSTRG.5076	MSTRG.4398	MSTRG.11224	MSTRG.24809	MSTRG.4378	MSTRG.22785
MSTRG.8707	MSTRG.26347	MSTRG.2508	MSTRG.27214	MSTRG.1437	MSTRG.14823	MSTRG.11671	MSTRG.15595	MSTRG.4100
MSTRG.23957	MSTRG.13075	MSTRG.7586	MSTRG.28399	MSTRG.11085	MSTRG.23399	MSTRG.28375	MSTRG.15969	MSTRG.1321
MSTRG.15650	MSTRG.24549	MSTRG.29156	MSTRG.2855	MSTRG.27936	MSTRG.2545	MSTRG.24496	MSTRG.19992	MSTRG.17978
MSTRG.12303	MSTRG.28468	MSTRG.30160	MSTRG.13855	MSTRG.21578	MSTRG.15987	MSTRG.24936	MSTRG.524	MSTRG.21043
MSTRG.28453	MSTRG.25962	MSTRG.25926	MSTRG.31522	MSTRG.2676	MSTRG.24537	MSTRG.28253	MSTRG.13305	MSTRG.20757
MSTRG.16409	MSTRG.14551	MSTRG.9203	MSTRG.27907	MSTRG.25149	MSTRG.28435	MSTRG.5139	MSTRG.30849	MSTRG.31107
MSTRG.3428	MSTRG.31384	MSTRG.11782	MSTRG.14381	MSTRG.23641	MSTRG.2855	MSTRG.2854	MSTRG.20523	MSTRG.15336
MSTRG.29153	MSTRG.22955	MSTRG.25659	MSTRG.18630	MSTRG.15487	MSTRG.6181	MSTRG.20996	MSTRG.5724	MSTRG.18669
MSTRG.32198	MSTRG.11821	MSTRG.23656	MSTRG.10852	MSTRG.28435	MSTRG.14250	MSTRG.13220	MSTRG.476	MSTRG.32302
MSTRG.13536	MSTRG.10364	MSTRG.14484	MSTRG.19717	MSTRG.14746	MSTRG.5643	MSTRG.9841	MSTRG.22104	MSTRG.31454
MSTRG.23573	MSTRG.30094	MSTRG.31089	MSTRG.21683	MSTRG.15256	MSTRG.24011	MSTRG.20570	MSTRG.8202	MSTRG.15032
MSTRG.12915	MSTRG.4700	MSTRG.5368	MSTRG.21490	MSTRG.27460	MSTRG.20691	MSTRG.10581	MSTRG.4800	MSTRG.19649
MSTRG.1412	MSTRG.21733	MSTRG.25714	MSTRG.22735	MSTRG.30499	MSTRG.21244	MSTRG.24662	MSTRG.1488	MSTRG.24448
MSTRG.5973	MSTRG.20177	MSTRG.11485	MSTRG.23425	MSTRG.21425	MSTRG.15211	MSTRG.13686	MSTRG.28021	MSTRG.3174
MSTRG.18417	MSTRG.4130	MSTRG.28942	MSTRG.15234	MSTRG.24611	MSTRG.32057	MSTRG.27903	MSTRG.29043	MSTRG.18063
MSTRG.11507	MSTRG.5909	MSTRG.3730	MSTRG.27694	MSTRG.21502	MSTRG.19717	MSTRG.28101	MSTRG.26495	MSTRG.11309
MSTRG.8542	MSTRG.15036	MSTRG.6812	MSTRG.26229	MSTRG.25783	MSTRG.28294	MSTRG.25014	MSTRG.14332	MSTRG.19393
MSTRG.4460	MSTRG.15694	MSTRG.28950	MSTRG.2257	MSTRG.13970	MSTRG.7110	MSTRG.3321	MSTRG.13905	MSTRG.19643
MSTRG.13761	MSTRG.17965	MSTRG.1106	MSTRG.30233	MSTRG.1748	MSTRG.21699	MSTRG.3605	MSTRG.16251	MSTRG.18242
MSTRG.4130	MSTRG.31056	MSTRG.25349	MSTRG.28937	MSTRG.25356	MSTRG.11050	MSTRG.31328	MSTRG.17187	MSTRG.28887
MSTRG.462	MSTRG.28335	MSTRG.15076	MSTRG.28839	MSTRG.15209	MSTRG.24792	MSTRG.22941	MSTRG.25963	MSTRG.18813
MSTRG.5486	MSTRG.19350	MSTRG.21061	MSTRG.24292	MSTRG.13491	MSTRG.5076	MSTRG.11161	MSTRG.7750	MSTRG.18224
MSTRG.4471	MSTRG.13748	MSTRG.1633	MSTRG.4222	MSTRG.732	MSTRG.10791	MSTRG.15635	MSTRG.15601	MSTRG.12324
MSTRG.27760	MSTRG.30978	MSTRG.16192	MSTRG.29033	MSTRG.28113	MSTRG.19350	MSTRG.326	MSTRG.28448	MSTRG.28903
MSTRG.15455	MSTRG.21076	MSTRG.29358	MSTRG.8438	MSTRG.27843	MSTRG.2257	MSTRG.5848	MSTRG.20504	MSTRG.28193
MSTRG.23943	MSTRG.8542	MSTRG.20665	MSTRG.2927	MSTRG.26426	MSTRG.25800	MSTRG.5576	MSTRG.20199	MSTRG.10920
MSTRG.27134	MSTRG.10431	MSTRG.20567	MSTRG.14482	MSTRG.7598	MSTRG.3730	MSTRG.8691	MSTRG.21180	MSTRG.15633
MSTRG.10920	MSTRG.25593	MSTRG.21611	MSTRG.18931	MSTRG.18225	MSTRG.19318	MSTRG.18296	MSTRG.16903	MSTRG.1059
MSTRG.3040	MSTRG.16856	MSTRG.16697	MSTRG.13853	MSTRG.30386	MSTRG.13111	MSTRG.15901	MSTRG.32079	MSTRG.32147
MSTRG.25448	MSTRG.29114	MSTRG.14457	MSTRG.15504	MSTRG.519	MSTRG.15965	MSTRG.9858	MSTRG.28503	MSTRG.8284
MSTRG.24986	MSTRG.16135	MSTRG.19631	MSTRG.11302	MSTRG.24689	MSTRG.18408	MSTRG.21665	MSTRG.5834	MSTRG.10431
MSTRG.24850	MSTRG.12005	MSTRG.2454	MSTRG.1343	MSTRG.8443	MSTRG.24535	MSTRG.5390	MSTRG.31627	MSTRG.10650
MSTRG.14997	MSTRG.9866	MSTRG.26133	MSTRG.24792	MSTRG.17926	MSTRG.6925	MSTRG.4378	MSTRG.15754	MSTRG.25255
MSTRG.4514	MSTRG.20337	MSTRG.13874	MSTRG.21972	MSTRG.1210	MSTRG.27977	MSTRG.6187	MSTRG.28130	MSTRG.11677
MSTRG.22955	MSTRG.28948	MSTRG.27685	MSTRG.15773	MSTRG.1696	MSTRG.21505	MSTRG.11373	MSTRG.20925	MSTRG.16135
MSTRG.11773	MSTRG.22849	MSTRG.24705	MSTRG.13689	MSTRG.28325	MSTRG.13689	MSTRG.9581	MSTRG.11896	MSTRG.32259
MSTRG.6138	MSTRG.31179	MSTRG.17137	MSTRG.9043	MSTRG.1466	MSTRG.1343	MSTRG.1252	MSTRG.1444	MSTRG.9814
MSTRG.13564	MSTRG.32198	MSTRG.15159	MSTRG.8546	MSTRG.30094	MSTRG.4006	MSTRG.24784	MSTRG.15976	MSTRG.16085
MSTRG.30451	MSTRG.8362	MSTRG.1439	MSTRG.6796	MSTRG.1951	MSTRG.11076	MSTRG.11050	MSTRG.15209	MSTRG.18893
MSTRG.16711	MSTRG.16195	MSTRG.6030	MSTRG.11779	MSTRG.2813	MSTRG.22190	MSTRG.5098	MSTRG.15506	MSTRG.8600
MSTRG.27694	MSTRG.26844	MSTRG.15542	MSTRG.28316	MSTRG.3412	MSTRG.10980	MSTRG.10933	MSTRG.27129	MSTRG.15238
MSTRG.16481	MSTRG.942	MSTRG.20570	MSTRG.6833	MSTRG.24697	MSTRG.21634	MSTRG.16708	MSTRG.5418	MSTRG.12503
MSTRG.11141	MSTRG.24972	MSTRG.11373	MSTRG.9970	MSTRG.20217	MSTRG.11671	MSTRG.511	MSTRG.22235	MSTRG.2836
MSTRG.26838	MSTRG.18417	MSTRG.27957	MSTRG.28238	MSTRG.23831	MSTRG.18931	MSTRG.3581	MSTRG.4100	MSTRG.29114
MSTRG.18033	MSTRG.27926	MSTRG.27926	MSTRG.3054	MSTRG.15381	MSTRG.23425	MSTRG.13111	MSTRG.11011	MSTRG.24784
MSTRG.2413	MSTRG.13141	MSTRG.19730	MSTRG.20582	MSTRG.31255	MSTRG.24212	MSTRG.3993	MSTRG.19647	MSTRG.9342
MSTRG.26876	MSTRG.11355	MSTRG.3591	MSTRG.20347	MSTRG.6585	MSTRG.28316	MSTRG.12459	MSTRG.18567	MSTRG.11535
MSTRG.1959	MSTRG.3054	MSTRG.1294	MSTRG.21698	MSTRG.27837	MSTRG.31150	MSTRG.21076	MSTRG.30386	MSTRG.18814
MSTRG.7505	MSTRG.6253	MSTRG.31741	MSTRG.8509	MSTRG.18096	MSTRG.1539	MSTRG.30278	MSTRG.6077	MSTRG.14874
MSTRG.18789	MSTRG.14566	MSTRG.563	MSTRG.11353	MSTRG.22024	MSTRG.6243	MSTRG.25315	MSTRG.22941	MSTRG.701
MSTRG.4384	MSTRG.15773	MSTRG.23097	MSTRG.29949	MSTRG.10995	MSTRG.22469	MSTRG.12547	MSTRG.28413	MSTRG.32226
MSTRG.864	MSTRG.11677	MSTRG.15935	MSTRG.9261	MSTRG.4207	MSTRG.806	MSTRG.13728	MSTRG.18466	MSTRG.209
MSTRG.12044	MSTRG.14266	MSTRG.15238	MSTRG.24323	MSTRG.7843	MSTRG.13718	MSTRG.8615	MSTRG.9731	MSTRG.12602
MSTRG.27081	MSTRG.21151	MSTRG.11101	MSTRG.19995	MSTRG.23094	MSTRG.27891	MSTRG.30160	MSTRG.3679	MSTRG.11418
MSTRG.16292	MSTRG.17132	MSTRG.18374	MSTRG.13549	MSTRG.10691	MSTRG.31454	MSTRG.19624	MSTRG.25171	MSTRG.13716
MSTRG.24889	MSTRG.643	MSTRG.21333	MSTRG.15546	MSTRG.2836	MSTRG.18456	MSTRG.9203	MSTRG.15980	MSTRG.16251
MSTRG.21333	MSTRG.7113	MSTRG.17132	MSTRG.27219	MSTRG.4049	MSTRG.16434	MSTRG.6944	MSTRG.22010	MSTRG.838
MSTRG.6290	MSTRG.21351	MSTRG.15353	MSTRG.29260	MSTRG.31570	MSTRG.24745	MSTRG.31568	MSTRG.365	MSTRG.28212
MSTRG.18029	MSTRG.15976	MSTRG.9594	MSTRG.12082	MSTRG.16192	MSTRG.8205	MSTRG.6833	MSTRG.12547	MSTRG.15976
MSTRG.15755	MSTRG.29253	MSTRG.5639	MSTRG.3467	MSTRG.26372	MSTRG.20692	MSTRG.27134	MSTRG.19253	MSTRG.21805
MSTRG.3584	MSTRG.24696	MSTRG.294	MSTRG.18155	MSTRG.18483	MSTRG.11353	MSTRG.28100	MSTRG.5430	MSTRG.15460
MSTRG.23192	MSTRG.26427	MSTRG.11061	MSTRG.13398	MSTRG.21599	MSTRG.17513	MSTRG.10764	MSTRG.12319	MSTRG.13395
MSTRG.23390	MSTRG.26728	MSTRG.13351	MSTRG.2503	MSTRG.16107	MSTRG.1694	MSTRG.24815	MSTRG.21687	MSTRG.30136
MSTRG.32027	MSTRG.15977	MSTRG.24595	MSTRG.4221	MSTRG.3443	MSTRG.19726	MSTRG.30243	MSTRG.14025	MSTRG.16128
MSTRG.815	MSTRG.21333	MSTRG.1003	MSTRG.15457	MSTRG.29338	MSTRG.993	MSTRG.13182	MSTRG.5835	MSTRG.19271
MSTRG.16383	MSTRG.3912	MSTRG.6719	MSTRG.19036	MSTRG.31522	MSTRG.7192	MSTRG.19620	MSTRG.3592	MSTRG.31632
MSTRG.15708	MSTRG.22994	MSTRG.15532	MSTRG.19387	MSTRG.23128	MSTRG.14483	MSTRG.3987	MSTRG.10255	MSTRG.10158
MSTRG.14350	MSTRG.31328	MSTRG.16230	MSTRG.32468	MSTRG.24672	MSTRG.24410	MSTRG.25223	MSTRG.6355	MSTRG.2830
MSTRG.8857	MSTRG.16402	MSTRG.31786	MSTRG.18835	MSTRG.28682	MSTRG.31625	MSTRG.31490	MSTRG.7682	MSTRG.3842
MSTRG.1165	MSTRG.13716	MSTRG.4560	MSTRG.16157	MSTRG.19958	MSTRG.15546	MSTRG.5416	MSTRG.11257	MSTRG.30305
MSTRG.13305	MSTRG.27214	MSTRG.883	MSTRG.29236	MSTRG.14714	MSTRG.32463	MSTRG.3691	MSTRG.1271	MSTRG.14407
MSTRG.27138	MSTRG.26727	MSTRG.32226	MSTRG.21433	MSTRG.3747	MSTRG.304	MSTRG.12204	MSTRG.5329	MSTRG.26985
MSTRG.2082	MSTRG.25659	MSTRG.13012	MSTRG.30330	MSTRG.28679	MSTRG.3132	MSTRG.11530	MSTRG.32302	MSTRG.19720
MSTRG.7806	MSTRG.5384	MSTRG.22406	MSTRG.8270	MSTRG.10337	MSTRG.15758	MSTRG.1225	MSTRG.22444	MSTRG.13892
MSTRG.6346	MSTRG.24474	MSTRG.17349	MSTRG.27889	MSTRG.11683	MSTRG.29188	MSTRG.12581	MSTRG.1332	MSTRG.29828
MSTRG.28040	MSTRG.1165	MSTRG.26271	MSTRG.18358	MSTRG.640	MSTRG.8628	MSTRG.31533	MSTRG.25394	MSTRG.26643
MSTRG.14025	MSTRG.11523	MSTRG.15904	MSTRG.28021	MSTRG.8246	MSTRG.2140	MSTRG.1089	MSTRG.29292	MSTRG.16050
MSTRG.2711	MSTRG.24045	MSTRG.31821	MSTRG.398	MSTRG.19870	MSTRG.13398	MSTRG.16787	MSTRG.258	MSTRG.14754
MSTRG.19992	MSTRG.32137	MSTRG.21642	MSTRG.10650	MSTRG.29292	MSTRG.22963	MSTRG.23321	MSTRG.15633	MSTRG.1968
MSTRG.5821	MSTRG.7765	MSTRG.3881	MSTRG.27685	MSTRG.20287	MSTRG.3443	MSTRG.2413	MSTRG.18866	MSTRG.8250
MSTRG.24800	MSTRG.16244	MSTRG.8375	MSTRG.29010	MSTRG.15169	MSTRG.4221	MSTRG.15902	MSTRG.6308	MSTRG.24696
MSTRG.8373	MSTRG.25418	MSTRG.14892	MSTRG.26700	MSTRG.22118	MSTRG.21327	MSTRG.16085	MSTRG.14422	MSTRG.8707
MSTRG.3345	MSTRG.5352	MSTRG.20177	MSTRG.15265	MSTRG.6796	MSTRG.31041	MSTRG.27694	MSTRG.22774	MSTRG.15532
MSTRG.15782	MSTRG.13539	MSTRG.28899	MSTRG.11160	MSTRG.5336	MSTRG.15672	MSTRG.11941	MSTRG.3581	MSTRG.5989
MSTRG.1275	MSTRG.4351	MSTRG.30262	MSTRG.18145	MSTRG.5085	MSTRG.19036	MSTRG.1778	MSTRG.13882	MSTRG.24939
MSTRG.6973	MSTRG.28891	MSTRG.20950	MSTRG.13287	MSTRG.27508	MSTRG.16595	MSTRG.28680	MSTRG.30589	MSTRG.11523
MSTRG.28635	MSTRG.23182	MSTRG.7529	MSTRG.31095	MSTRG.18374	MSTRG.19762	MSTRG.26299	MSTRG.27380	MSTRG.16679
MSTRG.5092	MSTRG.3570	MSTRG.1196	MSTRG.30986	MSTRG.28151	MSTRG.28469	MSTRG.10789	MSTRG.2707	MSTRG.17552
MSTRG.2444	MSTRG.19863	MSTRG.8581	MSTRG.22629	MSTRG.7773	MSTRG.19995	MSTRG.8707	MSTRG.19605	MSTRG.29166
MSTRG.23587	MSTRG.32266	MSTRG.4256	MSTRG.28725	MSTRG.26347	MSTRG.8270	MSTRG.893	MSTRG.8139	MSTRG.26130
MSTRG.18377	MSTRG.16383	MSTRG.11898	MSTRG.29972	MSTRG.1381	MSTRG.24641	MSTRG.16337	MSTRG.7668	MSTRG.19734
MSTRG.20570	MSTRG.5650	MSTRG.2928	MSTRG.24581	MSTRG.24963	MSTRG.415	MSTRG.5379	MSTRG.14128	MSTRG.26547
MSTRG.28021	MSTRG.12665	MSTRG.9609	MSTRG.18773	MSTRG.25926	MSTRG.18358	MSTRG.15666	MSTRG.9810	MSTRG.23754
MSTRG.1431	MSTRG.30949	MSTRG.20553	MSTRG.19865	MSTRG.3578	MSTRG.2824	MSTRG.31089	MSTRG.11855	MSTRG.20719
MSTRG.14402	MSTRG.25081	MSTRG.28699	MSTRG.32362	MSTRG.28937	MSTRG.21189	MSTRG.25806	MSTRG.14856	MSTRG.9463
MSTRG.3645	MSTRG.31070	MSTRG.15782	MSTRG.24662	MSTRG.6797	MSTRG.2267	MSTRG.23490	MSTRG.29328	MSTRG.3749
MSTRG.13351	MSTRG.26529	MSTRG.31384	MSTRG.11440	MSTRG.21297	MSTRG.28839	MSTRG.24437	MSTRG.28977	MSTRG.8377
MSTRG.12772	MSTRG.15542	MSTRG.8244	MSTRG.28477	MSTRG.28946	MSTRG.10769	MSTRG.32067	MSTRG.564	MSTRG.5835
MSTRG.993	MSTRG.14815	MSTRG.17274	MSTRG.14790	MSTRG.8869	MSTRG.28101	MSTRG.28148	MSTRG.13151	MSTRG.25783
MSTRG.1140	MSTRG.15076	MSTRG.5767	MSTRG.21255	MSTRG.27689	MSTRG.15265	MSTRG.11538	MSTRG.1145	MSTRG.24074
MSTRG.22757	MSTRG.30530	MSTRG.26728	MSTRG.11183	MSTRG.29287	MSTRG.22596	MSTRG.20456	MSTRG.10475	MSTRG.16100
MSTRG.11864	MSTRG.24074	MSTRG.18115	MSTRG.23154	MSTRG.29706	MSTRG.16761	MSTRG.22606	MSTRG.9858	MSTRG.18203
MSTRG.23742	MSTRG.4669	MSTRG.21467	MSTRG.22010	MSTRG.26876	MSTRG.3729	MSTRG.801	MSTRG.13547	MSTRG.11161
MSTRG.24265	MSTRG.26797	MSTRG.15033	MSTRG.14483	MSTRG.27656	MSTRG.30178	MSTRG.19893	MSTRG.12799	MSTRG.457
MSTRG.21244	MSTRG.17226	MSTRG.27582	MSTRG.10136	MSTRG.13223	MSTRG.17685	MSTRG.18977	MSTRG.12872	MSTRG.25014
MSTRG.11658	MSTRG.18440	MSTRG.11173	MSTRG.10963	MSTRG.30193	MSTRG.18773	MSTRG.26445	MSTRG.14316	MSTRG.4982
MSTRG.1445	MSTRG.1110	MSTRG.13818	MSTRG.19970	MSTRG.31095	MSTRG.4318	MSTRG.12463	MSTRG.1452	MSTRG.25949
MSTRG.31524	MSTRG.8366	MSTRG.18224	MSTRG.3729	MSTRG.9731	MSTRG.17686	MSTRG.5963	MSTRG.24905	MSTRG.6503
MSTRG.28178	MSTRG.15823	MSTRG.26538	MSTRG.29287	MSTRG.23657	MSTRG.28367	MSTRG.31456	MSTRG.31649	MSTRG.7359
MSTRG.24694	MSTRG.13979	MSTRG.5924	MSTRG.5906	MSTRG.25522	MSTRG.3708	MSTRG.5384	MSTRG.6349	MSTRG.22441
MSTRG.10365	MSTRG.11673	MSTRG.26844	MSTRG.643	MSTRG.3609	MSTRG.11475	MSTRG.3322	MSTRG.2113	MSTRG.2854
MSTRG.1218	MSTRG.30752	MSTRG.11764	MSTRG.3605	MSTRG.27582	MSTRG.24662	MSTRG.30944	MSTRG.23703	MSTRG.32065
MSTRG.10255	MSTRG.13053	MSTRG.5069	MSTRG.2484	MSTRG.25087	MSTRG.14381	MSTRG.25478	MSTRG.6073	MSTRG.28365
MSTRG.25806	MSTRG.8161	MSTRG.22278	MSTRG.19654	MSTRG.4218	MSTRG.26274	MSTRG.16489	MSTRG.16598	MSTRG.8691
MSTRG.21784	MSTRG.19718	MSTRG.1654	MSTRG.7747	MSTRG.21715	MSTRG.11779	MSTRG.397	MSTRG.23453	MSTRG.24662
MSTRG.15148	MSTRG.15901	MSTRG.28327	MSTRG.29110	MSTRG.1923	MSTRG.24595	MSTRG.22931	MSTRG.31828	MSTRG.15472
MSTRG.4017	MSTRG.25076	MSTRG.29972	MSTRG.3568	MSTRG.21821	MSTRG.24227	MSTRG.17945	MSTRG.28036	MSTRG.21189
MSTRG.30196	MSTRG.32113	MSTRG.21470	MSTRG.27508	MSTRG.23943	MSTRG.15336	MSTRG.16593	MSTRG.8660	MSTRG.29324
MSTRG.16749	MSTRG.22045	MSTRG.31372	MSTRG.13368	MSTRG.22850	MSTRG.4271	MSTRG.32006	MSTRG.27977	MSTRG.806
MSTRG.28165	MSTRG.16156	MSTRG.13011	MSTRG.8371	MSTRG.24752	MSTRG.24939	MSTRG.16978	MSTRG.22012	MSTRG.31435
MSTRG.25093	MSTRG.28884	MSTRG.7809	MSTRG.1404	MSTRG.22833	MSTRG.18900	MSTRG.29166	MSTRG.18410	MSTRG.4078
MSTRG.18883	MSTRG.9813	MSTRG.15582	MSTRG.9367	MSTRG.815	MSTRG.2555	MSTRG.28325	MSTRG.828	MSTRG.28472
MSTRG.17173	MSTRG.1445	MSTRG.6974	MSTRG.17510	MSTRG.17599	MSTRG.1266	MSTRG.17187	MSTRG.28995	MSTRG.19632
MSTRG.3842	MSTRG.23154	MSTRG.28100	MSTRG.20548	MSTRG.13212	MSTRG.2864	MSTRG.27889	MSTRG.1218	MSTRG.15901
MSTRG.23722	MSTRG.14059	MSTRG.22774	MSTRG.18852	MSTRG.17139	MSTRG.14344	MSTRG.27126	MSTRG.28166	MSTRG.15196
MSTRG.1388	MSTRG.28811	MSTRG.31059	MSTRG.19806	MSTRG.4114	MSTRG.29735	MSTRG.15075	MSTRG.31482	MSTRG.31089
MSTRG.14795	MSTRG.432	MSTRG.12781	MSTRG.6138	MSTRG.20548	MSTRG.24016	MSTRG.28650	MSTRG.26423	MSTRG.2082
MSTRG.26733	MSTRG.29620	MSTRG.17801	MSTRG.26583	MSTRG.28185	MSTRG.13683	MSTRG.32127	MSTRG.397	MSTRG.21699
MSTRG.1265	MSTRG.4017	MSTRG.3568	MSTRG.10586	MSTRG.24936	MSTRG.30369	MSTRG.28675	MSTRG.23849	MSTRG.7769
MSTRG.16230	MSTRG.4947	MSTRG.27553	MSTRG.8161	MSTRG.28064	MSTRG.24705	MSTRG.30738	MSTRG.13985	MSTRG.15822
MSTRG.21640	MSTRG.24770	MSTRG.13168	MSTRG.13716	MSTRG.7807	MSTRG.12825	MSTRG.2004	MSTRG.3443	MSTRG.375
MSTRG.11573	MSTRG.31947	MSTRG.29040	MSTRG.4116	MSTRG.22450	MSTRG.643	MSTRG.22118	MSTRG.13125	MSTRG.11460
MSTRG.28118	MSTRG.24522	MSTRG.13489	MSTRG.1381	MSTRG.26496	MSTRG.30614	MSTRG.8182	MSTRG.28067	MSTRG.11353
MSTRG.16250	MSTRG.30481	MSTRG.2545	MSTRG.23795	MSTRG.11898	MSTRG.21275	MSTRG.871	MSTRG.15694	MSTRG.18374
MSTRG.28344	MSTRG.12510	MSTRG.1036	MSTRG.17685	MSTRG.12217	MSTRG.16037	MSTRG.5650	MSTRG.8935	MSTRG.24496
MSTRG.24510	MSTRG.21923	MSTRG.11279	MSTRG.3896	MSTRG.5114	MSTRG.30611	MSTRG.27843	MSTRG.26381	MSTRG.31114
MSTRG.10528	MSTRG.4076	MSTRG.715	MSTRG.11471		MSTRG.1678	MSTRG.22419	MSTRG.27443	MSTRG.8927
MSTRG.12917	MSTRG.14678	MSTRG.11465	MSTRG.12116		MSTRG.13192	MSTRG.18358	MSTRG.9131	MSTRG.6442
MSTRG.19649	MSTRG.17072	MSTRG.23657	MSTRG.3912		MSTRG.21772	MSTRG.13764	MSTRG.12774	MSTRG.15486
MSTRG.3655	MSTRG.14795	MSTRG.12855	MSTRG.32259		MSTRG.15472	MSTRG.27402	MSTRG.4398	MSTRG.15007
MSTRG.19676	MSTRG.6885	MSTRG.16998	MSTRG.25949		MSTRG.11074	MSTRG.13726	MSTRG.30278	MSTRG.11050
MSTRG.28952	MSTRG.15038	MSTRG.31826	MSTRG.15823		MSTRG.326	MSTRG.19839	MSTRG.2483	MSTRG.16856
MSTRG.12976	MSTRG.8447	MSTRG.23198	MSTRG.21697		MSTRG.28368	MSTRG.3774	MSTRG.1860	MSTRG.25118
MSTRG.14962	MSTRG.30498	MSTRG.11449	MSTRG.17772		MSTRG.25696	MSTRG.15969	MSTRG.16389	MSTRG.19328
MSTRG.21853	MSTRG.32065	MSTRG.1033	MSTRG.25714		MSTRG.28948	MSTRG.16135	MSTRG.25003	MSTRG.20287
MSTRG.9769	MSTRG.10841	MSTRG.19648	MSTRG.19250		MSTRG.5418	MSTRG.209	MSTRG.6452	MSTRG.5372
MSTRG.23343	MSTRG.22116	MSTRG.8366	MSTRG.30448		MSTRG.31336	MSTRG.31421	MSTRG.28090	MSTRG.365
MSTRG.22510	MSTRG.26642	MSTRG.17072	MSTRG.4800		MSTRG.4516	MSTRG.30974	MSTRG.1631	MSTRG.8309
MSTRG.21713	MSTRG.526	MSTRG.15786	MSTRG.32306		MSTRG.23831	MSTRG.29033	MSTRG.10596	MSTRG.21932
MSTRG.3581	MSTRG.17146	MSTRG.2444	MSTRG.3320		MSTRG.576	MSTRG.18393	MSTRG.30714	MSTRG.28115
MSTRG.19716	MSTRG.21642	MSTRG.18233	MSTRG.19441		MSTRG.23703	MSTRG.18727	MSTRG.8312	MSTRG.25223
MSTRG.16820	MSTRG.27872	MSTRG.19654	MSTRG.2646		MSTRG.511	MSTRG.28503	MSTRG.24068	MSTRG.25800
MSTRG.25783	MSTRG.7788	MSTRG.24529	MSTRG.28740		MSTRG.18777	MSTRG.18203	MSTRG.15535	MSTRG.27421
MSTRG.6030	MSTRG.30483	MSTRG.6732	MSTRG.5684		MSTRG.20189	MSTRG.23024	MSTRG.21220	MSTRG.5220
MSTRG.4256	MSTRG.9356	MSTRG.15672	MSTRG.13206		MSTRG.19865	MSTRG.13206	MSTRG.11074	MSTRG.31358
MSTRG.12579	MSTRG.25054	MSTRG.14970	MSTRG.25465		MSTRG.32266	MSTRG.19379	MSTRG.8982	MSTRG.6347
MSTRG.31455	MSTRG.14874	MSTRG.15630	MSTRG.8151		MSTRG.29663	MSTRG.6152	MSTRG.10305	MSTRG.29927
MSTRG.31368	MSTRG.8244	MSTRG.8540	MSTRG.31455		MSTRG.19710	MSTRG.12378	MSTRG.10162	MSTRG.7812
MSTRG.2754	MSTRG.20257	MSTRG.13135	MSTRG.9026		MSTRG.32259	MSTRG.15455	MSTRG.16181	MSTRG.31072
MSTRG.8310	MSTRG.6027	MSTRG.9410	MSTRG.25710		MSTRG.1404	MSTRG.23936	MSTRG.18664	MSTRG.17520
MSTRG.1332	MSTRG.2923	MSTRG.20568	MSTRG.17520		MSTRG.19629	MSTRG.476	MSTRG.2354	MSTRG.12534
MSTRG.9742	MSTRG.2140	MSTRG.1562	MSTRG.26059		MSTRG.9428	MSTRG.1374	MSTRG.855	MSTRG.8883
MSTRG.12446	MSTRG.25478	MSTRG.8869	MSTRG.12931		MSTRG.1532	MSTRG.28671	MSTRG.26445	MSTRG.728
MSTRG.31483	MSTRG.14024	MSTRG.20064	MSTRG.14320		MSTRG.23649	MSTRG.28970	MSTRG.938	MSTRG.1180
MSTRG.7160	MSTRG.3584	MSTRG.24850	MSTRG.8499		MSTRG.20665	MSTRG.2458	MSTRG.28470	MSTRG.19737
MSTRG.28219	MSTRG.26793	MSTRG.4504	MSTRG.4516		MSTRG.1878	MSTRG.25962	MSTRG.11355	MSTRG.19620
MSTRG.11273	MSTRG.708	MSTRG.28130	MSTRG.26185		MSTRG.14949	MSTRG.7024	MSTRG.32112	MSTRG.11449
MSTRG.10764	MSTRG.12392	MSTRG.21640	MSTRG.31670		MSTRG.3183	MSTRG.30289	MSTRG.17136	MSTRG.7095
MSTRG.13989	MSTRG.8581	MSTRG.19840	MSTRG.29996		MSTRG.18440	MSTRG.1165	MSTRG.15611	MSTRG.25203
MSTRG.27292	MSTRG.11397	MSTRG.10795	MSTRG.24095		MSTRG.25710	MSTRG.32079	MSTRG.1322	MSTRG.1089
MSTRG.22887	MSTRG.11574	MSTRG.458	MSTRG.20945		MSTRG.7386	MSTRG.1269	MSTRG.10884	MSTRG.30379
MSTRG.26959	MSTRG.31730	MSTRG.23830	MSTRG.7156		MSTRG.8792	MSTRG.26538	MSTRG.6958	MSTRG.13150
MSTRG.2923	MSTRG.7454	MSTRG.20582	MSTRG.7016		MSTRG.31299	MSTRG.21255	MSTRG.10214	MSTRG.19625
MSTRG.8755	MSTRG.18883	MSTRG.20946	MSTRG.27891		MSTRG.26299	MSTRG.27241	MSTRG.1475	MSTRG.32182
MSTRG.12774	MSTRG.19720	MSTRG.2911	MSTRG.18559		MSTRG.17454	MSTRG.21809	MSTRG.21154	MSTRG.13356
MSTRG.28426	MSTRG.19746	MSTRG.21618	MSTRG.3892		MSTRG.21999	MSTRG.25093	MSTRG.14835	MSTRG.823
MSTRG.30386	MSTRG.27421	MSTRG.13192	MSTRG.28338		MSTRG.8154	MSTRG.31435	MSTRG.2951	MSTRG.13401
MSTRG.25593	MSTRG.31421	MSTRG.18063	MSTRG.7256		MSTRG.13482	MSTRG.29553	MSTRG.16752	MSTRG.3130
MSTRG.18095	MSTRG.22618	MSTRG.11355	MSTRG.963		MSTRG.6934	MSTRG.16005	MSTRG.12770	MSTRG.29771
MSTRG.17638	MSTRG.22946	MSTRG.1229	MSTRG.12109		MSTRG.11387	MSTRG.14835	MSTRG.1486	MSTRG.21687
MSTRG.31741	MSTRG.22585	MSTRG.21604	MSTRG.27081		MSTRG.6138	MSTRG.7072	MSTRG.15004	MSTRG.27903
MSTRG.17196	MSTRG.22261	MSTRG.4759	MSTRG.29997		MSTRG.30514	MSTRG.14714	MSTRG.26844	MSTRG.28335
MSTRG.30562	MSTRG.21566	MSTRG.3347	MSTRG.22850		MSTRG.17345	MSTRG.25510	MSTRG.24330	MSTRG.5870
MSTRG.6397	MSTRG.22391	MSTRG.25093	MSTRG.21821		MSTRG.7504	MSTRG.12446	MSTRG.24488	MSTRG.463
MSTRG.7155	MSTRG.25314	MSTRG.19707	MSTRG.7523		MSTRG.17793	MSTRG.7608	MSTRG.26229	MSTRG.24889
MSTRG.31576	MSTRG.1820	MSTRG.12415	MSTRG.27013		MSTRG.21487	MSTRG.22966	MSTRG.13150	MSTRG.19379
MSTRG.32031	MSTRG.29809	MSTRG.22627	MSTRG.3578		MSTRG.8509	MSTRG.8467	MSTRG.11668	MSTRG.29627
MSTRG.10214	MSTRG.27292	MSTRG.15148	MSTRG.13823		MSTRG.24100	MSTRG.24080	MSTRG.13176	MSTRG.8161
MSTRG.31960	MSTRG.15282	MSTRG.31157	MSTRG.11880		MSTRG.23154	MSTRG.10191	MSTRG.6131	MSTRG.1053
MSTRG.529	MSTRG.28016	MSTRG.14477	MSTRG.8770		MSTRG.18225	MSTRG.3085	MSTRG.11766	MSTRG.24235
MSTRG.13411	MSTRG.11755	MSTRG.1506	MSTRG.28016		MSTRG.19691	MSTRG.15412	MSTRG.893	MSTRG.5139
MSTRG.20946	MSTRG.326	MSTRG.16385	MSTRG.24274		MSTRG.1452	MSTRG.19275	MSTRG.29354	MSTRG.6454
MSTRG.21088	MSTRG.24829	MSTRG.2995	MSTRG.28680		MSTRG.23291	MSTRG.1968	MSTRG.24292	MSTRG.15980
MSTRG.3607	MSTRG.18095	MSTRG.32286	MSTRG.2911		MSTRG.24752	MSTRG.7368	MSTRG.11794	MSTRG.7773
MSTRG.13298	MSTRG.25240	MSTRG.3058	MSTRG.24549		MSTRG.31157	MSTRG.18058	MSTRG.6961	MSTRG.9065
MSTRG.387	MSTRG.28162	MSTRG.15527	MSTRG.21151		MSTRG.9114	MSTRG.6864	MSTRG.11033	MSTRG.12644
MSTRG.3592	MSTRG.255	MSTRG.29100	MSTRG.26570		MSTRG.963	MSTRG.25844	MSTRG.21215	MSTRG.30738
MSTRG.9065	MSTRG.2537	MSTRG.32302	MSTRG.13573		MSTRG.2611	MSTRG.20949	MSTRG.15689	MSTRG.2454
MSTRG.22073	MSTRG.25039	MSTRG.18727	MSTRG.5660		MSTRG.24452	MSTRG.11535	MSTRG.1537	MSTRG.6675
MSTRG.17811	MSTRG.5556	MSTRG.29973	MSTRG.11661		MSTRG.30499	MSTRG.22090	MSTRG.13482	MSTRG.17945
MSTRG.4318	MSTRG.19676	MSTRG.13070	MSTRG.28130		MSTRG.27081	MSTRG.3412	MSTRG.18691	MSTRG.15036
MSTRG.6025	MSTRG.728	MSTRG.11812	MSTRG.3430		MSTRG.6626	MSTRG.29354	MSTRG.23830	MSTRG.3605
MSTRG.20491	MSTRG.25840	MSTRG.3806	MSTRG.21248		MSTRG.21609	MSTRG.10765	MSTRG.294	MSTRG.20392
MSTRG.27722	MSTRG.6136	MSTRG.5676	MSTRG.11065		MSTRG.6806	MSTRG.11640	MSTRG.18225	MSTRG.12885
MSTRG.17980	MSTRG.22449	MSTRG.31783	MSTRG.10980		MSTRG.7523	MSTRG.7812	MSTRG.24666	MSTRG.32463
MSTRG.29268	MSTRG.15708	MSTRG.21469	MSTRG.3412		MSTRG.13491	MSTRG.4393	MSTRG.28469	MSTRG.8466
MSTRG.9058	MSTRG.3002	MSTRG.18883	MSTRG.13877		MSTRG.3610	MSTRG.6355	MSTRG.25465	MSTRG.24792
MSTRG.24375	MSTRG.29387	MSTRG.21124	MSTRG.1089		MSTRG.2484	MSTRG.8992	MSTRG.1768	MSTRG.1778
MSTRG.397	MSTRG.12407	MSTRG.13411	MSTRG.17211		MSTRG.20945	MSTRG.14238	MSTRG.15851	MSTRG.3322
MSTRG.30266	MSTRG.8438	MSTRG.28279	MSTRG.29328		MSTRG.3428	MSTRG.7682	MSTRG.15075	MSTRG.19839
MSTRG.21986	MSTRG.13989	MSTRG.15434	MSTRG.16669		MSTRG.15637	MSTRG.17323	MSTRG.5347	MSTRG.18358
MSTRG.3646	MSTRG.8540	MSTRG.25199	MSTRG.3570		MSTRG.8884	MSTRG.11495	MSTRG.13780	MSTRG.25152
MSTRG.1266	MSTRG.19891	MSTRG.18630	MSTRG.18777		MSTRG.15504	MSTRG.6929	MSTRG.7504	MSTRG.15837
MSTRG.15480	MSTRG.21016	MSTRG.4460	MSTRG.13410		MSTRG.8153	MSTRG.2048	MSTRG.14402	MSTRG.4177
MSTRG.5807	MSTRG.1053	MSTRG.19629	MSTRG.4177		MSTRG.18645	MSTRG.9253	MSTRG.5085	MSTRG.966
MSTRG.28076	MSTRG.28316	MSTRG.29322	MSTRG.30136		MSTRG.21297	MSTRG.8671	MSTRG.13954	MSTRG.16009
MSTRG.27765	MSTRG.21303	MSTRG.1288	MSTRG.6424		MSTRG.12392	MSTRG.24754	MSTRG.31772	MSTRG.3183
MSTRG.26797	MSTRG.26992	MSTRG.21632	MSTRG.4680		MSTRG.20084	MSTRG.31518	MSTRG.21685	MSTRG.11640
MSTRG.1769	MSTRG.3081	MSTRG.2421	MSTRG.18567		MSTRG.29358	MSTRG.12233	MSTRG.30160	MSTRG.3578
MSTRG.24522	MSTRG.22034	MSTRG.31947	MSTRG.1477		MSTRG.3896	MSTRG.7828	MSTRG.13254	MSTRG.12463
MSTRG.27926	MSTRG.3131	MSTRG.24011	MSTRG.19428		MSTRG.15583	MSTRG.13703	MSTRG.21524	MSTRG.11779
MSTRG.11139	MSTRG.19893	MSTRG.5973	MSTRG.2042		MSTRG.1089	MSTRG.21683	MSTRG.25538	MSTRG.6570
MSTRG.2318	MSTRG.11941	MSTRG.30266	MSTRG.2004		MSTRG.13909	MSTRG.28267	MSTRG.31632	MSTRG.3477
MSTRG.32134	MSTRG.3747	MSTRG.28946	MSTRG.22849		MSTRG.1255	MSTRG.1059	MSTRG.13564	MSTRG.14546
MSTRG.18097	MSTRG.16593	MSTRG.16787	MSTRG.14136		MSTRG.16592	MSTRG.19741	MSTRG.29345	MSTRG.7000
MSTRG.1123	MSTRG.12975	MSTRG.9866	MSTRG.13657		MSTRG.8485	MSTRG.24792	MSTRG.708	MSTRG.24412
MSTRG.4645	MSTRG.864	MSTRG.14755	MSTRG.25356		MSTRG.27737	MSTRG.493	MSTRG.5767	MSTRG.28375
MSTRG.7650	MSTRG.25152	MSTRG.19659	MSTRG.13077		MSTRG.27926	MSTRG.8158	MSTRG.21551	MSTRG.13637
MSTRG.648	MSTRG.24861	MSTRG.24665	MSTRG.15169		MSTRG.7741	MSTRG.24918	MSTRG.26075	MSTRG.5493
MSTRG.18058	MSTRG.20694	MSTRG.9367	MSTRG.1678		MSTRG.31650	MSTRG.32147	MSTRG.18092	MSTRG.28770
MSTRG.31562	MSTRG.18853	MSTRG.415	MSTRG.14914		MSTRG.801	MSTRG.17520	MSTRG.28100	MSTRG.32138
MSTRG.6031	MSTRG.23096	MSTRG.13587	MSTRG.29815		MSTRG.25203	MSTRG.13689	MSTRG.12534	MSTRG.16454
MSTRG.17072	MSTRG.13048	MSTRG.21218	MSTRG.732		MSTRG.26538	MSTRG.3183	MSTRG.20942	MSTRG.24702
MSTRG.4700	MSTRG.12843	MSTRG.8509	MSTRG.31534		MSTRG.31783	MSTRG.4218	MSTRG.24265	MSTRG.29680
MSTRG.27735	MSTRG.31534	MSTRG.17502	MSTRG.23649		MSTRG.24474	MSTRG.32468	MSTRG.32127	MSTRG.6025
MSTRG.29348	MSTRG.1562	MSTRG.3390	MSTRG.16240		MSTRG.892	MSTRG.15169	MSTRG.10243	MSTRG.27460
MSTRG.22508	MSTRG.30485	MSTRG.25722	MSTRG.24885		MSTRG.11257	MSTRG.8764	MSTRG.31917	MSTRG.13985
MSTRG.1264	MSTRG.979	MSTRG.7505	MSTRG.22118		MSTRG.13152	MSTRG.4012	MSTRG.3183	MSTRG.28970
MSTRG.20456	MSTRG.32027	MSTRG.19755	MSTRG.31875		MSTRG.4177	MSTRG.12160	MSTRG.27907	MSTRG.12915
MSTRG.3010	MSTRG.13683	MSTRG.16837	MSTRG.26347		MSTRG.24496	MSTRG.8202	MSTRG.25359	MSTRG.23096
MSTRG.19972	MSTRG.31721	MSTRG.21011	MSTRG.1520		MSTRG.30889	MSTRG.17136	MSTRG.20287	MSTRG.30289
MSTRG.17274	MSTRG.17560	MSTRG.24328	MSTRG.16009		MSTRG.31534	MSTRG.13410	MSTRG.24075	MSTRG.4207
MSTRG.6654	MSTRG.17187	MSTRG.16050	MSTRG.21055		MSTRG.21055	MSTRG.19740	MSTRG.5114	MSTRG.8947
MSTRG.25074	MSTRG.6626	MSTRG.24986	MSTRG.8250		MSTRG.1488	MSTRG.29997	MSTRG.32148	MSTRG.7668
MSTRG.20887	MSTRG.21821	MSTRG.32474	MSTRG.13150		MSTRG.32112	MSTRG.4221	MSTRG.29228	MSTRG.11074
MSTRG.123	MSTRG.7586	MSTRG.6136	MSTRG.9040		MSTRG.11420	MSTRG.1321	MSTRG.4725	MSTRG.21809
MSTRG.19741	MSTRG.12852	MSTRG.12304	MSTRG.27443		MSTRG.7868	MSTRG.27129	MSTRG.15564	MSTRG.30304
MSTRG.18977	MSTRG.28754	MSTRG.2530	MSTRG.19325		MSTRG.4560	MSTRG.27891	MSTRG.7493	MSTRG.1563
MSTRG.28199	MSTRG.2069	MSTRG.12689	MSTRG.25840		MSTRG.29387	MSTRG.13759	MSTRG.30430	MSTRG.29570
MSTRG.24046	MSTRG.26857	MSTRG.25149	MSTRG.15740		MSTRG.25008	MSTRG.8877	MSTRG.6406	MSTRG.25886
MSTRG.31072	MSTRG.29110	MSTRG.5462	MSTRG.11141		MSTRG.13998	MSTRG.14025	MSTRG.2827	MSTRG.24300
MSTRG.4504	MSTRG.13548	MSTRG.6165	MSTRG.28442		MSTRG.31875	MSTRG.26675	MSTRG.8309	MSTRG.11681
MSTRG.20761	MSTRG.8284	MSTRG.27851	MSTRG.10739		MSTRG.12872	MSTRG.12379	MSTRG.28144	MSTRG.12927
MSTRG.25356	MSTRG.1694	MSTRG.31156	MSTRG.15997		MSTRG.28085	MSTRG.24183	MSTRG.16341	MSTRG.32038
MSTRG.12740	MSTRG.12149	MSTRG.13954	MSTRG.25081		MSTRG.5036	MSTRG.12882	MSTRG.7101	MSTRG.18664
MSTRG.15744	MSTRG.6357	MSTRG.16415	MSTRG.29735		MSTRG.19806	MSTRG.16240	MSTRG.511	MSTRG.1142
MSTRG.8371	MSTRG.13011	MSTRG.1316	MSTRG.1596		MSTRG.21519	MSTRG.7505	MSTRG.30243	MSTRG.19624
MSTRG.3131	MSTRG.19474	MSTRG.11473	MSTRG.15239		MSTRG.1477	MSTRG.16594	MSTRG.4284	MSTRG.23503
MSTRG.11370	MSTRG.30444	MSTRG.1443	MSTRG.32105		MSTRG.32358	MSTRG.3422	MSTRG.7359	MSTRG.980
MSTRG.388	MSTRG.22549	MSTRG.30562	MSTRG.3878		MSTRG.28470	MSTRG.15082	MSTRG.6075	MSTRG.21351
MSTRG.1934	MSTRG.6165	MSTRG.26910	MSTRG.26557		MSTRG.13739	MSTRG.7567	MSTRG.458	MSTRG.25510
MSTRG.19897	MSTRG.12714	MSTRG.23058	MSTRG.3113		MSTRG.7113	MSTRG.21659	MSTRG.24611	MSTRG.18393
MSTRG.19318	MSTRG.3504	MSTRG.8799	MSTRG.18357		MSTRG.9312	MSTRG.31280	MSTRG.18091	MSTRG.16616
MSTRG.21215	MSTRG.26378	MSTRG.17520	MSTRG.10034		MSTRG.16820	MSTRG.17638	MSTRG.6312	MSTRG.6864
MSTRG.14024	MSTRG.388	MSTRG.22976	MSTRG.25770		MSTRG.417	MSTRG.7643	MSTRG.5463	MSTRG.4878
MSTRG.30311	MSTRG.3085	MSTRG.14795	MSTRG.1633		MSTRG.83	MSTRG.18852	MSTRG.27134	MSTRG.19755
MSTRG.18296	MSTRG.6855	MSTRG.29272	MSTRG.30147		MSTRG.21271	MSTRG.30620	MSTRG.15684	MSTRG.3085
MSTRG.32038	MSTRG.16415	MSTRG.4499	MSTRG.11238		MSTRG.11683	MSTRG.16037	MSTRG.16751	MSTRG.6041
MSTRG.3902	MSTRG.1147	MSTRG.15032	MSTRG.27696		MSTRG.15635	MSTRG.17073	MSTRG.5982	MSTRG.32327
MSTRG.12997	MSTRG.15684	MSTRG.24636	MSTRG.7868		MSTRG.29996	MSTRG.14485	MSTRG.6991	MSTRG.28368
MSTRG.4007	MSTRG.417	MSTRG.11080	MSTRG.25472		MSTRG.8927	MSTRG.22417	MSTRG.31947	MSTRG.801
MSTRG.4581	MSTRG.30738	MSTRG.28475	MSTRG.8246		MSTRG.27704	MSTRG.23604	MSTRG.16753	MSTRG.6075
MSTRG.26675	MSTRG.29011	MSTRG.3485	MSTRG.16713		MSTRG.15038	MSTRG.24412	MSTRG.28292	MSTRG.20018
MSTRG.11528	MSTRG.10864	MSTRG.21016	MSTRG.25087		MSTRG.28442	MSTRG.8873	MSTRG.12267	MSTRG.16083
MSTRG.14535	MSTRG.24621	MSTRG.13182	MSTRG.5036		MSTRG.22088	MSTRG.21651	MSTRG.15240	MSTRG.29287
MSTRG.24430	MSTRG.16692	MSTRG.13027	MSTRG.29918		MSTRG.3165	MSTRG.7865	MSTRG.5863	MSTRG.8386
MSTRG.24328	MSTRG.25696	MSTRG.16454	MSTRG.18683		MSTRG.16749	MSTRG.6041	MSTRG.31532	MSTRG.12510
MSTRG.31635	MSTRG.21275	MSTRG.24641	MSTRG.25448		MSTRG.15704	MSTRG.6073	MSTRG.21433	MSTRG.16593
MSTRG.13735	MSTRG.13282	MSTRG.5879	MSTRG.25349		MSTRG.18357	MSTRG.24651	MSTRG.12716	MSTRG.15941
MSTRG.14484	MSTRG.4171	MSTRG.9144	MSTRG.11315		MSTRG.8655	MSTRG.5357	MSTRG.28680	MSTRG.24918
MSTRG.9203	MSTRG.3545	MSTRG.15171	MSTRG.24905		MSTRG.25472	MSTRG.18894	MSTRG.13949	MSTRG.19646
MSTRG.28740	MSTRG.9558	MSTRG.28113	MSTRG.17686		MSTRG.397	MSTRG.17228	MSTRG.1466	MSTRG.11224
MSTRG.10364	MSTRG.29255	MSTRG.3560	MSTRG.30005		MSTRG.10864	MSTRG.11247	MSTRG.8148	MSTRG.26300
MSTRG.12392	MSTRG.19318	MSTRG.13053	MSTRG.31155		MSTRG.4222	MSTRG.14970	MSTRG.17637	MSTRG.15591
MSTRG.1209	MSTRG.15877	MSTRG.3584	MSTRG.1118		MSTRG.14320	MSTRG.2667	MSTRG.493	MSTRG.10206
MSTRG.18678	MSTRG.32105	MSTRG.19231	MSTRG.7586		MSTRG.11085	MSTRG.10344	MSTRG.24966	MSTRG.13689
MSTRG.2537	MSTRG.28212	MSTRG.10337	MSTRG.832		MSTRG.18168	MSTRG.26728	MSTRG.27418	MSTRG.27693
MSTRG.31343	MSTRG.16978	MSTRG.17560	MSTRG.17843		MSTRG.1604	MSTRG.11693	MSTRG.21274	MSTRG.12840
MSTRG.12864	MSTRG.31059	MSTRG.6080	MSTRG.12708		MSTRG.1558	MSTRG.11858	MSTRG.10047	MSTRG.10780
MSTRG.7950	MSTRG.22090	MSTRG.26613	MSTRG.15782		MSTRG.31661	MSTRG.19036	MSTRG.21019	MSTRG.17228
MSTRG.14545	MSTRG.13254	MSTRG.13887	MSTRG.30514		MSTRG.25042	MSTRG.14350	MSTRG.22088	MSTRG.8886
MSTRG.9940	MSTRG.26299	MSTRG.4351	MSTRG.24759		MSTRG.10586	MSTRG.29663	MSTRG.23742	MSTRG.24288
MSTRG.19501	MSTRG.13703	MSTRG.21496	MSTRG.27977		MSTRG.12739	MSTRG.26052	MSTRG.14202	MSTRG.17323
MSTRG.618	MSTRG.12524	MSTRG.21225	MSTRG.13424		MSTRG.23626	MSTRG.24790	MSTRG.26274	MSTRG.11373
MSTRG.3566	MSTRG.26407	MSTRG.31728	MSTRG.3992		MSTRG.7493	MSTRG.25800	MSTRG.16792	MSTRG.4221
MSTRG.18326	MSTRG.14957	MSTRG.31179	MSTRG.21611		MSTRG.21019	MSTRG.11766	MSTRG.17813	MSTRG.26373
MSTRG.6089	MSTRG.4499	MSTRG.20189	MSTRG.13724		MSTRG.13223	MSTRG.519	MSTRG.3011	MSTRG.28067
MSTRG.5200	MSTRG.24678	MSTRG.4367	MSTRG.13732		MSTRG.1683	MSTRG.19822	MSTRG.24080	MSTRG.23626
MSTRG.24274	MSTRG.30174	MSTRG.25889	MSTRG.14535		MSTRG.832	MSTRG.2456	MSTRG.20536	MSTRG.18616
MSTRG.11868	MSTRG.11584	MSTRG.4485	MSTRG.15004		MSTRG.19540	MSTRG.17211	MSTRG.13820	MSTRG.8679
MSTRG.5176	MSTRG.28942	MSTRG.9205	MSTRG.9858		MSTRG.3658	MSTRG.15247	MSTRG.18107	MSTRG.1784
MSTRG.13027	MSTRG.21599	MSTRG.27656	MSTRG.9742		MSTRG.6585	MSTRG.7504	MSTRG.19156	MSTRG.19428
MSTRG.25722	MSTRG.26557	MSTRG.31392	MSTRG.8581		MSTRG.2765	MSTRG.5017	MSTRG.8695	MSTRG.24183
MSTRG.17349	MSTRG.3568	MSTRG.13989	MSTRG.23189		MSTRG.11238	MSTRG.31343	MSTRG.21271	MSTRG.15935
MSTRG.23564	MSTRG.1323	MSTRG.28090	MSTRG.1478		MSTRG.1724	MSTRG.22963	MSTRG.3517	MSTRG.3892
MSTRG.29206	MSTRG.21809	MSTRG.10995	MSTRG.30483		MSTRG.12621	MSTRG.17430	MSTRG.6569	MSTRG.14654
MSTRG.27219	MSTRG.19862	MSTRG.8280	MSTRG.12978		MSTRG.3992	MSTRG.17670	MSTRG.1003	MSTRG.22012
MSTRG.16942	MSTRG.26426	MSTRG.22012	MSTRG.17147		MSTRG.13820	MSTRG.16157	MSTRG.31987	MSTRG.10546
MSTRG.31965	MSTRG.6864	MSTRG.29224	MSTRG.29156		MSTRG.31627	MSTRG.10852	MSTRG.30451	MSTRG.6404
MSTRG.8127	MSTRG.31518	MSTRG.11366	MSTRG.22946		MSTRG.6803	MSTRG.29968	MSTRG.11397	MSTRG.6076
MSTRG.2499	MSTRG.18894	MSTRG.24347	MSTRG.11464		MSTRG.5807	MSTRG.28166	MSTRG.29731	MSTRG.6346
MSTRG.13724	MSTRG.2716	MSTRG.22189	MSTRG.2508		MSTRG.11682	MSTRG.23957	MSTRG.27837	MSTRG.12917
MSTRG.19908	MSTRG.31639	MSTRG.6871	MSTRG.11535		MSTRG.24482	MSTRG.19970	MSTRG.5279	MSTRG.2609
MSTRG.27737	MSTRG.6985	MSTRG.26104	MSTRG.27793		MSTRG.26227	MSTRG.8695	MSTRG.27759	MSTRG.16011
MSTRG.10305	MSTRG.16820	MSTRG.30752	MSTRG.2760		MSTRG.15247	MSTRG.21653	MSTRG.6925	MSTRG.32408
MSTRG.15976	MSTRG.32138	MSTRG.1123	MSTRG.397		MSTRG.13882	MSTRG.13595	MSTRG.18852	MSTRG.7129
MSTRG.23014	MSTRG.9262	MSTRG.27936	MSTRG.24330		MSTRG.8695	MSTRG.6404	MSTRG.16791	MSTRG.1724
MSTRG.20380	MSTRG.23594	MSTRG.27903	MSTRG.12204		MSTRG.30005	MSTRG.28292	MSTRG.24458	MSTRG.1300
MSTRG.15487	MSTRG.11490	MSTRG.20075	MSTRG.13152		MSTRG.21632	MSTRG.7519	MSTRG.17667	MSTRG.27889
MSTRG.11101	MSTRG.12503	MSTRG.16711	MSTRG.31796		MSTRG.7769	MSTRG.11897	MSTRG.31564	MSTRG.3821
MSTRG.11589	MSTRG.11247	MSTRG.781	MSTRG.28523		MSTRG.11464	MSTRG.22660	MSTRG.949	MSTRG.7741
MSTRG.10986	MSTRG.8965	MSTRG.28365	MSTRG.21244		MSTRG.25076	MSTRG.5095	MSTRG.8568	MSTRG.22206
MSTRG.14128	MSTRG.13500	MSTRG.20891	MSTRG.13435		MSTRG.29260	MSTRG.31783	MSTRG.24126	MSTRG.9261
MSTRG.28376	MSTRG.2396	MSTRG.14966	MSTRG.16746		MSTRG.22833	MSTRG.1124	MSTRG.24291	MSTRG.29236
MSTRG.10841	MSTRG.32408	MSTRG.31324	MSTRG.12459		MSTRG.11845	MSTRG.31815	MSTRG.13717	MSTRG.21298
MSTRG.11897	MSTRG.22426	MSTRG.20491	MSTRG.7359		MSTRG.30233	MSTRG.21657	MSTRG.4116	MSTRG.6719
MSTRG.29188	MSTRG.27021	MSTRG.30386	MSTRG.15601		MSTRG.8496	MSTRG.13813	MSTRG.9367	MSTRG.7865
MSTRG.6719	MSTRG.17139	MSTRG.10047	MSTRG.15294		MSTRG.7439	MSTRG.30452	MSTRG.1420	MSTRG.25714
MSTRG.6250	MSTRG.6013	MSTRG.9544	MSTRG.24963		MSTRG.3570	MSTRG.6767	MSTRG.15994	MSTRG.4385
MSTRG.432	MSTRG.19719	MSTRG.27722	MSTRG.15256		MSTRG.22445	MSTRG.21292	MSTRG.30266	MSTRG.2667
MSTRG.28107	MSTRG.12515	MSTRG.26727	MSTRG.12247		MSTRG.11780	MSTRG.7523	MSTRG.4967	MSTRG.28846
MSTRG.24774	MSTRG.14776	MSTRG.29839	MSTRG.28188		MSTRG.13722	MSTRG.15014	MSTRG.26728	MSTRG.8319
MSTRG.9841	MSTRG.9903	MSTRG.3133	MSTRG.18886		MSTRG.18786	MSTRG.31937	MSTRG.13757	MSTRG.23726
MSTRG.8877	MSTRG.1182	MSTRG.11573	MSTRG.952		MSTRG.31335	MSTRG.10255	MSTRG.6372	MSTRG.28426
MSTRG.7156	MSTRG.13136	MSTRG.8426	MSTRG.19090		MSTRG.29054	MSTRG.27053	MSTRG.10852	MSTRG.18894
MSTRG.28085	MSTRG.24329	MSTRG.26426	MSTRG.7113		MSTRG.15258	MSTRG.19232	MSTRG.12885	MSTRG.19036
MSTRG.28950	MSTRG.22278	MSTRG.26373	MSTRG.18735		MSTRG.1478	MSTRG.25359	MSTRG.30752	MSTRG.11247
MSTRG.28902	MSTRG.15293	MSTRG.11068	MSTRG.11597		MSTRG.24954	MSTRG.8161	MSTRG.15107	MSTRG.24790
MSTRG.23641	MSTRG.1633	MSTRG.29351	MSTRG.13715		MSTRG.21313	MSTRG.13542	MSTRG.5493	MSTRG.13176
MSTRG.7668	MSTRG.23216	MSTRG.358	MSTRG.20761		MSTRG.27919	MSTRG.11464	MSTRG.11310	MSTRG.1218
MSTRG.20174	MSTRG.9428	MSTRG.24227	MSTRG.15549		MSTRG.23332	MSTRG.21425	MSTRG.23107	MSTRG.17137
MSTRG.31256	MSTRG.29927	MSTRG.10884	MSTRG.26718		MSTRG.14841	MSTRG.19762	MSTRG.28671	MSTRG.31730
MSTRG.4055	MSTRG.28725	MSTRG.16251	MSTRG.19484		MSTRG.18417	MSTRG.22971	MSTRG.19232	MSTRG.30145
MSTRG.5846	MSTRG.1401	MSTRG.31492	MSTRG.12346		MSTRG.4982	MSTRG.14545	MSTRG.10933	MSTRG.26602
MSTRG.26538	MSTRG.9216	MSTRG.1768	MSTRG.16764		MSTRG.28477	MSTRG.2927	MSTRG.17235	MSTRG.7788
MSTRG.21846	MSTRG.9026	MSTRG.2923	MSTRG.6073		MSTRG.1288	MSTRG.11855	MSTRG.26275	MSTRG.4458
MSTRG.5904	MSTRG.15740	MSTRG.1475	MSTRG.21940		MSTRG.316	MSTRG.8996	MSTRG.11858	MSTRG.15265
MSTRG.22660	MSTRG.15022	MSTRG.1388	MSTRG.19474		MSTRG.15085	MSTRG.224	MSTRG.1038	MSTRG.28650
MSTRG.12378	MSTRG.5973	MSTRG.28435	MSTRG.24300		MSTRG.29570	MSTRG.12624	MSTRG.8779	MSTRG.3002
MSTRG.13717	MSTRG.28905	MSTRG.21578	MSTRG.32463		MSTRG.1564	MSTRG.9065	MSTRG.13998	MSTRG.2456
MSTRG.31719	MSTRG.28935	MSTRG.18756	MSTRG.27759		MSTRG.18883	MSTRG.31402	MSTRG.21950	MSTRG.19250
MSTRG.13182	MSTRG.24918	MSTRG.6638	MSTRG.6308		MSTRG.15494	MSTRG.21368	MSTRG.14524	MSTRG.21055
MSTRG.16674	MSTRG.823	MSTRG.5904	MSTRG.23321		MSTRG.3455	MSTRG.16389	MSTRG.1622	MSTRG.5418
MSTRG.16419	MSTRG.16146	MSTRG.10776	MSTRG.24218		MSTRG.16746	MSTRG.20990	MSTRG.31247	MSTRG.23604
MSTRG.1506	MSTRG.7527	MSTRG.11870	MSTRG.28650		MSTRG.30483	MSTRG.13454	MSTRG.24889	MSTRG.29495
MSTRG.2140	MSTRG.13644	MSTRG.11941	MSTRG.7493		MSTRG.8729	MSTRG.15467	MSTRG.21966	MSTRG.15142
MSTRG.29156	MSTRG.31454	MSTRG.3923	MSTRG.27021		MSTRG.18970	MSTRG.19471	MSTRG.4072	MSTRG.11593
MSTRG.31815	MSTRG.27685	MSTRG.29627	MSTRG.17870		MSTRG.15321	MSTRG.26489	MSTRG.2746	MSTRG.11683
MSTRG.21685	MSTRG.8274	MSTRG.1271	MSTRG.7567		MSTRG.11766	MSTRG.30481	MSTRG.15795	MSTRG.17139
MSTRG.20553	MSTRG.21573	MSTRG.1038	MSTRG.5162		MSTRG.543	MSTRG.21019	MSTRG.11449	MSTRG.10800
MSTRG.22849	MSTRG.3219	MSTRG.7172	MSTRG.21496		MSTRG.28725	MSTRG.2535	MSTRG.4007	MSTRG.4668
MSTRG.13762	MSTRG.28294	MSTRG.10969	MSTRG.31338		MSTRG.6927	MSTRG.2716	MSTRG.25511	MSTRG.31352
MSTRG.3943	MSTRG.17454	MSTRG.1404	MSTRG.1388		MSTRG.28115	MSTRG.15744	MSTRG.13715	MSTRG.458
MSTRG.8873	MSTRG.1537	MSTRG.31421	MSTRG.19987		MSTRG.13104	MSTRG.1180	MSTRG.9058	MSTRG.16888
MSTRG.13186	MSTRG.27723	MSTRG.15821	MSTRG.8783		MSTRG.29156	MSTRG.10214	MSTRG.4514	MSTRG.4976
MSTRG.13907	MSTRG.29160	MSTRG.31721	MSTRG.13192		MSTRG.15894	MSTRG.18835	MSTRG.13683	MSTRG.21327
MSTRG.1520	MSTRG.21433	MSTRG.10933	MSTRG.27310		MSTRG.7115	MSTRG.7359	MSTRG.21699	MSTRG.7747
MSTRG.24963	MSTRG.19840	MSTRG.12716	MSTRG.13735		MSTRG.21496	MSTRG.13151	MSTRG.20347	MSTRG.5279
MSTRG.923	MSTRG.11101	MSTRG.7180	MSTRG.22984		MSTRG.24437	MSTRG.22010	MSTRG.16316	MSTRG.24879
MSTRG.4076	MSTRG.5735	MSTRG.15321	MSTRG.13970		MSTRG.3912	MSTRG.26934	MSTRG.30262	MSTRG.2948
MSTRG.18143	MSTRG.13111	MSTRG.15003	MSTRG.17841		MSTRG.18483	MSTRG.14968	MSTRG.11519	MSTRG.20525
MSTRG.12716	MSTRG.25120	MSTRG.15123	MSTRG.31462		MSTRG.7758	MSTRG.13547	MSTRG.21083	MSTRG.5095
MSTRG.7811	MSTRG.15810	MSTRG.28292	MSTRG.28713		MSTRG.5336	MSTRG.20946	MSTRG.12591	MSTRG.31421
MSTRG.25171	MSTRG.15075	MSTRG.24956	MSTRG.2267		MSTRG.6196	MSTRG.12332	MSTRG.26539	MSTRG.29346
MSTRG.11673	MSTRG.22896	MSTRG.29157	MSTRG.2806		MSTRG.4019	MSTRG.20504	MSTRG.21225	MSTRG.11488
MSTRG.5670	MSTRG.11182	MSTRG.25522	MSTRG.13434		MSTRG.28365	MSTRG.7503	MSTRG.25889	MSTRG.3591
MSTRG.4928	MSTRG.23189	MSTRG.18145	MSTRG.16869		MSTRG.3892	MSTRG.11633	MSTRG.10764	MSTRG.21632
MSTRG.31721	MSTRG.26583	MSTRG.10346	MSTRG.29292		MSTRG.31156	MSTRG.7274	MSTRG.19038	MSTRG.2499
MSTRG.11496	MSTRG.8867	MSTRG.26959	MSTRG.24474		MSTRG.27021	MSTRG.28472	MSTRG.18777	MSTRG.32062
MSTRG.31527	MSTRG.15903	MSTRG.17192	MSTRG.20618		MSTRG.26082	MSTRG.15755	MSTRG.21810	MSTRG.10713
MSTRG.9047	MSTRG.21189	MSTRG.3571	MSTRG.32112		MSTRG.22282	MSTRG.5114	MSTRG.7804	MSTRG.19484
MSTRG.13168	MSTRG.26880	MSTRG.22618	MSTRG.835		MSTRG.11011	MSTRG.13761	MSTRG.8819	MSTRG.31756
MSTRG.31118	MSTRG.13152	MSTRG.21832	MSTRG.17348		MSTRG.19090	MSTRG.3589	MSTRG.10792	MSTRG.1294
MSTRG.26604	MSTRG.10218	MSTRG.14746	MSTRG.21435		MSTRG.25149	MSTRG.14790	MSTRG.13079	MSTRG.12504
MSTRG.15684	MSTRG.19315	MSTRG.27907	MSTRG.12598		MSTRG.9026	MSTRG.15786	MSTRG.13369	MSTRG.6974
MSTRG.2616	MSTRG.1125	MSTRG.5846	MSTRG.30564		MSTRG.8783	MSTRG.17853	MSTRG.17109	MSTRG.10884
MSTRG.1654	MSTRG.19271	MSTRG.13716	MSTRG.1784		MSTRG.13757	MSTRG.10431	MSTRG.27903	MSTRG.15611
MSTRG.31008	MSTRG.5279	MSTRG.11167	MSTRG.11139		MSTRG.14776	MSTRG.15004	MSTRG.19853	MSTRG.21657
MSTRG.3708	MSTRG.2667	MSTRG.10968	MSTRG.24373		MSTRG.1587	MSTRG.15202	MSTRG.17311	MSTRG.2557
MSTRG.23851	MSTRG.13121	MSTRG.20602	MSTRG.22007		MSTRG.21916	MSTRG.15795	MSTRG.15169	MSTRG.224
MSTRG.12369	MSTRG.16711	MSTRG.16085	MSTRG.8199		MSTRG.3545	MSTRG.7219	MSTRG.3821	MSTRG.15247
MSTRG.15977	MSTRG.4425	MSTRG.1680	MSTRG.19746		MSTRG.31462	MSTRG.22827	MSTRG.9446	MSTRG.22849
MSTRG.4879	MSTRG.10162	MSTRG.4297	MSTRG.18063		MSTRG.15941	MSTRG.11681	MSTRG.16820	MSTRG.9203
MSTRG.28578	MSTRG.12689	MSTRG.9089	MSTRG.15991		MSTRG.16764	MSTRG.29706	MSTRG.31072	MSTRG.28413
MSTRG.26727	MSTRG.21061	MSTRG.28178	MSTRG.12571		MSTRG.30984	MSTRG.3591	MSTRG.31092	MSTRG.15904
MSTRG.31639	MSTRG.6880	MSTRG.18878	MSTRG.17491		MSTRG.12247	MSTRG.8604	MSTRG.3878	MSTRG.9813
MSTRG.3166	MSTRG.25315	MSTRG.13965	MSTRG.2813		MSTRG.3613	MSTRG.5200	MSTRG.22275	MSTRG.26073
MSTRG.18727	MSTRG.31932	MSTRG.32193	MSTRG.12137		MSTRG.12655	MSTRG.14841	MSTRG.9096	MSTRG.13490
MSTRG.26857	MSTRG.11011	MSTRG.20199	MSTRG.31299		MSTRG.1860	MSTRG.24581	MSTRG.26604	MSTRG.7523
MSTRG.15812	MSTRG.20075	MSTRG.993	MSTRG.20934		MSTRG.14930	MSTRG.176	MSTRG.16240	MSTRG.8807
MSTRG.23594	MSTRG.10791	MSTRG.18242	MSTRG.1271		MSTRG.1106	MSTRG.22189	MSTRG.31570	MSTRG.11464
MSTRG.32006	MSTRG.31461	MSTRG.1275	MSTRG.16443		MSTRG.10136	MSTRG.17226		MSTRG.7632
MSTRG.9903	MSTRG.3320	MSTRG.14841	MSTRG.12621		MSTRG.10691	MSTRG.23865		MSTRG.13874
MSTRG.7504	MSTRG.3686	MSTRG.16496	MSTRG.22284		MSTRG.14814	MSTRG.23264		MSTRG.18326
MSTRG.7528	MSTRG.22587	MSTRG.13121	MSTRG.8927		MSTRG.27051	MSTRG.27013		MSTRG.3881
MSTRG.12666	MSTRG.13489	MSTRG.29064	MSTRG.18109		MSTRG.1110	MSTRG.25538		MSTRG.22417
MSTRG.1229	MSTRG.2767	MSTRG.30984	MSTRG.14678		MSTRG.18924	MSTRG.8172		MSTRG.8266
MSTRG.16375	MSTRG.30584	MSTRG.20949	MSTRG.27693		MSTRG.31338	MSTRG.19647		MSTRG.20934
MSTRG.30852	MSTRG.7172	MSTRG.19597	MSTRG.9690		MSTRG.22007	MSTRG.2557		MSTRG.14457
MSTRG.11495	MSTRG.7503	MSTRG.14823	MSTRG.7115		MSTRG.13637	MSTRG.23132		MSTRG.13454
MSTRG.12663	MSTRG.12893	MSTRG.20655	MSTRG.29188		MSTRG.22453	MSTRG.28810		MSTRG.27696
MSTRG.18777	MSTRG.12247	MSTRG.11329	MSTRG.9205		MSTRG.14477	MSTRG.6675		MSTRG.28942
MSTRG.13058	MSTRG.2711	MSTRG.28635	MSTRG.28948		MSTRG.13254	MSTRG.30614		MSTRG.255
MSTRG.10876	MSTRG.9089	MSTRG.25478	MSTRG.16489		MSTRG.12598	MSTRG.3002		MSTRG.27537
MSTRG.13748	MSTRG.24909	MSTRG.18440	MSTRG.30497		MSTRG.8942	MSTRG.31572		MSTRG.7585
MSTRG.10739	MSTRG.28748	MSTRG.11139	MSTRG.29969		MSTRG.12978	MSTRG.21578		MSTRG.5963
MSTRG.18735	MSTRG.12962	MSTRG.16042	MSTRG.11528		MSTRG.7625	MSTRG.15493		MSTRG.14789
MSTRG.11373	MSTRG.2807	MSTRG.11245	MSTRG.15802		MSTRG.29157	MSTRG.25250		MSTRG.16244
MSTRG.15810	MSTRG.19894	MSTRG.17619	MSTRG.14442		MSTRG.4076	MSTRG.21433		MSTRG.25806
MSTRG.10122	MSTRG.5558	MSTRG.2140	MSTRG.1534		MSTRG.14962	MSTRG.13135		MSTRG.30498
MSTRG.9463	MSTRG.15758	MSTRG.15971	MSTRG.23453		MSTRG.5085	MSTRG.10963		MSTRG.14148
MSTRG.8655	MSTRG.5862	MSTRG.8999	MSTRG.29828		MSTRG.28650	MSTRG.24939		MSTRG.19631
MSTRG.32286	MSTRG.13732	MSTRG.3655	MSTRG.23746		MSTRG.28713	MSTRG.9689		MSTRG.21494
MSTRG.19625	MSTRG.21368	MSTRG.19987	MSTRG.15637		MSTRG.13272	MSTRG.3570		MSTRG.22028
MSTRG.16766	MSTRG.8851	MSTRG.15085	MSTRG.11400		MSTRG.13564	MSTRG.8783		MSTRG.3321
MSTRG.1538	MSTRG.31741	MSTRG.26197	MSTRG.17139		MSTRG.3582	MSTRG.16503		MSTRG.30196
MSTRG.21832	MSTRG.15851	MSTRG.27452	MSTRG.31645		MSTRG.257	MSTRG.29325		MSTRG.21634
MSTRG.9131	MSTRG.23754	MSTRG.6991	MSTRG.13121		MSTRG.1835	MSTRG.13533		MSTRG.28178
MSTRG.13818	MSTRG.24885	MSTRG.16409	MSTRG.22282		MSTRG.12624	MSTRG.6886		MSTRG.29153
MSTRG.17345	MSTRG.7843	MSTRG.19746	MSTRG.12851		MSTRG.18155	MSTRG.1171		MSTRG.14841
MSTRG.23144	MSTRG.7392	MSTRG.18977	MSTRG.4560		MSTRG.14148	MSTRG.28733		MSTRG.21578
MSTRG.23112	MSTRG.5550	MSTRG.26427	MSTRG.19958		MSTRG.24218	MSTRG.31839		MSTRG.3993
MSTRG.14444	MSTRG.28115	MSTRG.10746	MSTRG.3545		MSTRG.14754	MSTRG.13762		MSTRG.29260
MSTRG.21494	MSTRG.1622	MSTRG.19995	MSTRG.18417		MSTRG.21435	MSTRG.1714		MSTRG.16692
MSTRG.290	MSTRG.12642	MSTRG.3569	MSTRG.15684		MSTRG.6985	MSTRG.24702		MSTRG.17793
MSTRG.27843	MSTRG.19728	MSTRG.8215	MSTRG.31502		MSTRG.17993	MSTRG.23726		MSTRG.14856
MSTRG.11256	MSTRG.31324	MSTRG.8879	MSTRG.14871		MSTRG.2740	MSTRG.18064		MSTRG.1781
MSTRG.21299	MSTRG.13970	MSTRG.8660	MSTRG.26496		MSTRG.19624	MSTRG.8226		MSTRG.3985
MSTRG.17865	MSTRG.15991	MSTRG.26256	MSTRG.13111		MSTRG.8779	MSTRG.1120		MSTRG.10715
MSTRG.7000	MSTRG.8171	MSTRG.5430	MSTRG.6934		MSTRG.8999	MSTRG.25714		MSTRG.10290
MSTRG.23382	MSTRG.16481	MSTRG.11065	MSTRG.731		MSTRG.640	MSTRG.7758		MSTRG.6929
MSTRG.24654	MSTRG.12669	MSTRG.25448	MSTRG.12232		MSTRG.3616	MSTRG.22051		MSTRG.25008
MSTRG.11142	MSTRG.20720	MSTRG.21150	MSTRG.25250		MSTRG.14136	MSTRG.483		MSTRG.13263
MSTRG.15434	MSTRG.21244	MSTRG.1762	MSTRG.4114		MSTRG.10034	MSTRG.15851		MSTRG.13491
MSTRG.16003	MSTRG.257	MSTRG.29255	MSTRG.26104		MSTRG.3720	MSTRG.24535		MSTRG.13907
MSTRG.18630	MSTRG.16142	MSTRG.28691	MSTRG.20812		MSTRG.10852	MSTRG.22484		MSTRG.32127
MSTRG.21573	MSTRG.12872	MSTRG.27081	MSTRG.3708		MSTRG.11473	MSTRG.27153		MSTRG.18053
MSTRG.11475	MSTRG.6030	MSTRG.828	MSTRG.23865		MSTRG.2655	MSTRG.28995		MSTRG.20990
MSTRG.28115	MSTRG.123	MSTRG.22984	MSTRG.21640		MSTRG.32198	MSTRG.19853		MSTRG.15467
MSTRG.17343	MSTRG.13547	MSTRG.4333	MSTRG.30439		MSTRG.18683	MSTRG.11309		MSTRG.13111
MSTRG.11851	MSTRG.15666	MSTRG.25511	MSTRG.20189		MSTRG.20602	MSTRG.14962		MSTRG.22088
MSTRG.24080	MSTRG.25073	MSTRG.7160	MSTRG.18697		MSTRG.5611	MSTRG.11068		MSTRG.15202
MSTRG.20085	MSTRG.24961	MSTRG.7518	MSTRG.8851		MSTRG.32468	MSTRG.28839		MSTRG.3451
MSTRG.31849	MSTRG.19691	MSTRG.26838	MSTRG.2009		MSTRG.14442	MSTRG.823		MSTRG.1120
MSTRG.27098	MSTRG.21467	MSTRG.2659	MSTRG.27872		MSTRG.5870	MSTRG.417		MSTRG.1443
MSTRG.13787	MSTRG.6491	MSTRG.13089	MSTRG.23490		MSTRG.23453	MSTRG.3025		MSTRG.17513
MSTRG.22261	MSTRG.8879	MSTRG.23594	MSTRG.17853		MSTRG.4112	MSTRG.27977		MSTRG.26274
MSTRG.14871	MSTRG.5670	MSTRG.23177	MSTRG.24618		MSTRG.19538	MSTRG.17192		MSTRG.23936
MSTRG.1151	MSTRG.1587	MSTRG.14024	MSTRG.27138		MSTRG.31524	MSTRG.17274		MSTRG.19387
MSTRG.13352	MSTRG.32182	MSTRG.18646	MSTRG.19710		MSTRG.15650	MSTRG.13125		MSTRG.28810
MSTRG.11858	MSTRG.4129	MSTRG.20174	MSTRG.16176		MSTRG.1036	MSTRG.21969		MSTRG.22089
MSTRG.2806	MSTRG.5069	MSTRG.8377	MSTRG.19741		MSTRG.19659	MSTRG.29627		MSTRG.7505
MSTRG.13150	MSTRG.23267	MSTRG.27105	MSTRG.564		MSTRG.1466	MSTRG.18814		MSTRG.2754
MSTRG.26718	MSTRG.16888	MSTRG.5139	MSTRG.5474		MSTRG.759	MSTRG.21821		MSTRG.5735
MSTRG.6961	MSTRG.25255	MSTRG.771	MSTRG.18225		MSTRG.20944	MSTRG.14457		MSTRG.21637
MSTRG.18756	MSTRG.19654	MSTRG.810	MSTRG.12392		MSTRG.16083	MSTRG.31482		MSTRG.8873
MSTRG.13716	MSTRG.11460	MSTRG.3064	MSTRG.8280		MSTRG.11654	MSTRG.15721		MSTRG.24553
MSTRG.11359	MSTRG.11761	MSTRG.12411	MSTRG.7180		MSTRG.21614	MSTRG.12504		MSTRG.15686
MSTRG.23321	MSTRG.9202	MSTRG.8842	MSTRG.1461		MSTRG.9689	MSTRG.13748		MSTRG.28155
MSTRG.23702	MSTRG.12739	MSTRG.28650	MSTRG.29706		MSTRG.1696	MSTRG.15726		MSTRG.10798
MSTRG.11891	MSTRG.18940	MSTRG.24889	MSTRG.17513		MSTRG.6409	MSTRG.2746		MSTRG.9581
MSTRG.24939	MSTRG.27527	MSTRG.16481	MSTRG.4668		MSTRG.894	MSTRG.3010		MSTRG.29268
MSTRG.3046	MSTRG.15202	MSTRG.17822	MSTRG.3842		MSTRG.7016	MSTRG.9760		MSTRG.8783
MSTRG.26741	MSTRG.25118	MSTRG.17073	MSTRG.9428		MSTRG.10995	MSTRG.19713		MSTRG.13052
MSTRG.16703	MSTRG.25770	MSTRG.20961	MSTRG.13272		MSTRG.30304	MSTRG.16616		MSTRG.31538
MSTRG.28948	MSTRG.11387	MSTRG.7598	MSTRG.13951		MSTRG.17491	MSTRG.5474		MSTRG.15474
MSTRG.781	MSTRG.15997	MSTRG.4385	MSTRG.23155		MSTRG.16703	MSTRG.19470		MSTRG.26999
MSTRG.16156	MSTRG.23332	MSTRG.10175	MSTRG.9689		MSTRG.18029	MSTRG.17510		MSTRG.22955
MSTRG.10968	MSTRG.23707	MSTRG.4494	MSTRG.10795		MSTRG.29348	MSTRG.16598		MSTRG.14381
MSTRG.24809	MSTRG.31749	MSTRG.22011	MSTRG.6003		MSTRG.13434	MSTRG.15581		MSTRG.11897
MSTRG.2210	MSTRG.11014	MSTRG.8443	MSTRG.32207		MSTRG.16870	MSTRG.11352		MSTRG.27633
MSTRG.29973	MSTRG.25087	MSTRG.3632	MSTRG.26479		MSTRG.21640	MSTRG.19234		MSTRG.16489
MSTRG.16594	MSTRG.9040	MSTRG.2707	MSTRG.28594		MSTRG.1321	MSTRG.15684		MSTRG.4669
MSTRG.15597	MSTRG.15506	MSTRG.7113	MSTRG.30316		MSTRG.16415	MSTRG.22235		MSTRG.13817
MSTRG.11182	MSTRG.3749	MSTRG.28968	MSTRG.3900		MSTRG.24045	MSTRG.5989		MSTRG.12319
MSTRG.9737	MSTRG.6654	MSTRG.3556	MSTRG.1558		MSTRG.8371	MSTRG.8149		MSTRG.9858
MSTRG.31095	MSTRG.2808	MSTRG.7871	MSTRG.31937		MSTRG.25522	MSTRG.4878		MSTRG.13686
MSTRG.6855	MSTRG.4218	MSTRG.15795	MSTRG.1587		MSTRG.3386	MSTRG.18357		MSTRG.25171
MSTRG.4006	MSTRG.10318	MSTRG.1781	MSTRG.15877		MSTRG.30647	MSTRG.29292		MSTRG.31559
MSTRG.26495	MSTRG.27737	MSTRG.25003	MSTRG.20257		MSTRG.6570	MSTRG.28723		MSTRG.1171
MSTRG.13543	MSTRG.11216	MSTRG.5098	MSTRG.12666		MSTRG.2836	MSTRG.13564		MSTRG.2503
MSTRG.22994	MSTRG.2864	MSTRG.25076	MSTRG.18095		MSTRG.4049	MSTRG.11864		MSTRG.5913
MSTRG.15234	MSTRG.29968	MSTRG.27098	MSTRG.7788		MSTRG.9884	MSTRG.31284		MSTRG.12444
MSTRG.31645	MSTRG.3413	MSTRG.31412	MSTRG.9237		MSTRG.24282	MSTRG.32226		MSTRG.31786
MSTRG.23604	MSTRG.27332	MSTRG.5807	MSTRG.365		MSTRG.15209	MSTRG.3679		MSTRG.31328
MSTRG.318	MSTRG.387	MSTRG.15239	MSTRG.21702		MSTRG.16599	MSTRG.14914		MSTRG.22484
MSTRG.3642	MSTRG.16042	MSTRG.3183	MSTRG.19864		MSTRG.25244	MSTRG.17863		MSTRG.9086
MSTRG.5963	MSTRG.20692	MSTRG.11475	MSTRG.21220		MSTRG.21969	MSTRG.15265		MSTRG.10776
MSTRG.1180	MSTRG.7778	MSTRG.2299	MSTRG.1047		MSTRG.29245	MSTRG.32151		MSTRG.19381
MSTRG.10768	MSTRG.1900	MSTRG.12882	MSTRG.13741		MSTRG.2009	MSTRG.14892		MSTRG.7078
MSTRG.12160	MSTRG.7807	MSTRG.3545	MSTRG.801		MSTRG.23594	MSTRG.29003		MSTRG.23831
MSTRG.21831	MSTRG.30479	MSTRG.6031	MSTRG.16697		MSTRG.1481	MSTRG.16792		MSTRG.9131
MSTRG.894	MSTRG.12950	MSTRG.24799	MSTRG.5913		MSTRG.5477	MSTRG.4879		MSTRG.21802
MSTRG.2609	MSTRG.5859	MSTRG.3471	MSTRG.12642		MSTRG.28679	MSTRG.16496		MSTRG.10047
MSTRG.3443	MSTRG.31956	MSTRG.28115	MSTRG.1210		MSTRG.19872	MSTRG.28193		MSTRG.7519
MSTRG.12950	MSTRG.29918	MSTRG.17686	MSTRG.23753		MSTRG.21209	MSTRG.17348		MSTRG.25250
MSTRG.13153	MSTRG.10337	MSTRG.23587	MSTRG.22360		MSTRG.26880	MSTRG.20618		MSTRG.19865
MSTRG.1320	MSTRG.24288	MSTRG.11671	MSTRG.19726		MSTRG.16192	MSTRG.19605		MSTRG.17502
MSTRG.1533	MSTRG.1321	MSTRG.1444	MSTRG.21324		MSTRG.20655	MSTRG.30485		MSTRG.30480
MSTRG.30978	MSTRG.10715	MSTRG.19702	MSTRG.6488		MSTRG.21889	MSTRG.13907		MSTRG.3581
MSTRG.5372	MSTRG.7868	MSTRG.12192			MSTRG.15888	MSTRG.15562		MSTRG.21642
MSTRG.21688	MSTRG.22284	MSTRG.29174			MSTRG.4458	MSTRG.31772		MSTRG.29157
MSTRG.11046	MSTRG.10586	MSTRG.24486			MSTRG.25314	MSTRG.9993		MSTRG.16594
MSTRG.3568	MSTRG.9205	MSTRG.21297			MSTRG.20761	MSTRG.3892		MSTRG.3632
MSTRG.29000	MSTRG.13186	MSTRG.32538			MSTRG.3317	MSTRG.27633		MSTRG.18885
MSTRG.5162	MSTRG.9970	MSTRG.14402			MSTRG.26140	MSTRG.23849		MSTRG.3350
MSTRG.13965	MSTRG.10365	MSTRG.18900			MSTRG.7454	MSTRG.28130		MSTRG.28772
MSTRG.11577	MSTRG.19314	MSTRG.7254			MSTRG.14528	MSTRG.11353		MSTRG.15726
MSTRG.7113	MSTRG.30647	MSTRG.13287				MSTRG.17822		MSTRG.27241
MSTRG.12979	MSTRG.17865	MSTRG.31366				MSTRG.15510		MSTRG.22833
MSTRG.29110	MSTRG.32051	MSTRG.15583				MSTRG.5732		MSTRG.11336
MSTRG.19806	MSTRG.18661	MSTRG.3916				MSTRG.5842		MSTRG.6152
MSTRG.28166	MSTRG.25911	MSTRG.6857				MSTRG.21784		MSTRG.32538
MSTRG.16713	MSTRG.24784	MSTRG.31815				MSTRG.24885		MSTRG.29043
MSTRG.14137	MSTRG.28810	MSTRG.5302				MSTRG.21685		MSTRG.23014
MSTRG.11033	MSTRG.16034	MSTRG.1486				MSTRG.21524		MSTRG.18357
MSTRG.15733	MSTRG.10581	MSTRG.8263				MSTRG.4129		MSTRG.28723
MSTRG.18483	MSTRG.15321	MSTRG.25949				MSTRG.256		MSTRG.27656
MSTRG.19894	MSTRG.23132	MSTRG.16034				MSTRG.12303		MSTRG.5676
MSTRG.22469	MSTRG.8996	MSTRG.19863				MSTRG.26089		MSTRG.8959
MSTRG.10897	MSTRG.2830	MSTRG.31849				MSTRG.19625		MSTRG.29809
MSTRG.31336	MSTRG.22753	MSTRG.398				MSTRG.29495		MSTRG.24347
MSTRG.13780	MSTRG.22484	MSTRG.1669				MSTRG.15640		MSTRG.29620
MSTRG.1693	MSTRG.11400	MSTRG.28133				MSTRG.32601		MSTRG.1252
MSTRG.30330	MSTRG.1216	MSTRG.2557				MSTRG.23649		MSTRG.3132
MSTRG.7868	MSTRG.13892	MSTRG.8992				MSTRG.3878		MSTRG.16787
MSTRG.25926	MSTRG.28723	MSTRG.4271				MSTRG.20942		MSTRG.13007
MSTRG.12082	MSTRG.28007	MSTRG.11589				MSTRG.17137		MSTRG.32031
MSTRG.26902	MSTRG.9668	MSTRG.4921				MSTRG.13719		MSTRG.13811
MSTRG.15877	MSTRG.16425	MSTRG.16259				MSTRG.20567		MSTRG.24410
MSTRG.11173	MSTRG.24363	MSTRG.15996				MSTRG.5846		MSTRG.14059
MSTRG.30232	MSTRG.14483	MSTRG.6927				MSTRG.12510		MSTRG.11370
MSTRG.15675	MSTRG.22629	MSTRG.26423				MSTRG.12978		MSTRG.13722
MSTRG.11847	MSTRG.16277	MSTRG.23192				MSTRG.21724		MSTRG.25502
MSTRG.13491	MSTRG.18233	MSTRG.18893				MSTRG.31538		MSTRG.32601
MSTRG.19428	MSTRG.22180	MSTRG.4012				MSTRG.32062		MSTRG.28101
MSTRG.29322	MSTRG.1332	MSTRG.6934				MSTRG.6638		MSTRG.1196
MSTRG.11124	MSTRG.25223	MSTRG.13401				MSTRG.21484		MSTRG.22081
MSTRG.21651	MSTRG.22028	MSTRG.12688				MSTRG.21687		MSTRG.5017
MSTRG.26546	MSTRG.19231	MSTRG.12602				MSTRG.21494		MSTRG.13343
MSTRG.7953	MSTRG.25496	MSTRG.12799				MSTRG.22298		MSTRG.10596
MSTRG.5660	MSTRG.10215	MSTRG.17173				MSTRG.32237		MSTRG.1622
MSTRG.32114	MSTRG.26059	MSTRG.19868				MSTRG.26227		MSTRG.12547
MSTRG.31678	MSTRG.31783	MSTRG.23070				MSTRG.17273		MSTRG.13573
MSTRG.15598	MSTRG.3842	MSTRG.31538				MSTRG.5509		MSTRG.2995
MSTRG.11519	MSTRG.14997	MSTRG.21291				MSTRG.32538		MSTRG.4393
MSTRG.27793	MSTRG.26372	MSTRG.29000				MSTRG.19872		MSTRG.15689
MSTRG.9544	MSTRG.3646	MSTRG.22966				MSTRG.11519		MSTRG.11873
MSTRG.22831	MSTRG.7518	MSTRG.8161				MSTRG.13722		MSTRG.14892
MSTRG.13574	MSTRG.6925	MSTRG.15035				MSTRG.11896		MSTRG.12278
MSTRG.30514	MSTRG.25926	MSTRG.318				MSTRG.8886		MSTRG.2707
MSTRG.4499	MSTRG.11898	MSTRG.10546				MSTRG.31566		MSTRG.17109
MSTRG.27075	MSTRG.3900	MSTRG.13142				MSTRG.5904		MSTRG.26955
MSTRG.32405	MSTRG.31826	MSTRG.14714				MSTRG.892		MSTRG.2827
MSTRG.21648	MSTRG.8215	MSTRG.3130				MSTRG.30479		MSTRG.16375
MSTRG.3545	MSTRG.24375	MSTRG.2655				MSTRG.97		MSTRG.22189
MSTRG.8840	MSTRG.8205	MSTRG.23920				MSTRG.23216		MSTRG.31455
MSTRG.15822	MSTRG.26586	MSTRG.952				MSTRG.1411		MSTRG.12598
MSTRG.6424	MSTRG.21772	MSTRG.21332				MSTRG.2948		MSTRG.1488
MSTRG.24282	MSTRG.415	MSTRG.3477				MSTRG.22218		MSTRG.26378
MSTRG.28067	MSTRG.29815	MSTRG.12410				MSTRG.18053		MSTRG.20961
MSTRG.11079	MSTRG.8634	MSTRG.3131				MSTRG.19253		MSTRG.30309
MSTRG.29253	MSTRG.25349	MSTRG.1700				MSTRG.22206		MSTRG.4954
MSTRG.708	MSTRG.9367	MSTRG.26541				MSTRG.13146		MSTRG.26430
MSTRG.12840	MSTRG.21637	MSTRG.26955				MSTRG.2951		MSTRG.11326
MSTRG.31625	MSTRG.28946	MSTRG.20035				MSTRG.1631		MSTRG.27722
MSTRG.8312	MSTRG.16482	MSTRG.26449				MSTRG.28754		MSTRG.17196
MSTRG.23107	MSTRG.7873	MSTRG.16372				MSTRG.938		MSTRG.15666
MSTRG.8122	MSTRG.29949	MSTRG.5162				MSTRG.18326		MSTRG.8312
MSTRG.29620	MSTRG.24043	MSTRG.7426				MSTRG.22275		MSTRG.24535
MSTRG.9993	MSTRG.9934	MSTRG.15004				MSTRG.22896		MSTRG.11528
MSTRG.26921	MSTRG.31114	MSTRG.14789				MSTRG.11682		MSTRG.23192
MSTRG.2769	MSTRG.20392	MSTRG.27633				MSTRG.27537		MSTRG.4645
MSTRG.32538	MSTRG.18559	MSTRG.1942				MSTRG.12825		MSTRG.7620
MSTRG.9126	MSTRG.31256	MSTRG.16992				MSTRG.6027		MSTRG.1444
MSTRG.4800	MSTRG.22192	MSTRG.22426				MSTRG.31331		MSTRG.20570
MSTRG.16324	MSTRG.3245	MSTRG.17875				MSTRG.2783		MSTRG.16250
MSTRG.21436	MSTRG.29324	MSTRG.20536				MSTRG.1934		MSTRG.18106
MSTRG.10596	MSTRG.27646	MSTRG.258				MSTRG.7095		MSTRG.19470
MSTRG.13064	MSTRG.29973	MSTRG.290				MSTRG.1600		MSTRG.4881
MSTRG.29325	MSTRG.26104	MSTRG.12581				MSTRG.15451		MSTRG.25327
MSTRG.8461	MSTRG.10034	MSTRG.26130				MSTRG.11873		MSTRG.5731
MSTRG.5842	MSTRG.7717	MSTRG.13722				MSTRG.7618		MSTRG.22190
MSTRG.32104	MSTRG.28219	MSTRG.10122				MSTRG.8630		MSTRG.24282
MSTRG.28299	MSTRG.11657	MSTRG.2484				MSTRG.26282		MSTRG.5852
MSTRG.15637	MSTRG.15802	MSTRG.8511				MSTRG.5498		MSTRG.3871
MSTRG.669	MSTRG.7773	MSTRG.25465				MSTRG.21248		MSTRG.19886
MSTRG.10761	MSTRG.31156	MSTRG.8615				MSTRG.3616		MSTRG.26642
MSTRG.20035	MSTRG.13834	MSTRG.815				MSTRG.32327		MSTRG.1835
MSTRG.6077	MSTRG.31632	MSTRG.18683				MSTRG.1196		MSTRG.24068
MSTRG.9053	MSTRG.20582	MSTRG.21348				MSTRG.5085		MSTRG.31718
MSTRG.24075	MSTRG.19702	MSTRG.9053				MSTRG.19103		MSTRG.21715
MSTRG.28959	MSTRG.7519	MSTRG.6654				MSTRG.13810		MSTRG.669
MSTRG.16662	MSTRG.15581	MSTRG.10792				MSTRG.2847		MSTRG.27817
MSTRG.29231	MSTRG.3578	MSTRG.28884				MSTRG.1275		MSTRG.3046
MSTRG.3840	MSTRG.7741	MSTRG.7717				MSTRG.10339		MSTRG.21291
MSTRG.31255	MSTRG.3569	MSTRG.1272				MSTRG.8359		MSTRG.31215
MSTRG.22391	MSTRG.1120	MSTRG.20018				MSTRG.31534		MSTRG.19740
MSTRG.19232	MSTRG.13948	MSTRG.21897				MSTRG.28814		MSTRG.13355
MSTRG.26539	MSTRG.11595	MSTRG.15633				MSTRG.16998		MSTRG.16998
MSTRG.30483	MSTRG.24000	MSTRG.107				MSTRG.19891		MSTRG.483
MSTRG.18904	MSTRG.9690	MSTRG.1059				MSTRG.4222		MSTRG.8122
MSTRG.3011	MSTRG.5085	MSTRG.2499				MSTRG.4078		MSTRG.3131
MSTRG.18706	MSTRG.21089	MSTRG.14444				MSTRG.20950		MSTRG.19275
MSTRG.5017	MSTRG.12415	MSTRG.8884				MSTRG.1145		MSTRG.20587
MSTRG.22129	MSTRG.6041	MSTRG.3892				MSTRG.564		MSTRG.24961
MSTRG.29190	MSTRG.19913	MSTRG.27646				MSTRG.19992		MSTRG.5904
MSTRG.13135	MSTRG.576	MSTRG.3402				MSTRG.8377		MSTRG.5650
MSTRG.21089	MSTRG.24702	MSTRG.25157				MSTRG.10792		MSTRG.8729
MSTRG.2496	MSTRG.24152	MSTRG.11047				MSTRG.10475		MSTRG.16540
MSTRG.16037	MSTRG.30497	MSTRG.21659				MSTRG.29345		MSTRG.24754
MSTRG.26489	MSTRG.22423	MSTRG.26084				MSTRG.4214		MSTRG.23453
MSTRG.30304	MSTRG.30309	MSTRG.21088				MSTRG.32012		MSTRG.4129
MSTRG.20665	MSTRG.28680	MSTRG.12772				MSTRG.12278		MSTRG.1866
MSTRG.13542	MSTRG.27760	MSTRG.12708				MSTRG.2777		MSTRG.13882
MSTRG.13549	MSTRG.24218	MSTRG.14856				MSTRG.4954		MSTRG.12825
MSTRG.6308	MSTRG.27418	MSTRG.8732				MSTRG.10318		MSTRG.15702
MSTRG.15457	MSTRG.32112	MSTRG.31107				MSTRG.25356		MSTRG.29010
MSTRG.11654	MSTRG.7618	MSTRG.16425				MSTRG.17926		MSTRG.7950
MSTRG.25394	MSTRG.19649	MSTRG.26887				MSTRG.26990		MSTRG.6308
MSTRG.31564	MSTRG.28371	MSTRG.18959				MSTRG.28162		MSTRG.9544
MSTRG.5422	MSTRG.4837	MSTRG.11557				MSTRG.5486		MSTRG.15971
MSTRG.15610	MSTRG.9114	MSTRG.13104				MSTRG.11528		MSTRG.24809
MSTRG.27757	MSTRG.20887	MSTRG.1029				MSTRG.11326		MSTRG.9446
MSTRG.8284	MSTRG.11418	MSTRG.27696				MSTRG.13817		MSTRG.29791
MSTRG.15595	MSTRG.10206	MSTRG.838				MSTRG.24672		MSTRG.14528
MSTRG.18155	MSTRG.21609	MSTRG.2497				MSTRG.23831		MSTRG.19872
MSTRG.1036	MSTRG.1762	MSTRG.5536				MSTRG.13298		MSTRG.12707
MSTRG.32306	MSTRG.3454	MSTRG.11755				MSTRG.31718		MSTRG.28469
MSTRG.28738	MSTRG.17605	MSTRG.15909				MSTRG.29322		MSTRG.24323
MSTRG.12904	MSTRG.30316	MSTRG.30369				MSTRG.30654		MSTRG.24046
MSTRG.8627	MSTRG.28970	MSTRG.11400				MSTRG.8151		MSTRG.6885
MSTRG.15562	MSTRG.18483	MSTRG.24323				MSTRG.20903		MSTRG.5432
MSTRG.7598	MSTRG.28188	MSTRG.15686				MSTRG.11593		MSTRG.19103
MSTRG.15996	MSTRG.11764	MSTRG.8371				MSTRG.6958		MSTRG.6855
MSTRG.15256	MSTRG.31456	MSTRG.9261				MSTRG.1744		MSTRG.26052
MSTRG.17875	MSTRG.4384	MSTRG.16219				MSTRG.28365		MSTRG.12274
MSTRG.8540	MSTRG.21657	MSTRG.30134				MSTRG.23626		MSTRG.22426
MSTRG.8671	MSTRG.15884	MSTRG.18676				MSTRG.4384		MSTRG.8857
MSTRG.21701	MSTRG.26570	MSTRG.7493				MSTRG.13573		MSTRG.1452
MSTRG.5358	MSTRG.2609	MSTRG.27906				MSTRG.29157		MSTRG.5979
MSTRG.6602	MSTRG.952	MSTRG.5963				MSTRG.11136		MSTRG.16103
MSTRG.16103	MSTRG.10346	MSTRG.25892				MSTRG.21327		MSTRG.13368
MSTRG.24697	MSTRG.23657	MSTRG.22850				MSTRG.25327		MSTRG.17863
MSTRG.31107	MSTRG.1255	MSTRG.16100				MSTRG.26430		MSTRG.828
MSTRG.15380	MSTRG.1693	MSTRG.2806				MSTRG.32463		MSTRG.13813
MSTRG.3865	MSTRG.2456	MSTRG.17552				MSTRG.29144		MSTRG.22298
MSTRG.8244	MSTRG.22206	MSTRG.24300				MSTRG.19562		MSTRG.4459
MSTRG.27977	MSTRG.781	MSTRG.10864				MSTRG.15495		MSTRG.8992
MSTRG.4669	MSTRG.29100	MSTRG.29153				MSTRG.4398		MSTRG.10963
MSTRG.10034	MSTRG.1596	MSTRG.13735				MSTRG.28016		MSTRG.11597
MSTRG.3457	MSTRG.21019	MSTRG.5985				MSTRG.28738		MSTRG.8373
MSTRG.31718	MSTRG.23107	MSTRG.24879				MSTRG.16050		MSTRG.11079
MSTRG.13089	MSTRG.3580	MSTRG.20720				MSTRG.26602		MSTRG.13620
MSTRG.7622	MSTRG.16316	MSTRG.2004				MSTRG.28155		MSTRG.16615
MSTRG.1252	MSTRG.3089	MSTRG.6157				MSTRG.30752		MSTRG.26857
MSTRG.11866	MSTRG.3705	MSTRG.8764				MSTRG.4201		MSTRG.15148
MSTRG.6934	MSTRG.5418	MSTRG.9668				MSTRG.13343		MSTRG.98
MSTRG.5576	MSTRG.8318	MSTRG.10920				MSTRG.1332		MSTRG.19866
MSTRG.8139	MSTRG.6857	MSTRG.4425				MSTRG.28151		MSTRG.4494
MSTRG.7192	MSTRG.20587	MSTRG.15991				MSTRG.24689		MSTRG.28680
MSTRG.7101	MSTRG.1047	MSTRG.28151				MSTRG.15535		MSTRG.13533
MSTRG.3064	MSTRG.993	MSTRG.3457				MSTRG.31564		MSTRG.6187
MSTRG.31402	MSTRG.15754	MSTRG.14166				MSTRG.15597		MSTRG.23564
MSTRG.28377	MSTRG.21989	MSTRG.31681				MSTRG.32031		MSTRG.26005
MSTRG.12256	MSTRG.7747	MSTRG.5909				MSTRG.14488		MSTRG.24885
MSTRG.10746	MSTRG.4448	MSTRG.2210				MSTRG.27773		MSTRG.15721
MSTRG.6653	MSTRG.375	MSTRG.31328				MSTRG.21218		MSTRG.24482
MSTRG.20950	MSTRG.8197	MSTRG.14407				MSTRG.21715		MSTRG.15075
MSTRG.31180	MSTRG.8179	MSTRG.25039				MSTRG.28311		MSTRG.19726
MSTRG.5835	MSTRG.32286	MSTRG.16792				MSTRG.15941		MSTRG.23649
MSTRG.16009	MSTRG.24537	MSTRG.12962				MSTRG.4514		MSTRG.15640
MSTRG.26941	MSTRG.5972	MSTRG.16341				MSTRG.1053		MSTRG.28311
MSTRG.11366	MSTRG.16192	MSTRG.12835				MSTRG.23192		MSTRG.19437
MSTRG.8785	MSTRG.7620	MSTRG.17637				MSTRG.24966		MSTRG.8935
MSTRG.31156	MSTRG.21348	MSTRG.2807				MSTRG.1784		MSTRG.26358
MSTRG.21045	MSTRG.18393	MSTRG.6075				MSTRG.21436		MSTRG.28737
MSTRG.28267	MSTRG.16107	MSTRG.24046				MSTRG.1930		MSTRG.17637
MSTRG.14022	MSTRG.24931	MSTRG.16674				MSTRG.6991		MSTRG.1930
MSTRG.5474	MSTRG.20944	MSTRG.1422				MSTRG.728		MSTRG.6569
MSTRG.2951	MSTRG.980	MSTRG.16009				MSTRG.1140		MSTRG.7804
MSTRG.18008	MSTRG.11260	MSTRG.8700				MSTRG.9463		MSTRG.97
MSTRG.31532	MSTRG.1241	MSTRG.16146				MSTRG.8199		MSTRG.8785
MSTRG.24041	MSTRG.8270	MSTRG.22870				MSTRG.9126		MSTRG.21889
MSTRG.5331	MSTRG.32601	MSTRG.3345				MSTRG.22034		MSTRG.24813
MSTRG.21225	MSTRG.11866	MSTRG.27460				MSTRG.13593		MSTRG.20903
MSTRG.8375	MSTRG.17945	MSTRG.14381				MSTRG.7953		MSTRG.7811
MSTRG.13828	MSTRG.13951	MSTRG.18408				MSTRG.24323		MSTRG.1486
MSTRG.31179	MSTRG.8764	MSTRG.21950				MSTRG.19156		MSTRG.21916
MSTRG.3025	MSTRG.13853	MSTRG.3096				MSTRG.16888		MSTRG.1032
MSTRG.31338	MSTRG.31195	MSTRG.25710				MSTRG.10769		MSTRG.15022
MSTRG.3570	MSTRG.7649	MSTRG.30448				MSTRG.14012		MSTRG.25526
MSTRG.10808	MSTRG.21470	MSTRG.22887				MSTRG.8982		MSTRG.12770
MSTRG.2323	MSTRG.13454	MSTRG.30514				MSTRG.15903		MSTRG.19747
MSTRG.8819	MSTRG.2214	MSTRG.11046				MSTRG.1266		MSTRG.18229
MSTRG.30094	MSTRG.8250	MSTRG.31902				MSTRG.4297		MSTRG.563
MSTRG.23831	MSTRG.31299	MSTRG.6131				MSTRG.5807		MSTRG.28839
MSTRG.30892	MSTRG.15035	MSTRG.16562				MSTRG.13492		MSTRG.21660
MSTRG.8443	MSTRG.26371	MSTRG.15007				MSTRG.15694		MSTRG.5863
MSTRG.28365	MSTRG.16598	MSTRG.21890				MSTRG.24889		MSTRG.28470
MSTRG.18940	MSTRG.8778	MSTRG.14235				MSTRG.5371		MSTRG.8542
MSTRG.16219	MSTRG.14962	MSTRG.29570				MSTRG.5347		MSTRG.26371
MSTRG.5308	MSTRG.31720	MSTRG.28085				MSTRG.8373		MSTRG.22787
MSTRG.19809	MSTRG.11314	MSTRG.32104				MSTRG.7529		MSTRG.20263
MSTRG.1003	MSTRG.12369	MSTRG.9202				MSTRG.8362		MSTRG.4680
MSTRG.11310	MSTRG.23702	MSTRG.3174				MSTRG.2928		MSTRG.8359
MSTRG.3613	MSTRG.18671	MSTRG.26963				MSTRG.6349		MSTRG.31783
MSTRG.2748	MSTRG.29084	MSTRG.15997				MSTRG.25502		MSTRG.15209
MSTRG.14583	MSTRG.20757	MSTRG.30232				MSTRG.13954		MSTRG.19893
MSTRG.12624	MSTRG.23641	MSTRG.21844				MSTRG.4055		MSTRG.8630
MSTRG.4385	MSTRG.21011	MSTRG.27539				MSTRG.11440		MSTRG.12987
MSTRG.1631	MSTRG.1123	MSTRG.11364				MSTRG.13543		MSTRG.15082
MSTRG.20189	MSTRG.9053	MSTRG.3582				MSTRG.12850		MSTRG.23216
MSTRG.5863	MSTRG.22596	MSTRG.25769				MSTRG.15142		MSTRG.949
MSTRG.1143	MSTRG.13077	MSTRG.3997				MSTRG.14566		MSTRG.13254
MSTRG.12835	MSTRG.6025	MSTRG.13413				MSTRG.22028		MSTRG.11577
MSTRG.6452	MSTRG.29969	MSTRG.13369				MSTRG.27233		MSTRG.13726
MSTRG.12699	MSTRG.7517	MSTRG.31041				MSTRG.12917		MSTRG.3655
MSTRG.12672	MSTRG.10863	MSTRG.14524				MSTRG.32593		MSTRG.10243
MSTRG.7886	MSTRG.98	MSTRG.20272				MSTRG.11677		MSTRG.13225
MSTRG.13688	MSTRG.1003	MSTRG.28166				MSTRG.13490		MSTRG.344
MSTRG.20548	MSTRG.4759	MSTRG.12566				MSTRG.24666		MSTRG.28185
MSTRG.22192	MSTRG.16413	MSTRG.16402				MSTRG.31501		MSTRG.14488
MSTRG.21698	MSTRG.19090	MSTRG.25359				MSTRG.966		MSTRG.19868
MSTRG.21083	MSTRG.1266	MSTRG.17147				MSTRG.29972		MSTRG.31490
MSTRG.20929	MSTRG.3708	MSTRG.25924				MSTRG.3133		MSTRG.1114
MSTRG.4171	MSTRG.14344	MSTRG.21490				MSTRG.31786		MSTRG.21986
MSTRG.21298	MSTRG.182	MSTRG.10706				MSTRG.16540		MSTRG.2249
MSTRG.25039	MSTRG.23270	MSTRG.15558				MSTRG.12384		MSTRG.1860
MSTRG.16146	MSTRG.18746	MSTRG.30530				MSTRG.13539		MSTRG.15542
MSTRG.6985	MSTRG.318	MSTRG.28064				MSTRG.25526		MSTRG.5846
MSTRG.28475	MSTRG.4954	MSTRG.30238				MSTRG.820		MSTRG.8552
MSTRG.16761	MSTRG.24095	MSTRG.14833				MSTRG.20692		MSTRG.24328
MSTRG.21073	MSTRG.23155	MSTRG.14997				MSTRG.10863		MSTRG.9447
MSTRG.27053	MSTRG.15494	MSTRG.24235				MSTRG.9558		MSTRG.30849
MSTRG.23154	MSTRG.30289	MSTRG.22423				MSTRG.24482		MSTRG.17853
MSTRG.32012	MSTRG.27843	MSTRG.24745				MSTRG.5352		MSTRG.10864
MSTRG.11460	MSTRG.3064	MSTRG.29996				MSTRG.30925		MSTRG.13079
MSTRG.24936	MSTRG.17073	MSTRG.3719				MSTRG.1003		MSTRG.18377
MSTRG.21148	MSTRG.20602	MSTRG.18805				MSTRG.32148		MSTRG.23107
MSTRG.30525	MSTRG.11324	MSTRG.24537				MSTRG.15148		MSTRG.8850
MSTRG.19484	MSTRG.20905	MSTRG.13141				MSTRG.2438		MSTRG.11870
MSTRG.1059	MSTRG.7129	MSTRG.7741				MSTRG.5477		MSTRG.20567
MSTRG.17311	MSTRG.3425	MSTRG.29338				MSTRG.13760		MSTRG.21303
MSTRG.21351	MSTRG.1036	MSTRG.4608				MSTRG.6025		MSTRG.4297
MSTRG.11612	MSTRG.16836	MSTRG.24728				MSTRG.29228		MSTRG.11364
MSTRG.3892	MSTRG.28171	MSTRG.11124				MSTRG.31059		MSTRG.29070
MSTRG.15014	MSTRG.26430	MSTRG.27773				MSTRG.14202		MSTRG.6452
MSTRG.8377	MSTRG.21407	MSTRG.31338				MSTRG.28144		MSTRG.2676
MSTRG.8959	MSTRG.397	MSTRG.11057				MSTRG.19484		MSTRG.1466
MSTRG.5069	MSTRG.11141	MSTRG.9447				MSTRG.11498		MSTRG.22010
MSTRG.12381	MSTRG.13733	MSTRG.29231				MSTRG.16454		MSTRG.13762
MSTRG.5598	MSTRG.31483	MSTRG.5425				MSTRG.107		MSTRG.11498
MSTRG.13866	MSTRG.12319	MSTRG.11847				MSTRG.26999		MSTRG.4201
MSTRG.11602	MSTRG.22597	MSTRG.22640				MSTRG.19038		MSTRG.19908
MSTRG.1032	MSTRG.14949	MSTRG.15287				MSTRG.18033		MSTRG.32600
MSTRG.715	MSTRG.27693	MSTRG.20222				MSTRG.19868		MSTRG.13141
MSTRG.12855	MSTRG.19872	MSTRG.32060				MSTRG.3985		MSTRG.21484
MSTRG.9367	MSTRG.6355	MSTRG.19853				MSTRG.24126		MSTRG.5563
MSTRG.31786	MSTRG.2676	MSTRG.24045				MSTRG.16751		MSTRG.28166
MSTRG.18683	MSTRG.24833	MSTRG.27134				MSTRG.1866		MSTRG.21324
MSTRG.19470	MSTRG.1171	MSTRG.2537				MSTRG.28299		MSTRG.13539
MSTRG.11085	MSTRG.1878	MSTRG.13762				MSTRG.30309		MSTRG.23058
MSTRG.5220	MSTRG.4082	MSTRG.31987				MSTRG.25396		MSTRG.8139
MSTRG.4106	MSTRG.24799	MSTRG.4402				MSTRG.19747		MSTRG.21490
MSTRG.18466	MSTRG.12799	MSTRG.24688				MSTRG.30451		MSTRG.1392
MSTRG.570	MSTRG.8691	MSTRG.823				MSTRG.8148		MSTRG.31625
MSTRG.24861	MSTRG.13533	MSTRG.24649				MSTRG.7439		MSTRG.26271
MSTRG.25240	MSTRG.11068	MSTRG.32484				MSTRG.18706
MSTRG.19387	MSTRG.12459	MSTRG.417				MSTRG.7620
MSTRG.8996	MSTRG.31130	MSTRG.31215				MSTRG.2042
MSTRG.13516	MSTRG.31215	MSTRG.31547				MSTRG.16791
MSTRG.29639	MSTRG.23177	MSTRG.1209				MSTRG.6409
MSTRG.13287	MSTRG.21715	MSTRG.26797				MSTRG.19437
MSTRG.20504	MSTRG.31372	MSTRG.21846				MSTRG.13574
MSTRG.22984	MSTRG.22100	MSTRG.17980				MSTRG.17798
MSTRG.28294	MSTRG.31072	MSTRG.8386				MSTRG.4581
MSTRG.28413	MSTRG.23795	MSTRG.10986				MSTRG.27756
MSTRG.12799	MSTRG.12188	MSTRG.24809				MSTRG.32600
MSTRG.21061	MSTRG.1209	MSTRG.27219				MSTRG.31829
MSTRG.5909	MSTRG.7078	MSTRG.10382				MSTRG.894
MSTRG.24767	MSTRG.1533	MSTRG.7873
MSTRG.24961	MSTRG.17173	MSTRG.29815
MSTRG.15564	MSTRG.25008	MSTRG.731
MSTRG.12571	MSTRG.22051	MSTRG.8850
MSTRG.12781	MSTRG.26140	MSTRG.9858
MSTRG.24486	MSTRG.14789	MSTRG.23851
MSTRG.25989	MSTRG.29236	MSTRG.11426
MSTRG.31570	MSTRG.32237	MSTRG.5112
MSTRG.31150	MSTRG.5984	MSTRG.5336
MSTRG.26700	MSTRG.851	MSTRG.1567
MSTRG.22024	MSTRG.25042
MSTRG.5302	MSTRG.15595
MSTRG.8149	MSTRG.401
MSTRG.6929	MSTRG.3455
MSTRG.31681	MSTRG.21830
MSTRG.13823	MSTRG.7668
MSTRG.12319	MSTRG.29680
MSTRG.3987	MSTRG.15294
MSTRG.26910	MSTRG.13606
MSTRG.16337	MSTRG.11257
MSTRG.8799	MSTRG.21805
MSTRG.30752	MSTRG.16749
MSTRG.24488	MSTRG.15380
MSTRG.28671	MSTRG.11537
MSTRG.26300	MSTRG.15451
MSTRG.8581	MSTRG.9039
MSTRG.13949	MSTRG.25157
MSTRG.7625	MSTRG.1564
MSTRG.3386	MSTRG.4006
MSTRG.17132	MSTRG.27233
MSTRG.13754	MSTRG.25889
MSTRG.30984	MSTRG.1930
MSTRG.31130	MSTRG.15721
MSTRG.19325	MSTRG.17345
MSTRG.8309	MSTRG.11362
MSTRG.25692	MSTRG.10382
MSTRG.5834	MSTRG.17430
MSTRG.12566	MSTRG.15171
MSTRG.29599	MSTRG.32067
MSTRG.23512	MSTRG.12324
MSTRG.30726	MSTRG.12625
MSTRG.9810	MSTRG.8842
MSTRG.19746	MSTRG.17491
MSTRG.19253	MSTRG.21632
MSTRG.22694	MSTRG.28413
MSTRG.28946	MSTRG.18128
MSTRG.12738	MSTRG.26082
MSTRG.30584	MSTRG.15987
MSTRG.24300	MSTRG.22417
MSTRG.21683	MSTRG.25410
MSTRG.15433	MSTRG.24430
MSTRG.15321	MSTRG.7016
MSTRG.18115	MSTRG.19250
MSTRG.26371	MSTRG.23039
MSTRG.13223	MSTRG.7160
MSTRG.17192	MSTRG.21648
MSTRG.26299	MSTRG.8312
MSTRG.8197	MSTRG.12528
MSTRG.20903	MSTRG.10997
MSTRG.22774	MSTRG.886
MSTRG.15719	MSTRG.24852
MSTRG.22453	MSTRG.2748
MSTRG.28036	MSTRG.12547
MSTRG.8148	MSTRG.31338
MSTRG.4553	MSTRG.15675
MSTRG.7607	MSTRG.963
MSTRG.20272	MSTRG.17343
MSTRG.358	MSTRG.25014
MSTRG.8426	MSTRG.701
MSTRG.11183	MSTRG.19886
MSTRG.12192	MSTRG.14833
MSTRG.29174	MSTRG.4207
MSTRG.257	MSTRG.7250
MSTRG.25275	MSTRG.10897
MSTRG.6426	MSTRG.16669
MSTRG.13733	MSTRG.2267
MSTRG.4047	MSTRG.21846
MSTRG.6679	MSTRG.5643
MSTRG.20568	MSTRG.8156
MSTRG.27796	MSTRG.3613
MSTRG.18645	MSTRG.28902
MSTRG.20757	MSTRG.11161
MSTRG.32081	MSTRG.12666
MSTRG.11473	MSTRG.13695
MSTRG.11693	MSTRG.22747
MSTRG.8445	MSTRG.32094
MSTRG.22419	MSTRG.7256
MSTRG.28375	MSTRG.19868
MSTRG.5985	MSTRG.30448
MSTRG.20891	MSTRG.31527
MSTRG.10290	MSTRG.1669
MSTRG.28523	MSTRG.815
MSTRG.12444	MSTRG.13146
MSTRG.19605	MSTRG.6570
MSTRG.5347	MSTRG.2042
MSTRG.14488	MSTRG.24041
MSTRG.12504	MSTRG.8792
MSTRG.18410	MSTRG.759
MSTRG.18440	MSTRG.3642
MSTRG.23726	MSTRG.12855
MSTRG.483	MSTRG.4256
MSTRG.16752	MSTRG.224
MSTRG.10382	MSTRG.3892
MSTRG.21821	MSTRG.3422
MSTRG.19562	MSTRG.19103
MSTRG.1700	MSTRG.19648
MSTRG.13052	MSTRG.11279
MSTRG.8992	MSTRG.11880
MSTRG.13439	MSTRG.16841
MSTRG.27773	MSTRG.5989
MSTRG.11735	MSTRG.18143
MSTRG.11425	MSTRG.4982
MSTRG.759	MSTRG.30564
MSTRG.11681	MSTRG.22027
MSTRG.30950	MSTRG.21490
MSTRG.1182	MSTRG.11420
MSTRG.5152	MSTRG.23112
MSTRG.29828	MSTRG.3923
MSTRG.3679	MSTRG.24412
MSTRG.8362	MSTRG.4012
MSTRG.17228	MSTRG.3992
MSTRG.21614	MSTRG.16443
MSTRG.5384	MSTRG.32600
MSTRG.17637	MSTRG.31719
MSTRG.16020	MSTRG.27793
MSTRG.21887	MSTRG.26052
MSTRG.20523	MSTRG.21618
MSTRG.5418	MSTRG.18024
MSTRG.21055	MSTRG.3345
MSTRG.25120	MSTRG.1520
MSTRG.4184	MSTRG.15159
MSTRG.7741	MSTRG.28442
MSTRG.14136	MSTRG.19437
MSTRG.1047	MSTRG.8883
MSTRG.2069	MSTRG.14137
MSTRG.24972	MSTRG.29150
MSTRG.15969	MSTRG.11273
MSTRG.5767	MSTRG.4248
MSTRG.22838	MSTRG.28740
MSTRG.5114	MSTRG.29599
MSTRG.21668	MSTRG.15630
MSTRG.15754	MSTRG.398
MSTRG.15142	MSTRG.7192
MSTRG.29663	MSTRG.3451
MSTRG.2557	MSTRG.407
MSTRG.1864	MSTRG.1477
MSTRG.24347	MSTRG.29144
MSTRG.26449	MSTRG.25472
MSTRG.26229	MSTRG.15782
MSTRG.28448	MSTRG.16003
MSTRG.11057	MSTRG.5456
MSTRG.12850	MSTRG.30654
MSTRG.2497	MSTRG.13245
MSTRG.32148	MSTRG.12304
MSTRG.6488	MSTRG.16697
MSTRG.21966	MSTRG.16599
MSTRG.21011	MSTRG.16418
MSTRG.1029	MSTRG.4333
MSTRG.17136	MSTRG.13434
MSTRG.7115	MSTRG.2611
MSTRG.23128	MSTRG.31661
MSTRG.22180	MSTRG.2742
MSTRG.15909	MSTRG.25093
MSTRG.28238	MSTRG.3556
MSTRG.12116	MSTRG.11316
MSTRG.22976	MSTRG.25783
MSTRG.23849	MSTRG.3517
MSTRG.28007	MSTRG.22850
MSTRG.28356	MSTRG.5634
MSTRG.25919	MSTRG.13287
MSTRG.16998	MSTRG.16594
MSTRG.8679	MSTRG.4460
MSTRG.24621	MSTRG.3457
MSTRG.31482	MSTRG.6796
MSTRG.31609	MSTRG.32259
MSTRG.3900	MSTRG.17323
MSTRG.22443	MSTRG.8499
MSTRG.21276	MSTRG.14841
MSTRG.28594	MSTRG.25538
	MSTRG.11654
	MSTRG.13542
	MSTRG.11873
	MSTRG.26999
	MSTRG.732
	MSTRG.11046
	MSTRG.21481
	MSTRG.12621
	MSTRG.2616
	MSTRG.22976
	MSTRG.28899
	MSTRG.25465
	MSTRG.11238
	MSTRG.23140
	MSTRG.16595
	MSTRG.15082
	MSTRG.11818
	MSTRG.5639
	MSTRG.8600
	MSTRG.2497
	MSTRG.4881
	MSTRG.22748
	MSTRG.6089
	MSTRG.12463
	MSTRG.12854
	MSTRG.15443
	MSTRG.9131
	MSTRG.27714
	MSTRG.11498
	MSTRG.31335
	MSTRG.29064
	MSTRG.28076
	MSTRG.24235
	MSTRG.15335
	MSTRG.16870
	MSTRG.4055
	MSTRG.7015
	MSTRG.4367
	MSTRG.5879
	MSTRG.8263
	MSTRG.17130
	MSTRG.12908
	MSTRG.15726
	MSTRG.16083
	MSTRG.15941
	MSTRG.15695
	MSTRG.5398
	MSTRG.15862
	MSTRG.15795
	MSTRG.16746
	MSTRG.31733
	MSTRG.13710
	MSTRG.1678
	MSTRG.18053
	MSTRG.24265
	MSTRG.26381
	MSTRG.529
	MSTRG.16250
	MSTRG.20523
	MSTRG.31519
	MSTRG.28185
	MSTRG.3600
	MSTRG.1343
	MSTRG.6638
	MSTRG.1478
	MSTRG.4459
	MSTRG.13509
	MSTRG.10980
	MSTRG.18109
	MSTRG.31962
	MSTRG.9609
	MSTRG.1534
	MSTRG.28830
	MSTRG.10596
	MSTRG.13368
	MSTRG.22441
	MSTRG.1835
	MSTRG.31670
	MSTRG.26641
	MSTRG.2824
	MSTRG.8426
	MSTRG.3571
	MSTRG.15400
	MSTRG.30107
	MSTRG.7865
	MSTRG.16869
	MSTRG.19838
	MSTRG.11471
	MSTRG.13250
	MSTRG.11820
	MSTRG.6080
	MSTRG.18886
	MSTRG.4263
	MSTRG.21685
	MSTRG.23753
	MSTRG.1532
	MSTRG.16324
	MSTRG.26084
	MSTRG.23291
	MSTRG.14930
	MSTRG.28448
	MSTRG.4297
	MSTRG.24482
	MSTRG.1316
	MSTRG.15963
	MSTRG.10769
	MSTRG.24488
	MSTRG.28477
	MSTRG.15804
	MSTRG.13807
	MSTRG.5368
	MSTRG.11585
	MSTRG.1059
	MSTRG.1923
	MSTRG.6653
	MSTRG.22007
	MSTRG.15004
	MSTRG.24813
	MSTRG.26256
	MSTRG.21043
	MSTRG.31462
	MSTRG.13089
	MSTRG.17798
	MSTRG.10214
	MSTRG.15353
	MSTRG.22887
	MSTRG.17993
	MSTRG.3619
	MSTRG.13715
	MSTRG.6290
	MSTRG.3592
	MSTRG.8655
	MSTRG.12412
	MSTRG.18643
	MSTRG.15472
	MSTRG.30603
	MSTRG.21689
	MSTRG.15434
	MSTRG.8719
	MSTRG.2737
	MSTRG.12044
	MSTRG.14844
	MSTRG.31521
	MSTRG.21962
	MSTRG.22636
	MSTRG.8511
	MSTRG.11112
	MSTRG.1032
	MSTRG.11780
	MSTRG.6732
	MSTRG.14442
	MSTRG.11057
	MSTRG.8350
	MSTRG.28130
	MSTRG.16792
	MSTRG.18800
	MSTRG.13787
	MSTRG.13269
	MSTRG.11682
	MSTRG.19717
	MSTRG.10746
	MSTRG.11315
	MSTRG.26274
	MSTRG.23991
	MSTRG.8717
	MSTRG.31547
	MSTRG.13052
	MSTRG.29054
	MSTRG.923
	MSTRG.21966
	MSTRG.19755
	MSTRG.11637
	MSTRG.21209
	MSTRG.19853
	MSTRG.3581
	MSTRG.32362
	MSTRG.5095
	MSTRG.8619
	MSTRG.11725
	MSTRG.14022
	MSTRG.22104
	MSTRG.28225
	MSTRG.11381
	MSTRG.26604
	MSTRG.11828
	MSTRG.26495
	MSTRG.6812
	MSTRG.4958
	MSTRG.12624
	MSTRG.12793
	MSTRG.18008
	MSTRG.28377
	MSTRG.28594
	MSTRG.8266
	MSTRG.13944
	MSTRG.4007
	MSTRG.13744
	MSTRG.570
	MSTRG.18377
	MSTRG.19839
	MSTRG.4679
	MSTRG.28995

## Sheet: Supplementary Table S6
Table S6 The differentially expression mRNA in different varieties of safflower
CtWW (FBS vs. FS)	CtYY (FBS vs. FS)	Yunhong-7 (FBS vs. FS)	FBS (CtWW vs. CtYY)	FBS (CtWW vs. Yunhong-7)	FBS (CtYY vs. Yunhong-7)	FS (CtWW vs. CtYY)	FS (CtWW vs. Yunhong-7)	FS (CtYY vs. Yunhong-7)
CtYH3G077580	CtYH10G295860	CtYH7G186910	CtYH8G242450	CtYH6G174960	CtYH8G242450	CtYH3G054750	CtYH11G329640	CtYH3G080860
CtYH3G077620	CtYH10G297070	CtYH3G055230	CtYH12G372590	CtYH3G060200	CtYH7G196050	CtYH12G363430	CtYH12G370890	CtYH6G177940
CtYH7G204380	CtYH10G302320	CtYH8G221220	CtYH6G174960	CtYH3G058110	CtYH10G303620	CtYH6G180780	CtYH4G100720	CtYH11G349620
CtYH2G037550	CtYH10G309580	CtYH3G074100	CtYH8G240620	CtYH2G042260	CtYH8G240620	CtYH8G233200	CtYH12G360740	CtYH3G054750
CtYH10G308450	CtYH10G311110	CtYH1G003570	CtYH6G164270	CtYH11G338990	CtYH2G048150	CtYH12G370890	CtYH12G363430	CtYH8G229720
CtYH1G011700	CtYH11G335380	CtYH11G342470	CtYH8G243130	CtYH3G057660	CtYH7G196760	CtYH7G210940	CtYH6G166520	CtYH10G299710
CtYH6G185350	CtYH12G350520	CtYH9G285020	CtYH3G071690	CtYH2G030910	CtYH3G058110	CtYH11G321020	CtYH2G043620	CtYH12G370370
CtYH6G160650	CtYH12G378160	CtYH1G004080	CtYH8G220220	CtYH7G187330	CtYH9G284800	CtYH7G194130	CtYH3G060200	CtYH8G247430
CtYH9G287110	CtYH1G010530	CtYH6G151550	CtYH11G347360	CtYH4G105420	CtYH2G042260	CtYH1G015780	CtYH9G274460	CtYH9G275260
CtYH3G079230	CtYH2G027800	CtYH3G080330	CtYH9G284800	CtYH2G026590	CtYH7G186910	CtYH11G349080	CtYH3G077340	CtYH8G242450
CtYH4G111600	CtYH2G029570	CtYH10G307850	CtYH3G060200	CtYH4G087610	CtYH3G057660	CtYH11G320990	CtYH10G296930	CtYH3G064890
CtYH4G111610	CtYH2G039390	CtYH2G039940	CtYH7G196760	CtYH2G048150	CtYH11G329640	CtYH8G222520	CtYH12G361640	CtYH3G074100
CtYH7G188250	CtYH2G040670	CtYH1G007080	CtYH8G217440	CtYH7G201880	CtYH12G364500	CtYH1G023560	CtYH7G201880	CtYH11G329640
CtYH7G195160	CtYH3G073400	CtYH2G040390	CtYH2G030910	CtYH12G371400	CtYH10G301850	CtYH10G292210	CtYH7G211440	CtYH8G235450
CtYH9G258120	CtYH4G111380	CtYH9G261740	CtYH10G305160	CtYH6G161510	CtYH11G328860	CtYH2G033320	CtYH9G281250	CtYH8G234430
CtYH7G194490	CtYH4G111890	CtYH11G329240	CtYH8G225350	CtYH9G264330	CtYH11G337310	CtYH8G242450	CtYH11G327390	CtYH12G362100
CtYH11G349360	CtYH6G175110	CtYH2G044540	CtYH7G196050	CtYH8G226140	CtYH12G368940	CtYH2G040110	CtYH9G288760	CtYH9G283660
CtYH2G027130	CtYH7G185650	CtYH12G368820	CtYH9G289440	CtYH7G189010	CtYH8G217440	CtYH3G060200	CtYH2G045540	CtYH10G303620
CtYH8G243190	CtYH7G188540	CtYH9G274330	CtYH2G045540	CtYH8G234340	CtYH12G372900	CtYH8G247430	CtYH7G202330	CtYH10G300240
CtYH4G106620	CtYH7G191070	CtYH8G217000	CtYH9G286590	CtYH6G149970	CtYH9G285020	CtYH3G080860	CtYH3G073670	CtYH7G193500
CtYH7G208560	CtYH7G195160	CtYH6G161360	CtYH2G029060	CtYH1G013620	CtYH6G149970	CtYH3G073720	CtYH2G026590	CtYH4G085000
CtYH7G200200	CtYH7G209800	CtYH11G337380	CtYH8G237840	CtYH10G301850	CtYH11G321610	CtYH4G092460	CtYH12G364850	CtYH4G093730
CtYH12G362260	CtYH7G211860	CtYH1G019030	CtYH8G247430	CtYH3G058740	CtYH10G313680	CtYH2G040100	CtYH1G003890	CtYH8G231570
CtYH7G191070	CtYH8G220110	CtYH3G080270	CtYH4G087960	CtYH7G211610	CtYH10G315820	CtYH11G324020	CtYH3G056240	CtYH10G301850
CtYH12G368860	CtYH8G221370	CtYH1G023440	CtYH9G277630	CtYH3G078480	CtYH11G335500	CtYH3G053820	CtYH7G194960	CtYH8G254320
CtYH10G302320	CtYH8G232460	CtYH9G260120	CtYH3G078480	CtYH12G362910	CtYH9G264330	CtYH7G187100	CtYH7G202720	CtYH3G080310
CtYH2G029020	CtYH8G243450	CtYH3G054890	CtYH1G002020	CtYH9G280590	CtYH2G050160	CtYH3G077580	CtYH2G029030	CtYH4G104800
CtYH2G031750	CtYH8G249780	CtYH7G213750	CtYH3G074780	CtYH7G201090	CtYH1G008190	CtYH2G039620	CtYH11G343300	CtYH6G181140
CtYH4G112090	CtYH8G255220	CtYH2G031200	CtYH12G371400	CtYH12G373010	CtYH9G277630	CtYH3G064890	CtYH8G223230	CtYH8G232180
CtYH2G027800	CtYH9G264830	CtYH12G360070	CtYH12G364500	CtYH7G190310	CtYH4G087520	CtYH10G317720	CtYH9G258120	CtYH7G193480
CtYH11G321870	CtYH9G267100	CtYH9G278170	CtYH3G063310	CtYH2G047790	CtYH10G302250	CtYH11G326240	CtYH3G057420	CtYH9G280610
CtYH8G220270	CtYH9G272880	CtYH7G187420	CtYH8G237850	CtYH2G049440	CtYH3G080020	CtYH2G049030	CtYH7G211610	CtYH6G155500
CtYH6G149550	CtYH9G276670	CtYH11G345340	CtYH1G013620	CtYH12G361640	CtYH7G187330	CtYH6G181650	CtYH9G275080	CtYH10G299720
CtYH1G001530	CtYH9G277000	CtYH6G180940	CtYH10G291550	CtYH10G301920	CtYH4G088880	CtYH4G100720	CtYH9G286590	CtYH11G322410
CtYH3G055100	CtYH9G288990	CtYH9G271630	CtYH8G234340	CtYH12G373190	CtYH9G272900	CtYH3G073400	CtYH6G179920	CtYH3G071030
CtYH9G262370	CtYH9G261530	CtYH12G368810	CtYH12G372570	CtYH9G275430	CtYH7G186310	CtYH12G362910	CtYH6G182920	CtYH3G056020
CtYH10G302520	CtYH12G370070	CtYH10G316930	CtYH6G180930	CtYH10G313680	CtYH2G032910	CtYH4G085030	CtYH3G057660	CtYH10G293740
CtYH8G255990	CtYH12G352500	CtYH4G110000	CtYH12G361640	CtYH6G152720	CtYH7G189010	CtYH3G084290	CtYH11G332350	CtYH2G027970
CtYH1G005340	CtYH2G031960	CtYH6G181110	CtYH3G073980	CtYH6G170090	CtYH10G292460	CtYH12G371400	CtYH11G347370	CtYH4G111690
CtYH1G010530	CtYH4G098930	CtYH8G238340	CtYH7G211610	CtYH12G351180	CtYH12G360740	CtYH3G071690	CtYH6G178540	CtYH8G222520
CtYH12G374400	CtYH7G209920	CtYH1G014640	CtYH4G087520	CtYH8G221740	CtYH3G069050	CtYH4G111490	CtYH9G290220	CtYH4G089530
CtYH12G369470	CtYH6G185500	CtYH10G310730	CtYH11G341550	CtYH10G315820	CtYH10G313110	CtYH6G149360	CtYH2G029010	CtYH9G276310
CtYH7G186570	CtYH12G365190	CtYH10G297070	CtYH11G336160	CtYH2G045880	CtYH3G081280	CtYH6G181140	CtYH11G346730	CtYH9G271660
CtYH12G378060	CtYH1G005950	CtYH3G082940	CtYH6G161510	CtYH4G104510	CtYH2G030410	CtYH12G361640	CtYH6G177810	CtYH3G077340
CtYH11G329160	CtYH4G090670	CtYH12G362260	CtYH7G215490	CtYH11G327390	CtYH3G054130	CtYH7G193490	CtYH7G187330	CtYH9G287720
CtYH3G072880	CtYH8G241280	CtYH7G209920	CtYH6G179640	CtYH3G056720	CtYH2G047790	CtYH6G156400	CtYH10G315820	CtYH10G313270
CtYH10G308740	CtYH7G207570	CtYH11G335380	CtYH11G347340	CtYH7G202030	CtYH8G242910	CtYH7G196050	CtYH2G049440	CtYH8G238190
CtYH8G236850	CtYH2G033960	CtYH4G111260	CtYH8G240830	CtYH7G187320	CtYH8G239520	CtYH7G201270	CtYH11G342770	CtYH11G337310
CtYH1G001920	CtYH2G045050	CtYH12G370620	CtYH12G372550	CtYH6G175100	CtYH8G218000	CtYH8G229720	CtYH8G218080	CtYH7G210940
CtYH10G303180	CtYH12G378060	CtYH9G259040	CtYH8G246560	CtYH4G087770	CtYH4G110810	CtYH3G055100	CtYH4G087630	CtYH2G039590
CtYH8G226620	CtYH9G263160	CtYH10G300240	CtYH3G080170	CtYH1G003890	CtYH9G281250	CtYH11G327390	CtYH11G347360	CtYH3G057660
CtYH9G288990	CtYH7G188060	CtYH2G037550	CtYH4G088880	CtYH8G233590	CtYH8G243890	CtYH2G043620	CtYH4G105420	CtYH3G053330
CtYH8G230410	CtYH8G216990	CtYH10G311110	CtYH6G180840	CtYH3G066530	CtYH1G002020	CtYH12G352500	CtYH4G089530	CtYH2G029570
CtYH10G318080	CtYH9G272410	CtYH4G109600	CtYH8G256000	CtYH8G256140	CtYH4G104510	CtYH7G211610	CtYH8G254320	CtYH9G261300
CtYH10G307020	CtYH3G075830	CtYH2G031070	CtYH10G309410	CtYH1G002590	CtYH12G366990	CtYH9G265340	CtYH9G290150	CtYH7G201960
CtYH11G346730	CtYH10G310710	CtYH2G035690	CtYH3G054620	CtYH10G305160	CtYH3G056720	CtYH2G039590	CtYH12G376940	CtYH9G265560
CtYH3G064850	CtYH10G313240	CtYH3G054010	CtYH2G047220	CtYH9G281250	CtYH6G175100	CtYH9G283660	CtYH11G323180	CtYH12G372660
CtYH8G222640	CtYH8G229910	CtYH12G350520	CtYH8G242320	CtYH11G323180	CtYH4G087770	CtYH9G276580	CtYH2G048150	CtYH11G345700
CtYH6G164660	CtYH10G305990	CtYH10G290820	CtYH8G242910	CtYH9G261370	CtYH7G187320	CtYH9G285640	CtYH3G078450	CtYH11G328860
CtYH2G029390	CtYH6G166280	CtYH8G228350	CtYH6G159560	CtYH7G204680	CtYH3G069100	CtYH6G153120	CtYH9G276580	CtYH9G268630
CtYH1G013070	CtYH4G101750	CtYH10G313960	CtYH9G280590	CtYH12G372900	CtYH8G237840	CtYH10G313760	CtYH3G077080	CtYH8G236490
CtYH4G100220	CtYH7G205130	CtYH11G338570	CtYH1G001090	CtYH7G208470	CtYH12G366600	CtYH1G008170	CtYH3G080020	CtYH3G054360
CtYH10G312970	CtYH8G238720	CtYH11G343170	CtYH8G243560	CtYH3G069190	CtYH9G290140	CtYH8G226850	CtYH3G051630	CtYH6G179480
CtYH9G289190	CtYH1G017970	CtYH6G162190	CtYH3G081280	CtYH11G329850	CtYH11G341470	CtYH4G105080	CtYH8G231550	CtYH12G372290
CtYH10G316930	CtYH11G340650	CtYH2G027640	CtYH2G049440	CtYH8G238550	CtYH4G087960	CtYH3G081570	CtYH10G305400	CtYH3G054630
CtYH7G213000	CtYH8G225280	CtYH6G160650	CtYH7G186310	CtYH3G057590	CtYH3G069160	CtYH2G027980	CtYH3G078480	CtYH11G323800
CtYH7G194700	CtYH11G339330	CtYH1G008590	CtYH3G061640	CtYH7G206340	CtYH1G017100	CtYH3G078480	CtYH2G042260	CtYH2G031700
CtYH9G256480	CtYH8G218870	CtYH2G031700	CtYH8G243890	CtYH3G072950	CtYH8G241480	CtYH9G261390	CtYH8G217580	CtYH8G230010
CtYH8G254400	CtYH8G241160	CtYH8G220250	CtYH3G080650	CtYH10G308150	CtYH12G355110	CtYH8G237400	CtYH6G175100	CtYH4G109860
CtYH9G274960	CtYH4G099180	CtYH1G017970	CtYH1G013900	CtYH4G088610	CtYH6G159560	CtYH4G107200	CtYH7G204380	CtYH8G247880
CtYH9G289970	CtYH8G241170	CtYH2G027130	CtYH3G052980	CtYH11G347370	CtYH8G229010	CtYH4G098960	CtYH6G161410	CtYH3G084330
CtYH11G330140	CtYH7G188000	CtYH1G005030	CtYH11G321610	CtYH3G079860	CtYH3G077510	CtYH1G003890	CtYH8G233610	CtYH3G084290
CtYH11G348580	CtYH8G239140	CtYH6G155680	CtYH6G177290	CtYH3G069050	CtYH8G247430	CtYH12G365810	CtYH12G372900	CtYH11G327360
CtYH6G162070	CtYH7G191770	CtYH7G188310	CtYH9G287540	CtYH6G150690	CtYH12G370480	CtYH9G257380	CtYH6G158640	CtYH7G190280
CtYH6G183680	CtYH9G271130	CtYH3G051180	CtYH12G366600	CtYH4G109660	CtYH1G001840	CtYH12G364560	CtYH1G020800	CtYH2G049050
CtYH7G188330	CtYH1G000110	CtYH4G085000	CtYH9G290140	CtYH7G202150	CtYH3G073980	CtYH3G071270	CtYH6G181250	CtYH6G176980
CtYH10G295780	CtYH12G362260	CtYH6G178440	CtYH11G341470	CtYH10G319290	CtYH1G021040	CtYH7G192400	CtYH2G040100	CtYH8G242420
CtYH9G267030	CtYH12G368860	CtYH10G312330	CtYH12G366990	CtYH11G347360	CtYH3G080650	CtYH3G052080	CtYH9G274950	CtYH6G157080
CtYH11G338160	CtYH10G296350	CtYH1G017130	CtYH6G171010	CtYH10G318040	CtYH11G336160	CtYH3G076890	CtYH6G184570	CtYH6G175200
CtYH12G370620	CtYH8G216090	CtYH9G271580	CtYH7G187200	CtYH3G068300	CtYH11G328870	CtYH1G001520	CtYH1G000920	CtYH1G022370
CtYH6G181060	CtYH9G260400	CtYH9G259440	CtYH8G241580	CtYH1G008910	CtYH1G010300	CtYH10G305990	CtYH8G217600	CtYH8G243110
CtYH10G292210	CtYH2G048730	CtYH6G185350	CtYH12G355110	CtYH11G329640	CtYH2G045260	CtYH12G355110	CtYH2G033010	CtYH11G326850
CtYH1G003650	CtYHScaf1069G381650	CtYH1G003080	CtYH2G045260	CtYH9G256450	CtYH9G274510	CtYH8G250070	CtYH6G155670	CtYH11G347230
CtYH10G313760	CtYH12G361900	CtYH10G311820	CtYH9G285020	CtYH8G233230	CtYH2G047300	CtYH9G256930	CtYH7G187020	CtYH7G198340
CtYH10G295000	CtYH6G181570	CtYH12G360380	CtYH2G047300	CtYH2G049030	CtYH2G045880	CtYH4G098010	CtYH10G314800	CtYH1G001680
CtYH9G274460	CtYH7G186540	CtYH12G365180	CtYH8G221740	CtYH10G302980	CtYH7G193280	CtYH7G194200	CtYH6G170090	CtYH3G053820
CtYH8G227020	CtYH3G053550	CtYH4G089330	CtYH12G376680	CtYH11G337310	CtYH2G047220	CtYH3G076160	CtYH2G049030	CtYH4G089450
CtYH2G027980	CtYH6G174700	CtYH7G198560	CtYH8G252170	CtYH7G207400	CtYH8G225350	CtYH4G104800	CtYH7G187320	CtYH7G196050
CtYH6G171650	CtYH2G026770	CtYH3G055740	CtYH8G241480	CtYH11G330400	CtYH3G069190	CtYH9G283400	CtYH8G237660	CtYH8G236440
CtYH4G100720	CtYH3G051930	CtYH7G187900	CtYH4G094950	CtYH7G205140	CtYH8G243560	CtYH2G048590	CtYH10G301890	CtYH3G079540
CtYH4G104340	CtYH10G300070	CtYH1G025110	CtYH8G242240	CtYH2G042290	CtYH7G194040	CtYH4G103360	CtYH4G104650	CtYH12G365970
CtYH9G270180	CtYH9G268280	CtYH4G112090	CtYH3G072950	CtYH8G233870	CtYH7G201880	CtYH7G199120	CtYH6G165730	CtYH9G289640
CtYH12G364850	CtYH8G227620	CtYH12G368860	CtYH8G241000	CtYH3G057420	CtYH6G150480	CtYH3G056270	CtYH6G183680	CtYH3G080270
CtYH7G190370	CtYH2G027520	CtYH6G156530	CtYH9G264240	CtYH2G049410	CtYH8G252170	CtYH4G089330	CtYH11G338990	CtYH7G213430
CtYH8G226230	CtYH3G077840	CtYH10G302320	CtYH7G190310	CtYH11G323210	CtYH6G158890	CtYH2G048930	CtYH12G351480	CtYH12G372570
CtYH9G262900	CtYH3G075570	CtYH6G149560	CtYH8G233220	CtYH12G372570	CtYH8G239160	CtYH2G042750	CtYH11G340060	CtYH1G002770
CtYH9G262810	CtYH7G190450	CtYH9G256590	CtYH8G239160	CtYH2G045540	CtYH8G242320	CtYH2G044550	CtYH8G233590	CtYH10G299740
CtYH1G001970	CtYH11G326570	CtYH4G090670	CtYH8G244290	CtYH8G221760	CtYH3G058740	CtYH8G229870	CtYH10G293740	CtYH12G360620
CtYH7G194420	CtYH4G110150	CtYH3G051900	CtYH9G258690	CtYH12G363430	CtYH9G262410	CtYH2G027520	CtYH4G104510	CtYH6G181130
CtYH7G191020	CtYH1G005120	CtYH12G372620	CtYH1G019410	CtYH12G372910	CtYH6G159210	CtYH1G010330	CtYH12G362910	CtYH9G256850
CtYH11G323180	CtYH8G243610	CtYH6G177310	CtYH1G021040	CtYH10G308120	CtYH6G162770	CtYH3G057090	CtYH8G221740	CtYH9G259470
CtYH7G186910	CtYH6G182210	CtYH8G217540	CtYH11G343620	CtYH10G306840	CtYH12G358650	CtYH8G238300	CtYH11G347060	CtYH2G041940
CtYH6G181710	CtYH3G068490	CtYH9G256640	CtYH9G274510	CtYH10G300860	CtYH8G247930	CtYH9G280630	CtYH12G371400	CtYH8G223230
CtYH9G269310	CtYH9G270180	CtYH4G107980	CtYH8G247930	CtYH1G024480	CtYH8G244290	CtYH8G236520	CtYH6G180780	CtYH8G226850
CtYH6G155680	CtYH1G002060	CtYH3G083780	CtYH8G243150	CtYH3G074870	CtYH8G244380	CtYH12G369990	CtYH4G095540	CtYH4G087720
CtYH2G033230	CtYH2G027890	CtYH1G019510	CtYH3G057590	CtYH8G255660	CtYH2G044320	CtYH8G239820	CtYH6G179900	CtYH3G072520
CtYH8G242840	CtYH12G360070	CtYH8G217890	CtYH1G002590	CtYH9G287330	CtYH4G090010	CtYH9G282150	CtYH4G088760	CtYH9G256930
CtYH12G352710	CtYH12G370620	CtYH8G239640	CtYH8G239530	CtYH9G280010	CtYH7G202150	CtYH8G239160	CtYH8G238550	CtYH8G230590
CtYH9G261530	CtYH7G190830	CtYH9G256850	CtYH7G208470	CtYH6G150480	CtYH6G150690	CtYH6G181900	CtYH1G000640	CtYH11G349120
CtYH12G369980	CtYH4G105200	CtYH9G285010	CtYH2G045330	CtYH11G334510	CtYH8G251440	CtYH6G177590	CtYH11G323780	CtYH12G360740
CtYH4G109430	CtYH9G276250	CtYH10G316440	CtYH8G256140	CtYH9G261240	CtYH2G045330	CtYH3G082340	CtYH1G016050	CtYH4G103680
CtYH7G213790	CtYH12G369150	CtYH10G290490	CtYH12G371870	CtYH3G065520	CtYH4G087610	CtYH2G036560	CtYH4G084920	CtYH9G257480
CtYH2G028540	CtYH12G358940	CtYH6G179500	CtYH8G238550	CtYH12G375420	CtYH7G202030	CtYH3G057420	CtYH10G292210	CtYH11G330760
CtYH7G200500	CtYH11G330140	CtYH6G156660	CtYH8G237580	CtYH4G089500	CtYH7G186120	CtYH10G316840	CtYH8G242920	CtYH8G237660
CtYH8G254780	CtYH9G289600	CtYH8G233200	CtYH8G256120	CtYH9G269780	CtYH8G244160	CtYH3G069320	CtYH2G026420	CtYH2G049060
CtYH4G084920	CtYH3G061850	CtYH2G027970	CtYH7G200160	CtYH12G362750	CtYH6G159230	CtYH7G209920	CtYH8G241760	CtYH1G023260
CtYH1G023440	CtYH12G354080	CtYH4G101390	CtYH11G347850	CtYH4G087670	CtYH8G242210	CtYH10G314610	CtYH10G313680	CtYH9G279790
CtYH9G271170	CtYH1G020410	CtYH8G218440	CtYH8G255380	CtYH12G352690	CtYH12G360250	CtYH4G110600	CtYH8G256140	CtYH2G031890
CtYH9G280800	CtYH11G327930	CtYH12G373990	CtYH8G243270	CtYH11G342130	CtYH3G068300	CtYH6G165650	CtYH6G159820	CtYH3G056270
CtYH2G049940	CtYH7G215290	CtYH7G195160	CtYH8G238790	CtYH12G362920	CtYH6G156950	CtYH3G073980	CtYH11G322690	CtYH12G369290
CtYH9G258030	CtYH4G110010	CtYH12G353510	CtYH8G253900	CtYH10G317760	CtYH4G099160	CtYH7G197540	CtYH11G338060	CtYH6G169110
CtYH9G267610	CtYH9G279010	CtYH9G272630	CtYH2G044320	CtYH4G088180	CtYH2G040070	CtYH9G276310	CtYH8G223560	CtYH7G203490
CtYH7G187420	CtYH6G170950	CtYH7G208760	CtYH9G271940	CtYH7G190240	CtYH4G084750	CtYH6G154210	CtYH11G349740	CtYH11G325780
CtYH9G268870	CtYH11G334420	CtYH6G175150	CtYH2G044770	CtYH2G043080	CtYH6G178210	CtYH12G369290	CtYH10G308120	CtYH8G240690
CtYH11G337380	CtYH9G272630	CtYH9G271540	CtYH3G079860	CtYH6G171880	CtYH8G243270	CtYH7G208270	CtYH1G004790	CtYH10G299680
CtYH9G288170	CtYH7G192870	CtYH4G111320	CtYH6G153750	CtYH8G229040	CtYH7G207760	CtYH2G045540	CtYH7G189710	CtYH2G038150
CtYH6G156660	CtYH3G073670	CtYH3G080870	CtYH6G152920	CtYH9G272860	CtYH10G302980	CtYH9G288760	CtYH7G198760	CtYH8G249780
CtYH6G178210	CtYH1G009710	CtYH2G026770	CtYH8G244380	CtYH12G372930	CtYH1G005120	CtYH8G235160	CtYH10G301850	CtYH2G027610
CtYH7G191350	CtYH11G339310	CtYH9G280870	CtYH2G040070	CtYH3G065370	CtYH7G188820	CtYH9G258310	CtYH10G307570	CtYH10G313190
CtYH6G156080	CtYH12G374140	CtYH12G362040	CtYH2G033320	CtYH4G088530	CtYH8G221000	CtYH4G088880	CtYH3G057120	CtYH6G184510
CtYH2G033320	CtYH1G001530	CtYH4G110100	CtYH8G221760	CtYH8G256090	CtYH8G243990	CtYH2G029800	CtYH3G081570	CtYH12G372670
CtYH9G263530	CtYH12G363150	CtYH9G261800	CtYH9G272860	CtYH6G158920	CtYH1G025070	CtYH4G091150	CtYH3G074870	CtYH3G068850
CtYH6G158830	CtYH8G232240	CtYH7G214730	CtYH6G156700	CtYH4G097670	CtYH2G036330	CtYH3G076770	CtYH8G233200	CtYH2G048990
CtYH3G052930	CtYH9G269950	CtYH8G240170	CtYH9G280630	CtYH8G233860	CtYH9G271940	CtYH6G153200	CtYH3G057110	CtYH1G009360
CtYH8G238410	CtYH11G348050	CtYH10G301410	CtYH12G365510	CtYH8G231630	CtYH11G329850	CtYH9G264830	CtYH3G079860	CtYH9G258310
CtYH1G003920	CtYH8G247110	CtYH7G196480	CtYH7G186320	CtYH9G256520	CtYH2G047180	CtYH10G308550	CtYH10G318080	CtYH9G288070
CtYH9G280750	CtYH12G350460	CtYH9G284350	CtYH2G026590	CtYH7G207760	CtYH7G213440	CtYH9G285850	CtYH4G087610	CtYH8G218990
CtYH3G064920	CtYH9G264870	CtYH10G290870	CtYH8G252370	CtYH9G261010	CtYH2G044770	CtYH8G221740	CtYH9G266250	CtYH12G372620
CtYH6G155670	CtYH1G019430	CtYH1G011700	CtYH8G252230	CtYH6G171010	CtYH9G275150	CtYH1G025020	CtYH10G308150	CtYH1G015780
CtYH8G238520	CtYH9G274330	CtYH1G016740	CtYH8G256010	CtYH10G300800	CtYH2G042290	CtYH8G241480	CtYH7G189010	CtYH1G024730
CtYH3G080330	CtYH1G002500	CtYH12G374400	CtYH4G110020	CtYH8G221000	CtYH7G201670	CtYH4G091430	CtYH3G057590	CtYH2G049020
CtYH3G073200	CtYH9G285280	CtYH7G213440	CtYH4G094840	CtYH6G153120	CtYH8G246560	CtYH10G319650	CtYH7G207400	CtYH3G079310
CtYH6G160660	CtYH2G039940	CtYH11G333870	CtYH12G360250	CtYH10G291440	CtYH8G252370	CtYH8G252370	CtYH7G202150	CtYH9G284730
CtYH1G004220	CtYH6G151830	CtYH2G031140	CtYH8G242400	CtYH8G256130	CtYH6G159200	CtYH1G005750	CtYH10G305160	CtYH4G096950
CtYH8G254020	CtYH3G068360	CtYH11G327740	CtYH4G085740	CtYH11G345180	CtYH8G233870	CtYH9G257070	CtYH10G296640	CtYH7G201880
CtYH1G003300	CtYH10G297980	CtYH2G028010	CtYH10G291440	CtYH11G328870	CtYH11G324910	CtYH8G252630	CtYH4G088960	CtYH8G233590
CtYH9G259720	CtYH12G370370	CtYH9G263160	CtYH12G375600	CtYH3G060070	CtYH3G072870	CtYH2G033900	CtYH9G267200	CtYH12G365810
CtYH11G324490	CtYH7G189210	CtYH9G258120	CtYH12G362910	CtYH1G015220	CtYH2G049410	CtYH6G162310	CtYH6G164180	CtYH8G232110
CtYH6G179370	CtYH8G227960	CtYH7G191070	CtYH11G337000	CtYH3G068640	CtYH12G372910	CtYH12G375490	CtYH10G295980	CtYH6G178200
CtYH11G327910	CtYH4G100750	CtYH4G102950	CtYH9G269280	CtYH7G191620	CtYH9G261370	CtYH3G083000	CtYH11G343930	CtYH8G233610
CtYH8G242540	CtYH2G035700	CtYH1G005460	CtYH12G363430	CtYH4G085700	CtYH4G110310	CtYH3G082990	CtYH8G235680	CtYH6G179920
CtYH9G275190	CtYH11G324050	CtYH3G076630	CtYH8G251440	CtYH3G072930	CtYH11G323210	CtYH10G309690	CtYH11G337310	CtYH8G217700
CtYH9G257680	CtYH8G229220	CtYH9G271170	CtYH8G226850	CtYH8G229560	CtYH2G027070	CtYH8G242910	CtYH10G312970	CtYH3G069600
CtYH11G344200	CtYH9G271640	CtYH7G210780	CtYH10G293390	CtYH9G286590	CtYH8G243580	CtYH10G290900	CtYH12G373170	CtYH1G005330
CtYH2G030000	CtYH10G293740	CtYH3G052930	CtYH4G087170	CtYH11G345190	CtYH8G252330	CtYH8G229440	CtYH6G182940	CtYH10G290550
CtYH10G296550	CtYH8G232950	CtYH9G289960	CtYH4G099160	CtYH6G180940	CtYH8G246920	CtYH11G326260	CtYH10G311640	CtYH11G330140
CtYH9G277110	CtYH7G189720	CtYH11G322400	CtYH8G230290	CtYH12G375410	CtYH10G319190	CtYH2G027800	CtYH9G270470	CtYH10G290890
CtYH1G001610	CtYH7G215800	CtYH8G230410	CtYH1G001970	CtYH6G179130	CtYH4G105420	CtYH6G177940	CtYH9G268630	CtYH7G197540
CtYH9G257050	CtYH8G236070	CtYH6G179920	CtYH10G315780	CtYH7G207370	CtYH4G094750	CtYH11G334810	CtYH9G280630	CtYH6G159440
CtYH12G372010	CtYH10G308790	CtYH4G085770	CtYH6G177550	CtYH6G170060	CtYH4G088890	CtYH7G196760	CtYH2G028270	CtYH7G202330
CtYH8G255120	CtYH4G095380	CtYH12G360560	CtYH1G003890	CtYH2G042720	CtYH9G267460	CtYH12G376940	CtYH12G372910	CtYH4G095540
CtYH3G068640	CtYH9G264500	CtYH11G320920	CtYH4G092480	CtYH6G158890	CtYH3G084430	CtYH7G189340	CtYH10G301800	CtYH12G352700
CtYH3G056790	CtYH9G278170	CtYH3G076650	CtYH3G051440	CtYH12G362100	CtYH10G309410	CtYH8G242420	CtYH4G098960	CtYH3G073980
CtYH1G009710	CtYH11G320720	CtYH10G299670	CtYH8G244160	CtYH9G285680	CtYH3G079470	CtYH10G297520	CtYH1G005020	CtYH8G236520
CtYH3G077610	CtYH3G083440	CtYH9G273540	CtYH8G242210	CtYH11G344250	CtYH4G099180	CtYH10G290550	CtYH1G004430	CtYH8G238690
CtYH11G348730	CtYH10G305340	CtYH7G185650	CtYH8G242380	CtYH12G350370	CtYH8G238950	CtYH9G289440	CtYH8G230790	CtYH12G350800
CtYH4G111750	CtYH3G077770	CtYH2G048850	CtYH2G031310	CtYH12G370920	CtYH6G179160	CtYH4G106540	CtYH7G199120	CtYH10G290840
CtYH9G271950	CtYH4G097010	CtYH11G326570	CtYH9G289680	CtYH6G166540	CtYH11G345220	CtYH6G151170	CtYH7G201730	CtYH1G011890
CtYH11G340140	CtYH10G299720	CtYH7G212380	CtYH11G329130	CtYH10G319640	CtYH10G295060	CtYH1G012070	CtYH9G287670	CtYH6G151260
CtYH6G174080	CtYH9G279240	CtYH10G302520	CtYH7G207400	CtYHScaf1069G381640	CtYH3G074780	CtYH4G108380	CtYH8G229770	CtYH7G215490
CtYH11G338580	CtYH9G273140	CtYH11G323380	CtYH11G324350	CtYH1G013220	CtYH3G068570	CtYH2G029010	CtYH2G046600	CtYH4G098430
CtYH12G370950	CtYH7G198720	CtYH2G028050	CtYH9G275150	CtYH3G069100	CtYH2G047090	CtYH7G207400	CtYH6G178520	CtYH9G269480
CtYH8G255310	CtYH10G300270	CtYH9G256650	CtYH3G067210	CtYH7G188980	CtYH2G047460	CtYH9G257320	CtYH3G051350	CtYH8G216430
CtYH3G065830	CtYH4G087300	CtYH11G321370	CtYH12G364650	CtYH6G166520	CtYH7G204680	CtYH8G244290	CtYH8G219120	CtYH3G061640
CtYH2G035690	CtYH11G330110	CtYH6G160660	CtYH6G156950	CtYH9G285150	CtYH4G089500	CtYH4G086580	CtYH4G098940	CtYH10G290990
CtYH8G226100	CtYH12G376360	CtYH8G253620	CtYH4G090170	CtYH1G005020	CtYH3G065520	CtYH8G238190	CtYH9G285420	CtYH10G306240
CtYH2G037850	CtYH9G266340	CtYH3G075110	CtYH12G350530	CtYH1G025070	CtYH9G268680	CtYH6G175970	CtYH9G290120	CtYH9G266120
CtYH11G346010	CtYH12G372010	CtYH4G109430	CtYH8G243990	CtYH3G063310	CtYH1G013380	CtYH8G239530	CtYH6G154210	CtYH3G057730
CtYH2G039330	CtYH9G271950	CtYH2G032830	CtYH3G058490	CtYH9G256470	CtYH8G217120	CtYH3G057110	CtYH9G280590	CtYH4G097010
CtYH3G075830	CtYH6G162310	CtYH1G005120	CtYH6G177450	CtYH3G077580	CtYH12G375420	CtYH9G288320	CtYH2G029450	CtYH11G345280
CtYH2G028550	CtYH1G000290	CtYH9G283210	CtYH2G049350	CtYH3G054130	CtYH11G323640	CtYH8G234430	CtYH8G246890	CtYH10G299890
CtYH3G057340	CtYH7G196630	CtYH10G303550	CtYH11G340670	CtYH8G255930	CtYH11G342130	CtYH6G178210	CtYH8G254660	CtYH12G375490
CtYH8G252030	CtYH2G046970	CtYH4G110430	CtYH8G246920	CtYH1G008970	CtYH4G087670	CtYH7G190370	CtYH10G302740	CtYH7G187990
CtYH10G309100	CtYH12G364630	CtYH9G262070	CtYH8G243580	CtYH10G307570	CtYH8G253900	CtYH12G372620	CtYH3G054930	CtYH7G187330
CtYH3G077570	CtYH8G220380	CtYH4G085980	CtYH9G258300	CtYH12G369850	CtYH8G239530	CtYH8G238400	CtYH9G285440	CtYH10G309690
CtYH4G111890	CtYH3G077680	CtYH9G267890	CtYH12G354430	CtYH10G318330	CtYH12G352690	CtYH3G078230	CtYH12G351180	CtYH4G112300
CtYH3G063870	CtYH8G254400	CtYH10G292090	CtYH2G047180	CtYH10G308480	CtYH3G081090	CtYH12G366600	CtYH8G238300	CtYH7G202370
CtYH6G180660	CtYH10G309090	CtYH3G058650	CtYH3G057420	CtYH6G170200	CtYH7G202970	CtYH8G223560	CtYH2G027290	CtYH4G093560
CtYH12G367990	CtYH11G345700	CtYH3G056980	CtYH7G213440	CtYH10G314600	CtYH2G033680	CtYH7G197610	CtYH4G098020	CtYH4G087610
CtYH3G053510	CtYH1G005330	CtYH11G340140	CtYH3G079470	CtYH10G312300	CtYH12G362630	CtYH11G339970	CtYH4G098610	CtYH4G105420
CtYH1G009260	CtYH4G110430	CtYH12G366760	CtYH8G238950	CtYH12G367410	CtYH4G099600	CtYH11G342770	CtYH3G079230	CtYH4G089080
CtYH10G311940	CtYH2G050500	CtYH12G372490	CtYH8G251410	CtYH11G344440	CtYH11G323180	CtYH8G256140	CtYH4G089500	CtYH6G177810
CtYH11G335430	CtYH9G266570	CtYH1G004450	CtYH9G260250	CtYH6G177110	CtYH9G272880	CtYH4G085620	CtYH3G056720	CtYH2G031070
CtYH4G098010	CtYH7G187440	CtYH10G297660	CtYH1G011300	CtYH3G083610	CtYH3G084020	CtYH8G250180	CtYH11G324590	CtYH7G189710
CtYH6G178000	CtYH9G258430	CtYH12G372010	CtYH3G084440	CtYH6G153240	CtYH9G277960	CtYH8G238550	CtYH8G233720	CtYH7G185810
CtYH8G216990	CtYH4G106950	CtYH9G272510	CtYH8G241160	CtYH6G183700	CtYH8G230290	CtYH8G243850	CtYH3G064460	CtYH6G184580
CtYH1G001420	CtYH4G091470	CtYH6G162350	CtYH8G242870	CtYH4G089560	CtYH10G308550	CtYH7G193470	CtYH10G302980	CtYH10G308550
CtYH12G365820	CtYH9G258480	CtYH10G310710	CtYH12G366240	CtYH3G060160	CtYH9G280010	CtYH6G181640	CtYH6G158980	CtYH11G347520
CtYH12G349980	CtYH9G289050	CtYH6G150320	CtYH7G190370	CtYH3G056730	CtYH3G080250	CtYH10G303680	CtYH12G375420	CtYH2G031560
CtYH9G259250	CtYH8G238090	CtYH1G010260	CtYH2G047460	CtYH3G082260	CtYH8G240550	CtYH10G320260	CtYH11G342130	CtYH2G049210
CtYH11G322200	CtYH10G297520	CtYH7G213000	CtYH8G233590	CtYH7G201760	CtYH6G151150	CtYH3G067940	CtYH2G030910	CtYH3G069520
CtYH1G002360	CtYH8G216750	CtYH11G321240	CtYH3G077510	CtYH8G254940	CtYH11G329130	CtYH9G284800	CtYH1G011420	CtYH2G033430
CtYH11G341860	CtYH9G271660	CtYH4G110910	CtYH12G350710	CtYH3G075710	CtYH11G328820	CtYH10G312280	CtYH12G360180	CtYH10G297580
CtYH8G233350	CtYH8G216070	CtYH2G029390	CtYH8G239260	CtYH8G233240	CtYH8G223880	CtYH8G224570	CtYH9G275500	CtYH7G213000
CtYH3G083880	CtYH9G288160	CtYH8G226870	CtYH12G362630	CtYH12G368510	CtYH4G088180	CtYH1G019410	CtYH9G259260	CtYH3G069100
CtYH3G057160	CtYH9G265560	CtYH12G362960	CtYH2G047090	CtYH4G087660	CtYH7G190240	CtYH7G212860	CtYH2G042290	CtYH3G078300
CtYH3G059920	CtYH11G329680	CtYH10G314880	CtYH3G071520	CtYH3G059440	CtYH10G317760	CtYH3G081280	CtYH1G000230	CtYH9G290220
CtYH12G373920	CtYH3G053750	CtYH8G253520	CtYH8G246470	CtYH4G093020	CtYH8G226860	CtYH12G370000	CtYH10G310690	CtYH6G155270
CtYH1G003570	CtYH10G310200	CtYH8G249780	CtYH2G027070	CtYH7G204510	CtYH8G251410	CtYH6G154670	CtYH6G170280	CtYH4G096940
CtYH8G232710	CtYH4G099230	CtYH1G000580	CtYH11G325000	CtYH10G307130	CtYH2G045690	CtYH2G027870	CtYH11G329850	CtYH11G333010
CtYH7G202430	CtYH2G027580	CtYH4G088190	CtYH11G345220	CtYH4G106350	CtYH12G378120	CtYH6G155970	CtYH10G299360	CtYH6G172620
CtYH10G311730	CtYH3G067430	CtYH8G221950	CtYH8G252330	CtYH8G238730	CtYH8G229040	CtYH9G277960	CtYH3G068300	CtYH6G159150
CtYH4G090680	CtYH11G345440	CtYH9G288200	CtYH6G177300	CtYH3G084380	CtYH12G374500	CtYH2G029570	CtYH12G364210	CtYH11G346910
CtYH10G302510	CtYH3G072290	CtYH8G255220	CtYH6G162300	CtYH6G171030	CtYH11G343690	CtYH8G237980	CtYH6G177290	CtYH10G309520
CtYH2G028050	CtYH4G108690	CtYH4G085830	CtYH3G080250	CtYH7G187200	CtYH8G226240	CtYH1G018170	CtYH4G087670	CtYH8G237400
CtYH8G216750	CtYH9G288390	CtYH12G367770	CtYH8G237710	CtYH1G020580	CtYH8G235920	CtYH1G009710	CtYH12G349980	CtYH2G045030
CtYH1G001150	CtYH8G228370	CtYH7G191310	CtYH3G082260	CtYH4G088290	CtYH8G242790	CtYH9G272800	CtYH10G316370	CtYH6G177590
CtYH10G307850	CtYH11G345010	CtYH9G272800	CtYH9G277960	CtYH11G342070	CtYH7G194350	CtYH4G103680	CtYH8G225880	CtYH12G372520
CtYH8G224220	CtYH2G031200	CtYH1G022840	CtYH8G238430	CtYH9G278910	CtYH1G016410	CtYH10G304890	CtYH6G170340	CtYH7G189020
CtYH3G082450	CtYH9G270310	CtYH1G023550	CtYH4G099600	CtYH6G159000	CtYH10G308340	CtYH11G342340	CtYH2G049850	CtYH8G239520
CtYH9G259260	CtYH4G111750	CtYH2G028820	CtYH9G256450	CtYH7G192000	CtYH4G088530	CtYH3G084430	CtYH6G179910	CtYH12G355110
CtYH7G205190	CtYH10G293450	CtYH6G166280	CtYH11G342340	CtYH4G088500	CtYH3G065370	CtYH6G150940	CtYH11G344190	CtYH8G252630
CtYH6G155420	CtYH11G322400	CtYH3G077500	CtYH1G013230	CtYH8G255380	CtYHScaf1069G381640	CtYH3G052980	CtYH7G188250	CtYH8G235160
CtYH9G283870	CtYH12G376010	CtYH8G241550	CtYH1G023740	CtYH9G265730	CtYH8G244360	CtYH9G286590	CtYH8G256000	CtYH12G371950
CtYH10G315810	CtYH8G216110	CtYH6G153620	CtYH11G343630	CtYH10G292140	CtYH8G237580	CtYH11G347360	CtYH1G024480	CtYH7G187100
CtYH10G293830	CtYH4G105510	CtYH8G220550	CtYH8G240550	CtYH7G202090	CtYH8G233860	CtYH9G257680	CtYH8G227720	CtYH9G272800
CtYH10G313540	CtYH7G213860	CtYH9G280850	CtYH8G238300	CtYH8G233270	CtYH8G255660	CtYH12G351480	CtYH4G088180	CtYH3G057120
CtYH2G042830	CtYH8G242380	CtYH9G287090	CtYH2G039570	CtYH10G301660	CtYH12G365510	CtYH8G246510	CtYH4G088530	CtYH6G180420
CtYH10G295920	CtYH7G210940	CtYH3G081160	CtYH12G364900	CtYH3G055950	CtYH6G158920	CtYH3G067960	CtYH8G233850	CtYH7G193550
CtYH12G376780	CtYH6G184700	CtYH4G110150	CtYH9G288150	CtYH8G228840	CtYH4G097670	CtYH7G208470	CtYH7G206340	CtYH9G275080
CtYH4G106950	CtYH9G266690	CtYH7G187440	CtYH8G244360	CtYH3G075720	CtYH11G329050	CtYH6G156700	CtYH9G259250	CtYH9G290200
CtYH8G228350	CtYH9G264900	CtYH11G344730	CtYH1G001840	CtYH10G318460	CtYH4G109930	CtYH4G101750	CtYH11G341530	CtYH10G314720
CtYH11G349350	CtYH8G252710	CtYH7G191090	CtYH7G196350	CtYH12G364250	CtYH3G061640	CtYH7G210530	CtYH6G168110	CtYH9G272050
CtYH12G369160	CtYH7G208260	CtYH3G073670	CtYH8G237420	CtYH12G368840	CtYH10G309480	CtYH10G302450	CtYH12G362100	CtYH12G364630
CtYH4G086460	CtYH11G343410	CtYH10G305340	CtYH4G086810	CtYH10G320440	CtYH4G108470	CtYH8G240620	CtYH7G190370	CtYH8G229050
CtYH1G023390	CtYH4G090440	CtYH3G053550	CtYH9G283140	CtYH4G100720	CtYH9G271350	CtYH10G317980	CtYH11G323210	CtYH4G088360
CtYH8G256200	CtYH10G313540	CtYH4G100160	CtYH6G178200	CtYH2G042680	CtYH11G334940	CtYH10G303060	CtYH1G013620	CtYH3G081290
CtYH9G264530	CtYH3G072210	CtYH3G054360	CtYH8G223880	CtYH12G363290	CtYH8G231630	CtYH12G366990	CtYH2G049410	CtYH8G252370
CtYH3G080590	CtYH9G282090	CtYH8G231990	CtYH8G217410	CtYH3G068290	CtYH9G281900	CtYH2G047300	CtYH11G330140	CtYH10G315910
CtYH9G265200	CtYH7G188330	CtYH3G083330	CtYH11G336150	CtYH10G315880	CtYH9G261010	CtYH1G013370	CtYH10G309200	CtYH10G308360
CtYH4G110970	CtYH11G326240	CtYH3G068000	CtYH8G242790	CtYH6G158980	CtYH8G216950	CtYH8G238720	CtYH8G254640	CtYH9G265500
CtYH2G027450	CtYH7G205490	CtYH3G075570	CtYH10G308550	CtYH6G161070	CtYH3G073990	CtYH9G277630	CtYH11G321870	CtYH9G274460
CtYH9G262760	CtYH10G296910	CtYH8G228370	CtYH2G045760	CtYH8G220220	CtYH2G033610	CtYH7G196830	CtYH10G308340	CtYH11G345600
CtYH7G208760	CtYH6G181060	CtYH1G011420	CtYH8G246600	CtYH3G070200	CtYH11G342070	CtYH6G177450	CtYH8G217540	CtYH2G039660
CtYH9G284960	CtYH4G106970	CtYH9G262790	CtYH8G224190	CtYH10G302910	CtYH10G308120	CtYH9G274510	CtYH8G255660	CtYH6G175100
CtYH4G105980	CtYH1G016060	CtYH2G042830	CtYH6G183330	CtYH12G371870	CtYH12G352600	CtYH8G239810	CtYH8G235920	CtYH6G163470
CtYH6G160670	CtYH3G079690	CtYH3G063930	CtYH12G353120	CtYH1G012030	CtYH3G064050	CtYH3G061640	CtYH8G228660	CtYH1G003810
CtYH3G055230	CtYH8G232250	CtYH12G352710	CtYH2G049030	CtYH11G337560	CtYH3G059520	CtYH8G221710	CtYH1G021480	CtYH2G034730
CtYH11G349080	CtYH4G102950	CtYH8G255310	CtYH1G014030	CtYH4G087870	CtYH11G346130	CtYH8G256000	CtYH10G298090	CtYH1G005750
CtYH8G217110	CtYH7G186990	CtYH10G302510	CtYH7G215200	CtYH9G257480	CtYH8G242870	CtYH4G092630	CtYH11G333720	CtYH7G193280
CtYH12G360180	CtYH11G335200	CtYH7G200170	CtYH4G100720	CtYH2G035430	CtYH9G281310	CtYH8G232740	CtYH7G211290	CtYH1G008750
CtYH10G293130	CtYH4G103660	CtYH7G212730	CtYH8G247700	CtYH9G287810	CtYH6G178200	CtYH8G247520	CtYH8G227690	CtYH8G242370
CtYH10G301410	CtYH8G252680	CtYH3G054230	CtYH8G252870	CtYH6G156630	CtYH2G031280	CtYH8G219120	CtYH4G085680	CtYH8G243850
CtYH6G174420	CtYH1G024770	CtYH6G174420	CtYH8G246860	CtYH6G169870	CtYH3G077580	CtYH6G180770	CtYH7G186080	CtYH3G080170
CtYH1G021480	CtYH11G326820	CtYH1G005800	CtYH1G014040	CtYH12G352830	CtYH12G352510	CtYH6G153170	CtYH8G233860	CtYH4G086810
CtYH4G100920	CtYH7G207590	CtYH9G257410	CtYH1G013490	CtYH6G163010	CtYH8G252290	CtYH2G040070	CtYH9G280010	CtYH9G261960
CtYH12G360750	CtYH11G325030	CtYH12G361470	CtYH3G074870	CtYH4G092780	CtYH8G246470	CtYH8G240750	CtYH8G233350	CtYH7G191250
CtYH7G212250	CtYH11G325160	CtYH7G188540	CtYH9G281900	CtYH7G199980	CtYH6G170900	CtYH8G252170	CtYH10G303770	CtYH3G055930
CtYH4G099780	CtYH6G181710	CtYH9G284960	CtYH3G068540	CtYH7G200430	CtYH7G203090	CtYH8G244360	CtYH6G168840	CtYH4G112660
CtYH8G234290	CtYH7G200500	CtYH3G056950	CtYH8G219120	CtYH9G279160	CtYH3G055500	CtYH8G250410	CtYH12G353460	CtYH10G309600
CtYH9G270540	CtYH3G064920	CtYH1G005110	CtYH3G076600	CtYH11G345210	CtYH11G336150	CtYH3G079860	CtYH8G242690	CtYH6G167660
CtYH8G218440	CtYH1G007200	CtYH4G089530	CtYH2G031860	CtYH7G187360	CtYH2G042720	CtYH8G225650	CtYH10G301760	CtYH10G303580
CtYH4G089900	CtYH1G003270	CtYH10G318080	CtYH9G269780	CtYH2G040100	CtYH1G014040	CtYH9G290140	CtYH9G280550	CtYH8G235550
CtYH4G096340	CtYH6G175860	CtYH10G317220	CtYH3G068650	CtYH2G040480	CtYH8G242380	CtYH3G073670	CtYH8G233870	CtYH7G213420
CtYH7G212110	CtYH2G035690	CtYH3G065830	CtYH11G327390	CtYH6G171040	CtYH2G028070	CtYH4G097230	CtYH3G067990	CtYH1G007150
CtYH1G000900	CtYH9G269140	CtYH11G344030	CtYH11G324590	CtYH12G372550	CtYH3G079820	CtYH3G050860	CtYH1G005010	CtYH2G050000
CtYH8G247110	CtYH11G347230	CtYH8G223560	CtYH8G234040	CtYH4G088960	CtYH9G256770	CtYH8G218080	CtYH6G178550	CtYH4G108300
CtYH4G112620	CtYH10G307770	CtYH1G001970	CtYH10G296390	CtYH4G105410	CtYH8G252420	CtYH7G213790	CtYH6G180810	CtYH10G299830
CtYH4G105200	CtYH6G175150	CtYH7G194360	CtYH11G347370	CtYH4G104530	CtYH7G201790	CtYH9G275340	CtYH9G271060	CtYH7G186630
CtYH3G060970	CtYH7G185930	CtYH12G370710	CtYH8G226250	CtYH12G353350	CtYH12G373190	CtYH9G277680	CtYH12G372590	CtYH7G191070
CtYH11G334540	CtYH8G230840	CtYH11G342120	CtYH8G252460	CtYH8G221350	CtYH2G039830	CtYH1G013620	CtYH6G153240	CtYH2G040930
CtYH8G231990	CtYH11G343730	CtYH10G292410	CtYH8G218340	CtYH6G154120	CtYH10G314070	CtYH9G269480	CtYH6G149360	CtYH8G255220
CtYH4G090900	CtYH12G374080	CtYH11G346010	CtYH8G224080	CtYH11G327790	CtYH3G060070	CtYH2G026590	CtYH9G275370	CtYH9G264340
CtYH11G329710	CtYH6G181110	CtYH1G023260	CtYH10G292140	CtYH4G088550	CtYH11G326150	CtYH8G243890	CtYH11G347010	CtYH3G054740
CtYH4G088190	CtYH9G280800	CtYH8G246790	CtYH1G013650	CtYH2G045690	CtYH12G375410	CtYH9G258460	CtYH7G207780	CtYH4G101790
CtYH7G208230	CtYH2G026490	CtYH12G378150	CtYH9G261960	CtYH1G013420	CtYH8G247490	CtYH3G082980	CtYH3G074150	CtYH8G237240
CtYH9G270310	CtYH11G324020	CtYH11G340360	CtYH8G226860	CtYH12G372590	CtYH10G309580	CtYH4G094840	CtYH12G375410	CtYH2G044550
CtYH8G249780	CtYH6G177970	CtYH6G178270	CtYH7G194940	CtYH3G060420	CtYH2G039570	CtYH11G343300	CtYH7G204350	CtYH11G332040
CtYH1G023550	CtYH11G323980	CtYH6G175610	CtYH11G332150	CtYH11G342950	CtYH10G318040	CtYH2G031560	CtYH2G029070	CtYH3G080300
CtYH11G345420	CtYH11G339690	CtYH6G178550	CtYH7G215100	CtYH2G039990	CtYH3G054620	CtYH10G315470	CtYH2G028990	CtYH8G229770
CtYH2G036410	CtYH3G076630	CtYH11G335270	CtYH8G252550	CtYH8G226620	CtYH2G044810	CtYH2G038720	CtYH11G344440	CtYH9G265240
CtYH11G348610	CtYH6G165290	CtYH7G191770	CtYH1G012070	CtYH11G345340	CtYH4G110550	CtYH1G002060	CtYH9G284960	CtYH1G007230
CtYH7G192170	CtYH6G163720	CtYH2G048820	CtYH8G255770	CtYH8G248490	CtYH3G072930	CtYH4G092480	CtYH6G151260	CtYH7G209070
CtYH3G083440	CtYH2G032860	CtYH7G194420	CtYH12G362750	CtYH6G171900	CtYH9G285150	CtYH8G230290	CtYH2G030020	CtYH11G328120
CtYH7G210820	CtYH1G002710	CtYH8G228560	CtYH11G345180	CtYH3G077340	CtYH12G362920	CtYH6G163680	CtYH12G353250	CtYH12G371750
CtYH9G256910	CtYH8G219130	CtYH8G223970	CtYH3G081030	CtYH4G088120	CtYH9G280230	CtYH1G014030	CtYH8G229040	CtYH7G213440
CtYH11G335200	CtYH2G038970	CtYH4G091260	CtYH8G241100	CtYH4G089610	CtYH9G287540	CtYH7G194160	CtYH6G152510	CtYH8G233670
CtYH8G254960	CtYH4G109420	CtYH7G204370	CtYH7G194960	CtYH3G069160	CtYH12G350370	CtYH11G348230	CtYH1G022520	CtYH8G239160
CtYH4G086490	CtYH2G041650	CtYH9G274960	CtYH11G345190	CtYH3G064360	CtYH10G314030	CtYH8G244380	CtYH3G057730	CtYH8G240480
CtYH4G102750	CtYH8G219560	CtYH11G329010	CtYH8G221350	CtYH8G230940	CtYH8G246600	CtYH12G355270	CtYH7G196590	CtYH12G358790
CtYH12G350650	CtYH8G241580	CtYH1G022010	CtYH6G177520	CtYH9G282900	CtYH3G080920	CtYH6G184270	CtYH12G352690	CtYH2G030570
CtYH8G224060	CtYH10G294400	CtYH12G366380	CtYH1G008930	CtYH9G285170	CtYH7G213900	CtYH7G206060	CtYH6G158890	CtYH12G372650
CtYH2G033310	CtYH8G233180	CtYH7G190120	CtYH6G177430	CtYH11G347410	CtYH4G092480	CtYH10G302660	CtYH10G293180	CtYH6G150780
CtYH10G292390	CtYH6G175610	CtYH8G254400	CtYH9G289670	CtYH7G201930	CtYH7G205140	CtYH2G039600	CtYH2G040610	CtYH2G031310
CtYH11G345340	CtYH6G180770	CtYH7G202940	CtYH11G345750	CtYH11G337260	CtYH10G300310	CtYH2G029970	CtYH4G097670	CtYH8G239550
CtYH1G021970	CtYH1G021890	CtYH6G150990	CtYH4G088890	CtYH7G195930	CtYH10G303770	CtYH10G302320	CtYH1G025070	CtYH7G190630
CtYH11G330170	CtYH8G232430	CtYH11G322840	CtYH4G087950	CtYH3G061840	CtYH8G239570	CtYH4G109780	CtYH10G298850	CtYH7G201550
CtYH10G301840	CtYH9G286720	CtYH4G097800	CtYH2G044810	CtYH12G375790	CtYH8G252300	CtYH9G258880	CtYH8G232640	CtYH1G023500
CtYH2G027520	CtYH3G083080	CtYH10G310530	CtYH3G080060	CtYH11G340230	CtYH8G244480	CtYH3G055770	CtYH8G218540	CtYH12G373770
CtYH4G087270	CtYH8G254150	CtYH3G057340	CtYH9G269370	CtYH6G161410	CtYH9G256990	CtYH11G347370	CtYH10G300860	CtYH10G297150
CtYH11G341340	CtYH1G002940	CtYH6G176050	CtYH8G244480	CtYH8G254470	CtYH4G098770	CtYH3G081540	CtYH1G020900	CtYH6G180830
CtYH11G327530	CtYH3G051900	CtYH1G024540	CtYH7G186510	CtYH10G302250	CtYH8G217530	CtYH11G345370	CtYH2G043080	CtYH10G318380
CtYH4G106930	CtYH11G346010	CtYH8G231960	CtYH3G080620	CtYH12G360740	CtYH8G226850	CtYH6G178520	CtYH11G348000	CtYH3G083000
CtYH4G099540	CtYH1G012150	CtYH8G220270	CtYH8G255420	CtYH9G261340	CtYH1G015600	CtYH10G310710	CtYH12G350940	CtYH3G070250
CtYH8G237660	CtYH9G264580	CtYH11G334940	CtYH7G188000	CtYH4G088520	CtYH10G314130	CtYH12G366360	CtYH3G078320	CtYH1G003390
CtYH9G261510	CtYH7G210710	CtYH11G345670	CtYH11G324720	CtYH11G348200	CtYH9G290130	CtYH8G251440	CtYH4G086460	CtYH10G312490
CtYH8G239760	CtYH4G109780	CtYH3G077570	CtYH2G050160	CtYH8G233880	CtYH3G082200	CtYH3G057590	CtYH7G196640	CtYH12G368400
CtYH4G085830	CtYH9G259630	CtYH3G063750	CtYH9G278910	CtYH10G307580	CtYH10G295860	CtYH8G229400	CtYH8G228590	CtYH11G341290
CtYH8G232520	CtYH10G310080	CtYH7G199940	CtYH7G203090	CtYH8G232090	CtYH3G068540	CtYH1G021040	CtYH2G047410	CtYH11G338060
CtYH10G319820	CtYH9G262350	CtYH11G339050	CtYH6G178210	CtYH7G193280	CtYH12G373070	CtYH8G247110	CtYH8G256350	CtYH3G077080
CtYH10G301550	CtYH11G339560	CtYH12G352320	CtYH12G368940	CtYH1G013250	CtYH9G269800	CtYH8G242320	CtYH2G030690	CtYH8G227280
CtYH2G045660	CtYH9G278070	CtYH3G069470	CtYH11G327790	CtYH7G186510	CtYH7G198000	CtYH3G069600	CtYH1G000860	CtYH8G226010
CtYH3G058740	CtYH9G270160	CtYH3G072150	CtYH6G181520	CtYH1G001610	CtYH8G249520	CtYH12G377250	CtYH3G079220	CtYH8G232240
CtYH4G101390	CtYH11G349360	CtYH3G077060	CtYH6G170280	CtYH7G199880	CtYH8G238430	CtYH8G255220	CtYH4G087770	CtYH7G187320
CtYH9G285640	CtYH6G178030	CtYH4G100750	CtYH12G361110	CtYH7G203150	CtYH8G238790	CtYH8G242210	CtYH3G069190	CtYH10G302740
CtYH6G155970	CtYH12G374630	CtYH3G073320	CtYH6G165400	CtYH9G264190	CtYH1G013490	CtYH11G348000	CtYH2G045300	CtYH9G280850
CtYH8G227960	CtYH9G262030	CtYH6G174080	CtYH4G091150	CtYH3G077750	CtYH7G187360	CtYH7G191500	CtYH10G313270	CtYH4G090730
CtYH3G060980	CtYH9G258750	CtYH8G216380	CtYH12G363150	CtYH7G202410	CtYH6G173900	CtYH8G236350	CtYH7G201760	CtYH8G240640
CtYH2G031200	CtYH6G180320	CtYH4G098010	CtYH1G019230	CtYH12G372080	CtYH1G023370	CtYH8G246920	CtYH11G347630	CtYH7G192040
CtYH9G283050	CtYH1G000550	CtYH8G228410	CtYH12G367410	CtYH9G273450	CtYH10G307570	CtYH9G274240	CtYH4G089330	CtYH9G270490
CtYH1G016060	CtYH2G033160	CtYH1G014830	CtYH7G190730	CtYH8G251070	CtYH8G236720	CtYH7G215490	CtYH11G345760	CtYH8G229440
CtYH11G345670	CtYH7G199940	CtYH4G088110	CtYH9G272560	CtYH3G057640	CtYH8G243330	CtYH11G346900	CtYH4G103560	CtYH8G232620
CtYH1G002020	CtYH9G261790	CtYH7G206580	CtYH8G247060	CtYH8G237060	CtYH9G285170	CtYH2G041940	CtYH7G195800	CtYH4G104650
CtYH12G373870	CtYH11G345530	CtYH9G276390	CtYH4G090010	CtYH8G227690	CtYH8G241160	CtYH3G079910	CtYH3G060160	CtYH4G097990
CtYH4G095540	CtYH3G066750	CtYH7G187020	CtYH8G239570	CtYH7G194960	CtYH1G014030	CtYH9G258690	CtYH6G157500	CtYH8G219340
CtYH6G176950	CtYH2G049940	CtYH11G337490	CtYH4G092780	CtYH2G046330	CtYH10G308480	CtYH8G226010	CtYH3G069050	CtYH7G198760
CtYH9G273540	CtYH3G079230	CtYH12G354480	CtYH9G281250	CtYH9G272490	CtYH6G176980	CtYH1G003650	CtYH10G290840	CtYH6G165730
CtYH8G246950	CtYH6G176950	CtYH7G189240	CtYH8G234350	CtYH10G307120	CtYH9G273970	CtYH8G255340	CtYH3G077620	CtYH8G225210
CtYH10G302530	CtYH3G064850	CtYH6G151520	CtYH8G256130	CtYH6G174090	CtYH3G077190	CtYH8G255380	CtYH6G170060	CtYH9G266250
[truncated: 12,673 more rows]

## Sheet: Supplementary Table S7
Table S7 Statistics of NAT pairs exhibiting regulatory relationships.
[truncated: 210 more rows]

[truncated: 1 more sheets: Supplementary Table S8]
